# Supplementary material for: Crystal structure of (E)-4-{[2-(2,4-di­nitro­phen­yl)hydrazin-1-yl­idene]meth­yl}-3-methyl-1-phenyl-5-(1H-pyrrol-1-yl)-1H-pyrazole
Source: Acta Crystallogr Sect E Struct Rep Online. 2014 Nov 8;70(Pt 12):o1246–7. doi: 10.1107/S1600536814024039 (PMC4257438; doi:10.1107/S1600536814024039)
Supplement: Supplementary file 1 [file e-70-o1246-sup1.cif]

##############################################################################
#                                                                            #
# This CIF contains the data in a paper accepted for publication in          #
# Acta Crystallographica Section E. It conforms to the requirements of       #
# Notes for Authors for Acta Crystallographica Section E, and has been       #
# peer reviewed under the auspices of the IUCr Commission on Journals.       #
#                                                                            #
# Full details of the Crystallographic Information File format               #
# are given in the paper "The Crystallographic Information File (CIF):       #
# a New Standard Archive File for Crystallography" by S. R. Hall, F. H.      #
# Allen and I. D. Brown [Acta Cryst. (1991), A47, 655-685].                  #
#                                                                            #
# The current version of the core CIF dictionary is obtainable from          #
# ftp://ftp.iucr.org/pub/cif_core.dic.                                       #
#                                                                            #
# Software is freely available for graphical display of the structure(s)     #
# in this CIF. For information consult the CIF software page                 #
# http://www.iucr.org/resources/cif/software.                                #
#                                                                            #
# This file may be used for bona fide research purposes within the           #
# scientific community so long as proper attribution is given to the journal # 
# article from which it was obtained.                                        #
#                                                                            #
##############################################################################
data_global
_audit_creation_method     'APEX2 v2014.7-1'
_journal_date_recd_electronic     2014-10-23
_journal_date_accepted     2014-10-31
_journal_name_full     'Acta Crystallographica, Section E'
_journal_year     2014
_journal_volume     70
_journal_issue     12
_journal_page_first     o1246
_journal_page_last     o1247
_journal_paper_category     HO
_journal_paper_doi     10.1107/S1600536814024039
_journal_coeditor_code     IS5380
_publ_contact_author_name
;
Mustafa R. Albayati
;
_publ_contact_author_address
;
Kirkuk University,
College of Science,
Department of Chemistry,
Kirkuk,
Iraq
;
_publ_contact_author_email     'shaabankamel@yahoo.com'
_publ_contact_author_fax     ?
_publ_contact_author_phone     ?
_publ_section_title
;\
Crystal structure of
(<i>E</i>)-4-{[2-(2,4-dinitrophenyl)hydrazin-1-ylidene]methyl}-3-methyl-1-\
phenyl-5-(1<i>H</i>-pyrrol-1-yl)-1<i>H</i>-pyrazole
;
_publ_section_title_footnote     .
loop_
    _publ_author_name
    _publ_author_address
    'Joel T. Mague'
;
Department of Chemistry,
Tulane University,
New Orleans,
LA 70118,
USA
;
    'Mohamed, Shaaban K.'
;
Chemistry and Environmental Division,
Manchester Metropolitan University,
Manchester M1 5GD,
England
Chemistry Department,
Faculty of Science,
Minia University,
61519 El-Minia,
Egypt
;
    'Akkurt, Mehmet'
;
Department of Physics,
Faculty of Sciences,
Erciyes University,
38039 Kayseri,
Turkey
;
    'Hussein M. S. El-Kashef'
;
Department of Chemistry,
Faculty of Science,
Assiut University,
71515 Assiut,
Egypt
;
    'Mustafa R. Albayati'
;
Department of Chemistry,
College of Science,
Kirkuk University,
Kirkuk,
Iraq
;
data_I
_database_code_depnum_ccdc_archive 'CCDC 1031959'
_audit_creation_method     SHELXL-2014
_chemical_name_systematic
;\
(<i>E</i>)-4-{[2-(2,4-Dinitrophenyl)hydrazin-1-ylidene]methyl}-3-\
methyl-1-phenyl-5-(1<i>H</i>-pyrrol-1-yl)-1<i>H</i>-pyrazole
;
_chemical_name_common     ?
_chemical_formula_moiety     'C21 H17 N7 O4'
_chemical_formula_sum     'C21 H17 N7 O4'
_chemical_formula_iupac     'C21 H17 N7 O4'
_chemical_formula_weight     431.42
_chemical_melting_point     ?
_shelx_space_group_comment
;
The symmetry employed for this shelxl refinement is uniquely defined
by the following loop, which should always be used as a source of
symmetry information in preference to the above space-group names.
They are only intended as comments.
;
_space_group_crystal_system     monoclinic
_space_group_name_H-M_alt     'P 21/n'
_space_group_name_Hall     '-P 2yn'
loop_
    _space_group_symop_operation_xyz
    'x, y, z'
    '-x+1/2, y+1/2, -z+1/2'
    '-x, -y, -z'
    'x-1/2, -y-1/2, z-1/2'
_cell_length_a     5.79550(10)
_cell_length_b     15.4472(4)
_cell_length_c     21.9289(5)
_cell_angle_alpha     90
_cell_angle_beta     93.8310(10)
_cell_angle_gamma     90
_cell_volume     1958.78(8)
_cell_formula_units_Z     4
_cell_measurement_reflns_used     9846
_cell_measurement_theta_min     6.3096
_cell_measurement_theta_max     72.076
_cell_measurement_temperature     150(2)
_exptl_crystal_description     column
_exptl_crystal_colour     red-orange
_exptl_crystal_size_max     0.170
_exptl_crystal_size_mid     0.100
_exptl_crystal_size_min     0.087
_exptl_crystal_density_diffrn     1.463
_exptl_crystal_density_meas     ?
_exptl_crystal_density_method     'not measured'
_exptl_crystal_F_000     896
_exptl_absorpt_coefficient_mu     0.883
_exptl_absorpt_correction_type     numerical
_exptl_absorpt_process_details
;
(<i>SADABS</i>; Bruker, 2014)
;
_shelx_estimated_absorpt_T_min     0.864
_shelx_estimated_absorpt_T_max     0.927
_exptl_absorpt_correction_T_min     0.89
_exptl_absorpt_correction_T_max     0.93
_exptl_special_details     ?
_diffrn_ambient_temperature     150(2)
_diffrn_radiation_type     CuK\a
_diffrn_radiation_wavelength     1.54178
_diffrn_radiation_monochromator     mirror
_diffrn_measurement_device_type     'Bruker D8 VENTURE PHOTON 100 CMOS'
_diffrn_measurement_method     '\w scans'
_diffrn_detector_area_resol_mean     10.4167
_diffrn_reflns_number     30722
_diffrn_reflns_av_R_equivalents     0.0337
_diffrn_reflns_theta_min     3.502
_diffrn_reflns_theta_max     72.068
_diffrn_reflns_theta_full     72.000
_diffrn_measured_fraction_theta_max     0.999
_diffrn_measured_fraction_theta_full     1.000
_diffrn_reflns_limit_h_min     -7
_diffrn_reflns_limit_h_max     6
_diffrn_reflns_limit_k_min     -19
_diffrn_reflns_limit_k_max     19
_diffrn_reflns_limit_l_min     -26
_diffrn_reflns_limit_l_max     26
_refine_special_details
;
Refinement of <i>F</i>^2^ against ALL reflections. The weighted <i>R</i>-factor
<i>wR</i> and goodness of fit <i>S</i> are based on <i>F</i>^2^, conventional
<i>R</i>-factors <i>R</i> are based on <i>F</i>, with <i>F</i> set to zero for
negative <i>F</i>^2^. The threshold expression of <i>F</i>^2^ >
\s(<i>F</i>^2^) is used only for calculating <i>R</i>-factors(gt) <i>etc</i>.
and is not relevant to the choice of reflections for refinement.
<i>R</i>-factors based on <i>F</i>^2^ are statistically about twice as large
as those based on <i>F</i>, and <i>R</i>- factors based on ALL data will be
even larger. H-atoms attached to carbon were placed in calculated positions
(C---H = 0.95 - 0.98 \%A) while that attached to nitrogen was placed in a
location derived from a difference map and its parameters adjusted to give
N---H = 0.91 \%A. All were included as riding contributions with isotropic
displacement parameters 1.2 - 1.5 times those of the attached atoms.
;
_reflns_number_total     3854
_reflns_number_gt     3425
_reflns_threshold_expression     I>2\s(I)
_refine_ls_structure_factor_coef     Fsqd
_refine_ls_matrix_type     full
_refine_ls_R_factor_all     0.0378
_refine_ls_R_factor_gt     0.0333
_refine_ls_wR_factor_gt     0.0859
_refine_ls_wR_factor_ref     0.0893
_refine_ls_goodness_of_fit_ref     1.030
_refine_ls_restrained_S_all     1.030
_refine_ls_number_reflns     3854
_refine_ls_number_parameters     290
_refine_ls_number_restraints     0
_refine_ls_hydrogen_treatment     constr
_refine_ls_weighting_scheme     calc
_refine_ls_weighting_details
              'w=1/[\s^2^(Fo^2^)+(0.0466P)^2^+0.6128P] where P=(Fo^2^+2Fc^2^)/3'
_atom_sites_solution_hydrogens     mixed
_atom_sites_solution_primary     direct
_atom_sites_solution_secondary     difmap
_refine_ls_shift/su_max     0.000
_refine_ls_shift/su_mean     0.000
_refine_diff_density_max     0.199
_refine_diff_density_min     -0.266
_refine_ls_extinction_method     none
_refine_ls_extinction_coef     .
loop_
    _atom_type_symbol
    _atom_type_description
    _atom_type_scat_dispersion_real
    _atom_type_scat_dispersion_imag
    _atom_type_scat_source
    'C' 'C' 0.0181 0.0091
                         'International Tables Vol C Tables 4.2.6.8 and 6.1.1.4'
    'H' 'H' 0.0000 0.0000
                         'International Tables Vol C Tables 4.2.6.8 and 6.1.1.4'
    'N' 'N' 0.0311 0.0180
                         'International Tables Vol C Tables 4.2.6.8 and 6.1.1.4'
    'O' 'O' 0.0492 0.0322
                         'International Tables Vol C Tables 4.2.6.8 and 6.1.1.4'
_computing_data_collection
;
<i>APEX2</i> (Bruker, 2014)
;
_computing_cell_refinement
;
<i>SAINT</i> (Bruker, 2014)
;
_computing_data_reduction
;
<i>SAINT</i> (Bruker, 2014)
;
_computing_structure_solution
;
<i>SHELXT</i> (Sheldrick, 2008)
;
_computing_structure_refinement
;
<i>SHELXL2014</i> (Sheldrick, 2008)
;
_computing_molecular_graphics
;
<i>DIAMOND</i> (Brandenburg & Putz, 2012)
;
_computing_publication_material
;
<i>SHELXTL</i> (Sheldrick, 2008)
;
loop_
    _atom_site_type_symbol
    _atom_site_label
    _atom_site_fract_x
    _atom_site_fract_y
    _atom_site_fract_z
    _atom_site_U_iso_or_equiv
    _atom_site_adp_type
    _atom_site_calc_flag
    _atom_site_occupancy
    _atom_site_disorder_assembly
    _atom_site_disorder_group
    O O1 -0.33378(17) 0.99482(6) 0.45404(5) 0.0375(2) Uani d 1 . .
    O O2 -0.58503(18) 0.90272(7) 0.41597(5) 0.0501(3) Uani d 1 . .
    O O3 -0.49349(16) 0.60444(6) 0.45127(4) 0.0358(2) Uani d 1 . .
    O O4 -0.18232(15) 0.54965(6) 0.49537(4) 0.0332(2) Uani d 1 . .
    N N1 0.97263(17) 0.60556(6) 0.70725(5) 0.0242(2) Uani d 1 . .
    N N2 0.94167(18) 0.69340(6) 0.70316(5) 0.0269(2) Uani d 1 . .
    N N3 0.80335(16) 0.47264(6) 0.66558(4) 0.0232(2) Uani d 1 . .
    N N4 0.33730(17) 0.67100(7) 0.58210(5) 0.0256(2) Uani d 1 . .
    N N5 0.14465(17) 0.64891(6) 0.54543(5) 0.0258(2) Uani d 1 . .
    H H5A 0.1113 0.5925 0.5350 0.031 Uiso d 1 . .
    N N6 -0.40360(19) 0.92045(7) 0.44522(5) 0.0327(3) Uani d 1 . .
    N N7 -0.30076(17) 0.61280(7) 0.47743(5) 0.0260(2) Uani d 1 . .
    C C1 1.14907(19) 0.57328(8) 0.75003(5) 0.0241(2) Uani d 1 . .
    C C2 1.3424(2) 0.62502(8) 0.76363(6) 0.0276(3) Uani d 1 . .
    H H2 1.3569 0.6794 0.7440 0.033 Uiso calc 1 . .
    C C3 1.5137(2) 0.59637(8) 0.80620(6) 0.0304(3) Uani d 1 . .
    H H3 1.6455 0.6315 0.8159 0.036 Uiso calc 1 . .
    C C4 1.4935(2) 0.51679(9) 0.83452(6) 0.0312(3) Uani d 1 . .
    H H4 1.6119 0.4971 0.8632 0.037 Uiso calc 1 . .
    C C5 1.3000(2) 0.46609(9) 0.82076(6) 0.0312(3) Uani d 1 . .
    H H5 1.2866 0.4115 0.8402 0.037 Uiso calc 1 . .
    C C6 1.1250(2) 0.49398(8) 0.77893(6) 0.0276(3) Uani d 1 . .
    H H6 0.9912 0.4594 0.7702 0.033 Uiso calc 1 . .
    C C7 0.81077(19) 0.56305(8) 0.67051(5) 0.0226(2) Uani d 1 . .
    C C8 0.6671(2) 0.62469(7) 0.64242(5) 0.0230(2) Uani d 1 . .
    C C9 0.7576(2) 0.70498(8) 0.66482(5) 0.0249(2) Uani d 1 . .
    C C10 0.6691(2) 0.79431(8) 0.65187(6) 0.0316(3) Uani d 1 . .
    H H10A 0.7726 0.8365 0.6729 0.047 Uiso calc 1 . .
    H H10B 0.5136 0.8000 0.6664 0.047 Uiso calc 1 . .
    H H10C 0.6630 0.8050 0.6077 0.047 Uiso calc 1 . .
    C C11 0.9756(2) 0.42083(8) 0.64524(6) 0.0304(3) Uani d 1 . .
    H H11 1.1119 0.4404 0.6277 0.036 Uiso calc 1 . .
    C C12 0.9170(3) 0.33692(9) 0.65452(6) 0.0365(3) Uani d 1 . .
    H H12 1.0042 0.2874 0.6445 0.044 Uiso calc 1 . .
    C C13 0.7022(2) 0.33657(9) 0.68190(6) 0.0348(3) Uani d 1 . .
    H H13 0.6194 0.2868 0.6936 0.042 Uiso calc 1 . .
    C C14 0.6360(2) 0.42042(8) 0.68838(6) 0.0284(3) Uani d 1 . .
    H H14 0.4988 0.4396 0.7056 0.034 Uiso calc 1 . .
    C C15 0.4654(2) 0.60777(8) 0.60170(5) 0.0236(2) Uani d 1 . .
    H H15 0.4279 0.5502 0.5895 0.028 Uiso calc 1 . .
    C C16 0.0083(2) 0.71292(8) 0.52114(5) 0.0247(2) Uani d 1 . .
    C C17 0.0773(2) 0.80070(8) 0.52864(6) 0.0304(3) Uani d 1 . .
    H H17 0.2187 0.8136 0.5512 0.037 Uiso calc 1 . .
    C C18 -0.0544(2) 0.86720(8) 0.50421(6) 0.0320(3) Uani d 1 . .
    H H18 -0.0038 0.9254 0.5096 0.038 Uiso calc 1 . .
    C C19 -0.2638(2) 0.84940(8) 0.47125(6) 0.0285(3) Uani d 1 . .
    C C20 -0.3414(2) 0.76630(8) 0.46297(5) 0.0269(3) Uani d 1 . .
    H H20 -0.4847 0.7551 0.4408 0.032 Uiso calc 1 . .
    C C21 -0.2072(2) 0.69842(7) 0.48756(5) 0.0241(2) Uani d 1 . .
loop_
    _atom_site_aniso_label
    _atom_site_aniso_U_11
    _atom_site_aniso_U_22
    _atom_site_aniso_U_33
    _atom_site_aniso_U_12
    _atom_site_aniso_U_13
    _atom_site_aniso_U_23
    O1 0.0399(5) 0.0267(5) 0.0456(6) 0.0029(4) 0.0011(4) 0.0057(4)
    O2 0.0423(6) 0.0412(6) 0.0629(7) 0.0049(5) -0.0245(5) 0.0074(5)
    O3 0.0296(5) 0.0349(5) 0.0410(5) -0.0028(4) -0.0129(4) -0.0048(4)
    O4 0.0302(5) 0.0241(5) 0.0442(5) 0.0018(4) -0.0058(4) -0.0011(4)
    N1 0.0234(5) 0.0212(5) 0.0272(5) 0.0005(4) -0.0034(4) -0.0015(4)
    N2 0.0285(5) 0.0212(5) 0.0305(5) 0.0007(4) -0.0028(4) -0.0014(4)
    N3 0.0242(5) 0.0210(5) 0.0240(5) 0.0003(4) -0.0023(4) -0.0007(4)
    N4 0.0224(5) 0.0259(5) 0.0276(5) 0.0003(4) -0.0039(4) -0.0006(4)
    N5 0.0237(5) 0.0232(5) 0.0297(5) -0.0004(4) -0.0052(4) -0.0014(4)
    N6 0.0317(6) 0.0313(6) 0.0343(6) 0.0039(5) -0.0024(5) 0.0050(4)
    N7 0.0252(5) 0.0278(5) 0.0248(5) 0.0003(4) -0.0012(4) -0.0024(4)
    C1 0.0217(5) 0.0265(6) 0.0237(6) 0.0024(5) -0.0016(4) -0.0029(5)
    C2 0.0267(6) 0.0250(6) 0.0306(6) -0.0015(5) -0.0011(5) -0.0014(5)
    C3 0.0241(6) 0.0318(7) 0.0343(7) -0.0025(5) -0.0050(5) -0.0052(5)
    C4 0.0273(6) 0.0343(7) 0.0308(6) 0.0015(5) -0.0075(5) -0.0015(5)
    C5 0.0320(7) 0.0303(6) 0.0304(6) -0.0020(5) -0.0041(5) 0.0044(5)
    C6 0.0241(6) 0.0300(6) 0.0282(6) -0.0042(5) -0.0024(5) 0.0011(5)
    C7 0.0219(5) 0.0229(6) 0.0228(6) -0.0005(4) -0.0006(4) -0.0016(4)
    C8 0.0232(6) 0.0229(6) 0.0229(6) 0.0006(4) 0.0008(4) -0.0002(4)
    C9 0.0251(6) 0.0240(6) 0.0255(6) 0.0004(5) 0.0003(4) -0.0010(4)
    C10 0.0351(7) 0.0226(6) 0.0359(7) 0.0012(5) -0.0053(5) -0.0012(5)
    C11 0.0312(6) 0.0287(6) 0.0317(6) 0.0048(5) 0.0047(5) -0.0013(5)
    C12 0.0490(8) 0.0243(6) 0.0362(7) 0.0084(6) 0.0033(6) -0.0006(5)
    C13 0.0465(8) 0.0247(6) 0.0329(7) -0.0059(6) -0.0009(6) 0.0029(5)
    C14 0.0271(6) 0.0295(6) 0.0281(6) -0.0031(5) -0.0009(5) 0.0007(5)
    C15 0.0244(6) 0.0215(6) 0.0246(6) -0.0010(4) -0.0001(4) -0.0004(4)
    C16 0.0232(6) 0.0257(6) 0.0251(6) 0.0015(5) 0.0002(4) 0.0011(4)
    C17 0.0264(6) 0.0268(6) 0.0371(7) -0.0019(5) -0.0059(5) 0.0011(5)
    C18 0.0306(7) 0.0250(6) 0.0396(7) -0.0020(5) -0.0033(5) 0.0027(5)
    C19 0.0273(6) 0.0280(6) 0.0299(6) 0.0040(5) -0.0014(5) 0.0045(5)
    C20 0.0243(6) 0.0310(6) 0.0251(6) 0.0019(5) -0.0018(4) 0.0001(5)
    C21 0.0241(6) 0.0244(6) 0.0235(6) -0.0011(5) 0.0002(4) -0.0012(4)
_geom_special_details
;
All e.s.d.'s (except the e.s.d. in the dihedral angle between two l.s. planes)
are estimated using the full covariance matrix. The cell e.s.d.'s are taken
into account individually in the estimation of e.s.d.'s in distances, angles
and torsion angles; correlations between e.s.d.'s in cell parameters are only
used when they are defined by crystal symmetry. An approximate (isotropic)
treatment of cell e.s.d.'s is used for estimating e.s.d.'s involving l.s.
planes.
;
loop_
    _geom_bond_atom_site_label_1
    _geom_bond_atom_site_label_2
    _geom_bond_site_symmetry_2
    _geom_bond_distance
    _geom_bond_publ_flag
    O1 N6 . 1.2291(15) ?
    O2 N6 . 1.2255(15) ?
    O3 N7 . 1.2279(13) ?
    O4 N7 . 1.2416(13) ?
    N1 C7 . 1.3636(15) ?
    N1 N2 . 1.3708(14) ?
    N1 C1 . 1.4305(14) ?
    N2 C9 . 1.3254(15) ?
    N3 C11 . 1.3769(16) ?
    N3 C14 . 1.3806(16) ?
    N3 C7 . 1.4012(15) ?
    N4 C15 . 1.2834(16) ?
    N4 N5 . 1.3747(14) ?
    N5 C16 . 1.3527(15) ?
    N5 H5A . 0.9184 ?
    N6 C19 . 1.4579(16) ?
    N7 C21 . 1.4410(15) ?
    C1 C6 . 1.3906(17) ?
    C1 C2 . 1.3921(17) ?
    C2 C3 . 1.3891(17) ?
    C2 H2 . 0.9500 ?
    C3 C4 . 1.3858(19) ?
    C3 H3 . 0.9500 ?
    C4 C5 . 1.3847(18) ?
    C4 H4 . 0.9500 ?
    C5 C6 . 1.3898(17) ?
    C5 H5 . 0.9500 ?
    C6 H6 . 0.9500 ?
    C7 C8 . 1.3822(16) ?
    C8 C9 . 1.4213(16) ?
    C8 C15 . 1.4469(16) ?
    C9 C10 . 1.4928(16) ?
    C10 H10A . 0.9800 ?
    C10 H10B . 0.9800 ?
    C10 H10C . 0.9800 ?
    C11 C12 . 1.3589(19) ?
    C11 H11 . 0.9500 ?
    C12 C13 . 1.418(2) ?
    C12 H12 . 0.9500 ?
    C13 C14 . 1.3609(19) ?
    C13 H13 . 0.9500 ?
    C14 H14 . 0.9500 ?
    C15 H15 . 0.9500 ?
    C16 C17 . 1.4201(17) ?
    C16 C21 . 1.4246(16) ?
    C17 C18 . 1.3677(18) ?
    C17 H17 . 0.9500 ?
    C18 C19 . 1.3973(18) ?
    C18 H18 . 0.9500 ?
    C19 C20 . 1.3683(18) ?
    C20 C21 . 1.3924(17) ?
    C20 H20 . 0.9500 ?
loop_
    _geom_angle_atom_site_label_1
    _geom_angle_atom_site_label_2
    _geom_angle_atom_site_label_3
    _geom_angle_site_symmetry_1
    _geom_angle_site_symmetry_3
    _geom_angle
    _geom_angle_publ_flag
    C7 N1 N2 . . 110.87(9) ?
    C7 N1 C1 . . 130.77(10) ?
    N2 N1 C1 . . 118.20(9) ?
    C9 N2 N1 . . 105.75(9) ?
    C11 N3 C14 . . 108.66(10) ?
    C11 N3 C7 . . 125.81(10) ?
    C14 N3 C7 . . 124.97(10) ?
    C15 N4 N5 . . 115.85(10) ?
    C16 N5 N4 . . 118.63(10) ?
    C16 N5 H5A . . 119.2 ?
    N4 N5 H5A . . 122.1 ?
    O2 N6 O1 . . 123.59(11) ?
    O2 N6 C19 . . 118.15(11) ?
    O1 N6 C19 . . 118.26(11) ?
    O3 N7 O4 . . 122.13(10) ?
    O3 N7 C21 . . 119.32(10) ?
    O4 N7 C21 . . 118.55(9) ?
    C6 C1 C2 . . 120.80(11) ?
    C6 C1 N1 . . 121.12(11) ?
    C2 C1 N1 . . 118.04(11) ?
    C3 C2 C1 . . 119.34(12) ?
    C3 C2 H2 . . 120.3 ?
    C1 C2 H2 . . 120.3 ?
    C4 C3 C2 . . 120.38(12) ?
    C4 C3 H3 . . 119.8 ?
    C2 C3 H3 . . 119.8 ?
    C5 C4 C3 . . 119.70(12) ?
    C5 C4 H4 . . 120.1 ?
    C3 C4 H4 . . 120.1 ?
    C4 C5 C6 . . 120.88(12) ?
    C4 C5 H5 . . 119.6 ?
    C6 C5 H5 . . 119.6 ?
    C5 C6 C1 . . 118.87(11) ?
    C5 C6 H6 . . 120.6 ?
    C1 C6 H6 . . 120.6 ?
    N1 C7 C8 . . 107.55(10) ?
    N1 C7 N3 . . 122.82(10) ?
    C8 C7 N3 . . 129.63(10) ?
    C7 C8 C9 . . 104.47(10) ?
    C7 C8 C15 . . 126.04(11) ?
    C9 C8 C15 . . 129.44(11) ?
    N2 C9 C8 . . 111.35(10) ?
    N2 C9 C10 . . 119.82(11) ?
    C8 C9 C10 . . 128.81(11) ?
    C9 C10 H10A . . 109.5 ?
    C9 C10 H10B . . 109.5 ?
    H10A C10 H10B . . 109.5 ?
    C9 C10 H10C . . 109.5 ?
    H10A C10 H10C . . 109.5 ?
    H10B C10 H10C . . 109.5 ?
    C12 C11 N3 . . 108.17(12) ?
    C12 C11 H11 . . 125.9 ?
    N3 C11 H11 . . 125.9 ?
    C11 C12 C13 . . 107.61(12) ?
    C11 C12 H12 . . 126.2 ?
    C13 C12 H12 . . 126.2 ?
    C14 C13 C12 . . 107.58(12) ?
    C14 C13 H13 . . 126.2 ?
    C12 C13 H13 . . 126.2 ?
    C13 C14 N3 . . 107.98(11) ?
    C13 C14 H14 . . 126.0 ?
    N3 C14 H14 . . 126.0 ?
    N4 C15 C8 . . 119.65(11) ?
    N4 C15 H15 . . 120.2 ?
    C8 C15 H15 . . 120.2 ?
    N5 C16 C17 . . 119.99(11) ?
    N5 C16 C21 . . 123.88(11) ?
    C17 C16 C21 . . 116.13(11) ?
    C18 C17 C16 . . 121.76(12) ?
    C18 C17 H17 . . 119.1 ?
    C16 C17 H17 . . 119.1 ?
    C17 C18 C19 . . 119.82(12) ?
    C17 C18 H18 . . 120.1 ?
    C19 C18 H18 . . 120.1 ?
    C20 C19 C18 . . 121.32(11) ?
    C20 C19 N6 . . 119.01(11) ?
    C18 C19 N6 . . 119.67(11) ?
    C19 C20 C21 . . 118.99(11) ?
    C19 C20 H20 . . 120.5 ?
    C21 C20 H20 . . 120.5 ?
    C20 C21 C16 . . 121.97(11) ?
    C20 C21 N7 . . 115.90(10) ?
    C16 C21 N7 . . 122.13(10) ?
loop_
    _geom_torsion_atom_site_label_1
    _geom_torsion_atom_site_label_2
    _geom_torsion_atom_site_label_3
    _geom_torsion_atom_site_label_4
    _geom_torsion_site_symmetry_1
    _geom_torsion_site_symmetry_2
    _geom_torsion_site_symmetry_3
    _geom_torsion_site_symmetry_4
    _geom_torsion
    _geom_torsion_publ_flag
    C7 N1 N2 C9 . . . . 1.25(13) ?
    C1 N1 N2 C9 . . . . -174.68(10) ?
    C15 N4 N5 C16 . . . . -177.12(11) ?
    C7 N1 C1 C6 . . . . -26.82(18) ?
    N2 N1 C1 C6 . . . . 148.16(11) ?
    C7 N1 C1 C2 . . . . 155.46(12) ?
    N2 N1 C1 C2 . . . . -29.57(15) ?
    C6 C1 C2 C3 . . . . 0.61(18) ?
    N1 C1 C2 C3 . . . . 178.34(11) ?
    C1 C2 C3 C4 . . . . 0.50(19) ?
    C2 C3 C4 C5 . . . . -0.8(2) ?
    C3 C4 C5 C6 . . . . -0.1(2) ?
    C4 C5 C6 C1 . . . . 1.2(2) ?
    C2 C1 C6 C5 . . . . -1.45(19) ?
    N1 C1 C6 C5 . . . . -179.11(11) ?
    N2 N1 C7 C8 . . . . -1.12(13) ?
    C1 N1 C7 C8 . . . . 174.14(11) ?
    N2 N1 C7 N3 . . . . 179.54(10) ?
    C1 N1 C7 N3 . . . . -5.19(19) ?
    C11 N3 C7 N1 . . . . -60.95(16) ?
    C14 N3 C7 N1 . . . . 109.43(13) ?
    C11 N3 C7 C8 . . . . 119.87(14) ?
    C14 N3 C7 C8 . . . . -69.75(17) ?
    N1 C7 C8 C9 . . . . 0.52(12) ?
    N3 C7 C8 C9 . . . . 179.80(11) ?
    N1 C7 C8 C15 . . . . -177.05(11) ?
    N3 C7 C8 C15 . . . . 2.2(2) ?
    N1 N2 C9 C8 . . . . -0.90(13) ?
    N1 N2 C9 C10 . . . . 177.49(11) ?
    C7 C8 C9 N2 . . . . 0.25(13) ?
    C15 C8 C9 N2 . . . . 177.71(11) ?
    C7 C8 C9 C10 . . . . -177.97(12) ?
    C15 C8 C9 C10 . . . . -0.5(2) ?
    C14 N3 C11 C12 . . . . 0.56(14) ?
    C7 N3 C11 C12 . . . . 172.24(11) ?
    N3 C11 C12 C13 . . . . -0.41(15) ?
    C11 C12 C13 C14 . . . . 0.11(16) ?
    C12 C13 C14 N3 . . . . 0.22(15) ?
    C11 N3 C14 C13 . . . . -0.48(14) ?
    C7 N3 C14 C13 . . . . -172.26(11) ?
    N5 N4 C15 C8 . . . . -177.73(10) ?
    C7 C8 C15 N4 . . . . 175.05(11) ?
    C9 C8 C15 N4 . . . . -1.91(19) ?
    N4 N5 C16 C17 . . . . 6.28(17) ?
    N4 N5 C16 C21 . . . . -173.53(11) ?
    N5 C16 C17 C18 . . . . 179.26(12) ?
    C21 C16 C17 C18 . . . . -0.92(19) ?
    C16 C17 C18 C19 . . . . 0.5(2) ?
    C17 C18 C19 C20 . . . . 0.3(2) ?
    C17 C18 C19 N6 . . . . -179.94(12) ?
    O2 N6 C19 C20 . . . . -1.03(18) ?
    O1 N6 C19 C20 . . . . 178.62(12) ?
    O2 N6 C19 C18 . . . . 179.19(13) ?
    O1 N6 C19 C18 . . . . -1.16(18) ?
    C18 C19 C20 C21 . . . . -0.56(19) ?
    N6 C19 C20 C21 . . . . 179.67(11) ?
    C19 C20 C21 C16 . . . . 0.08(18) ?
    C19 C20 C21 N7 . . . . 179.52(11) ?
    N5 C16 C21 C20 . . . . -179.55(11) ?
    C17 C16 C21 C20 . . . . 0.64(17) ?
    N5 C16 C21 N7 . . . . 1.04(18) ?
    C17 C16 C21 N7 . . . . -178.78(11) ?
    O3 N7 C21 C20 . . . . -3.71(16) ?
    O4 N7 C21 C20 . . . . 176.00(11) ?
    O3 N7 C21 C16 . . . . 175.74(11) ?
    O4 N7 C21 C16 . . . . -4.56(16) ?
loop_
    _geom_hbond_atom_site_label_D
    _geom_hbond_atom_site_label_H
    _geom_hbond_atom_site_label_A
    _geom_hbond_site_symmetry_A
    _geom_hbond_distance_DH
    _geom_hbond_distance_HA
    _geom_hbond_distance_DA
    _geom_hbond_angle_DHA
    _geom_hbond_publ_flag
    N5 H5A O4 . 0.92 1.97 2.6208(13) 126 yes
    N5 H5A O4 3_566 0.92 2.34 3.2065(13) 158 yes
    C15 H15 O3 3_566 0.95 2.59 3.4853(15) 158 yes
    C18 H18 O1 3_576 0.95 2.40 3.1887(16) 140 yes
_shelx_hkl_file
;
  -1   0   0    0.00    0.10
   1   0   0    0.00    0.10
  -2   0   0    0.30    0.10
  -2   0   0    0.10    0.10
  -3   0   0   -0.20    0.10
  -3   0   0   -0.20    0.20
  -3   0   0   -0.10    0.10
  -3   0   0    0.00    0.20
  -4   0   0    2.80    0.70
  -4   0   0    3.60    0.60
  -4   0   0    3.00    0.60
  -4   0   0    3.10    0.40
  -4   0   0    3.20    0.60
  -4   0   0    2.60    0.50
  -4   0   0    2.90    0.70
   5   0   0    0.10    0.40
  -5   0   0    0.00    0.30
  -5   0   0   -0.20    0.40
  -5   0   0    0.40    0.40
  -5   0   0    0.10    0.40
  -5   0   0    0.40    0.50
  -6   0   0  129.89    3.70
  -6   0   0  126.29    3.70
  -6   0   0  123.39    3.80
  -7   0   0    0.20    0.30
  -7   0   0    0.10    0.20
  -7   0   0    0.60    0.20
   0  -1   0   -0.50    0.10
   0   1   0   -0.40    0.10
   1  -1   0   71.59    2.00
  -1  -1   0   71.99    2.00
   1   1   0   74.99    2.00
  -1   1   0   66.89    2.00
  -1   1   0   73.79    2.00
  -2  -1   0   10.00    0.40
  -2  -1   0    9.10    0.40
  -2   1   0   10.50    0.40
  -2   1   0   10.00    0.40
  -2   1   0    9.10    0.50
  -3  -1   0  237.58    6.60
  -3  -1   0  241.18    6.60
  -3  -1   0  234.88    6.60
  -3  -1   0  233.78    6.60
  -3   1   0  245.18    6.60
  -3   1   0  235.78    6.60
  -3   1   0  226.58    6.60
  -4  -1   0    4.80    0.90
  -4  -1   0    5.40    0.70
  -4  -1   0    6.30    0.50
  -4  -1   0    4.20    0.90
  -4  -1   0    6.00    0.50
  -4  -1   0    6.90    0.80
  -4   1   0    4.60    0.90
  -4   1   0    5.70    0.60
  -4   1   0    5.50    0.50
  -4   1   0    5.50    0.70
  -4   1   0    6.50    0.80
  -4   1   0    4.90    0.70
  -4   1   0    6.00    0.50
  -4   1   0    4.90    1.10
  -5  -1   0   14.70    0.80
  -5  -1   0   14.70    0.90
  -5  -1   0   15.20    0.90
   5  -1   0   13.10    0.80
  -5  -1   0   13.00    0.90
   5   1   0   13.40    0.90
  -5   1   0   14.20    1.10
  -5   1   0   14.70    0.80
  -5   1   0   13.00    0.80
  -5   1   0   13.90    0.80
  -5   1   0   14.10    0.90
  -6  -1   0    8.30    0.70
   6  -1   0    8.50    1.20
  -6  -1   0    8.50    0.70
  -6   1   0    8.80    0.70
  -6   1   0    8.80    0.60
  -6   1   0    8.40    0.60
  -7  -1   0    2.10    0.40
  -7  -1   0    2.30    0.40
  -7   1   0    1.80    0.30
  -7   1   0    2.20    0.40
  -7   1   0    1.80    0.40
   0  -2   0  302.67    8.30
   1  -2   0  117.39    3.20
  -1   2   0  112.99    3.20
   1   2   0  120.59    3.20
  -2  -2   0    2.60    0.20
  -2   2   0    2.40    0.20
  -2   2   0    2.20    0.30
  -3  -2   0   45.00    1.40
  -3  -2   0   45.00    1.40
  -3  -2   0   45.40    1.40
  -3   2   0   43.70    1.40
  -3   2   0   45.90    1.40
  -3   2   0   37.90    1.50
  -4  -2   0    4.80    0.50
  -4  -2   0    4.10    0.60
  -4  -2   0    6.40    0.80
  -4  -2   0    4.20    0.70
  -4  -2   0    4.60    0.80
  -4  -2   0    4.20    0.50
  -4   2   0    3.60    0.60
  -4   2   0    4.10    0.70
  -4   2   0    5.00    0.60
  -4   2   0    5.20    0.60
  -4   2   0    5.30    0.70
  -4   2   0    3.20    0.80
  -4   2   0    4.20    0.50
  -5  -2   0   30.20    1.30
  -5  -2   0   28.30    1.20
   5  -2   0   28.80    1.20
  -5  -2   0   26.90    1.20
  -5  -2   0   28.80    1.20
  -5   2   0   27.80    1.20
  -5   2   0   28.10    1.20
  -5   2   0   29.80    1.20
  -5   2   0   29.00    1.30
  -5   2   0   29.60    1.30
   6  -2   0   17.40    1.30
   6  -2   0   19.70    1.30
  -6  -2   0   18.60    1.00
  -6  -2   0   17.70    1.00
  -6  -2   0   20.30    0.90
  -6  -2   0   20.10    0.90
  -6   2   0   19.60    0.90
  -6   2   0   18.90    1.00
  -6   2   0   18.90    0.90
  -7  -2   0   -0.10    0.30
  -7   2   0    0.60    0.20
  -7   2   0    0.40    0.20
  -7   2   0    0.50    0.20
   0  -3   0    0.10    0.10
   0   3   0    0.00    0.10
  -1  -3   0   14.70    0.50
   1  -3   0   14.10    0.50
   1  -3   0   15.90    0.50
   1   3   0   15.90    0.50
  -1   3   0   14.30    0.60
  -2  -3   0   32.10    1.00
  -2  -3   0   31.90    1.00
  -2   3   0   29.50    1.00
  -2   3   0   33.10    1.00
  -2   3   0   33.30    1.00
  -3  -3   0  257.07    7.10
  -3  -3   0  254.57    7.10
  -3  -3   0  258.87    7.10
  -3   3   0  254.77    7.10
  -3   3   0  252.57    7.10
  -3   3   0  255.77    7.10
  -4  -3   0    9.60    0.70
  -4  -3   0   10.30    0.90
  -4  -3   0    9.40    0.90
  -4  -3   0    9.10    1.00
  -4  -3   0    6.80    1.10
  -4  -3   0    9.30    0.60
   4  -3   0    9.50    0.60
  -4   3   0    9.50    0.80
  -4   3   0    9.30    0.60
  -4   3   0    8.70    0.90
  -4   3   0    8.90    0.80
  -4   3   0    9.20    0.70
  -4   3   0   10.10    0.80
  -4   3   0   10.60    0.80
  -5  -3   0    4.60    0.70
   5  -3   0    5.00    0.60
  -5  -3   0    4.10    0.90
  -5  -3   0    5.30    0.90
  -5  -3   0    5.00    0.60
  -5  -3   0    4.90    0.80
  -5   3   0    3.70    0.70
  -5   3   0    5.40    0.60
  -5   3   0    5.70    0.60
  -5   3   0    2.90    0.70
  -5   3   0    4.50    0.70
   6  -3   0   -0.10    0.70
  -6  -3   0    0.10    0.30
  -6  -3   0    0.40    0.30
  -6  -3   0    0.20    0.40
  -6  -3   0   -0.20    0.40
   6  -3   0    0.70    0.40
  -6   3   0    0.70    0.40
  -6   3   0    0.70    0.30
  -7   3   0    0.30    0.20
  -7   3   0    0.30    0.20
  -7   3   0    0.20    0.20
   0  -4   0  736.73   19.30
   0  -4   0  712.83   19.30
   0   4   0  680.63   19.40
   1  -4   0  175.98    4.90
  -1  -4   0  176.78    4.90
  -1   4   0  179.78    4.90
   1   4   0  181.28    4.90
  -2  -4   0  157.58    4.50
   2  -4   0  156.58    4.50
  -2  -4   0  159.98    4.40
  -2   4   0  162.98    4.50
  -2   4   0  155.68    4.50
   2   4   0  164.48    4.50
  -3  -4   0   26.00    1.10
  -3  -4   0   28.50    1.00
  -3  -4   0   28.90    1.00
   3  -4   0   28.30    1.00
  -3  -4   0   28.80    1.00
  -3   4   0   29.10    1.00
  -3   4   0   27.80    1.00
  -4  -4   0    3.50    0.90
  -4  -4   0    3.40    0.90
   4  -4   0    3.50    0.50
  -4  -4   0    3.90    1.00
  -4  -4   0    2.60    0.50
  -4  -4   0    3.50    0.60
  -4  -4   0    4.50    0.70
  -4   4   0    4.20    0.70
  -4   4   0    4.40    0.60
  -4   4   0    3.50    0.60
  -4   4   0    4.20    0.70
  -4   4   0    4.10    0.70
   4   4   0    4.20    0.70
  -4   4   0    3.20    0.60
  -4   4   0    3.90    0.70
  -5  -4   0   21.00    1.10
  -5  -4   0   20.90    1.10
   5  -4   0   22.40    1.00
  -5  -4   0   21.60    1.10
  -5  -4   0   20.80    1.10
  -5   4   0   21.80    1.00
  -5   4   0   21.70    1.00
  -5   4   0   21.50    1.00
  -5   4   0   21.00    1.00
  -5   4   0   21.60    1.10
   6  -4   0   -0.10    0.40
  -6  -4   0    0.60    0.40
   6  -4   0   -0.90    0.80
  -6  -4   0    0.60    0.40
  -6   4   0   -0.20    0.20
  -6   4   0    0.20    0.30
  -6   4   0    0.00    0.30
  -6   4   0    0.10    0.30
   0  -5   0   -0.40    0.10
   0   5   0   -0.40    0.10
   1  -5   0  229.88    6.50
  -1  -5   0  241.78    6.50
  -1  -5   0  241.78    6.50
   1  -5   0  238.48    6.50
   1   5   0  251.07    6.50
  -1   5   0  227.48    6.50
  -1   5   0  224.08    6.50
  -2  -5   0    5.00    0.40
  -2  -5   0    5.40    0.30
  -2  -5   0    5.40    0.50
   2  -5   0    6.00    0.40
   2   5   0    5.30    0.30
  -2   5   0    5.00    0.40
  -2   5   0    5.40    0.30
  -3  -5   0   42.70    1.40
  -3  -5   0   41.90    1.40
   3  -5   0   44.60    1.40
  -3  -5   0   44.30    1.40
  -3  -5   0   41.90    1.40
   3   5   0   43.00    1.40
  -3   5   0   42.40    1.60
  -3   5   0   42.10    1.40
  -4  -5   0    2.30    0.40
  -4  -5   0    3.00    0.60
   4  -5   0    2.00    0.40
  -4  -5   0    1.60    0.60
  -4  -5   0    1.80    0.60
  -4   5   0    2.10    0.40
  -4   5   0    1.80    0.40
  -4   5   0    1.90    0.50
  -4   5   0    2.40    0.50
   4   5   0    2.10    0.50
  -4   5   0    2.00    0.40
  -4   5   0    1.60    0.40
  -4   5   0    1.50    0.50
  -5  -5   0   63.89    2.20
  -5  -5   0   65.49    2.20
   5  -5   0   65.79    2.20
  -5  -5   0   64.49    2.20
   5  -5   0   65.99    2.20
  -5  -5   0   66.19    2.20
  -5   5   0   67.29    2.20
  -5   5   0   66.39    2.30
  -5   5   0   67.09    2.20
  -5   5   0   69.99    2.20
  -5   5   0   67.09    2.20
  -6  -5   0    2.90    0.50
   6  -5   0    3.20    0.60
  -6   5   0    2.50    0.50
  -6   5   0    2.10    0.40
  -6   5   0    1.50    0.40
  -6   5   0    2.80    0.50
   0  -6   0    1.00    0.20
   0   6   0    1.60    0.20
  -1  -6   0   67.99    1.90
   1  -6   0   63.29    1.90
  -1  -6   0   66.19    1.90
   1  -6   0   66.99    1.90
  -1   6   0   63.69    1.90
  -1   6   0   64.99    1.90
   1   6   0   63.39    1.90
  -2  -6   0  308.87    8.80
  -2  -6   0  316.87    8.90
  -2  -6   0  319.07    8.80
  -2  -6   0  313.77    8.90
   2  -6   0  317.67    8.90
  -2   6   0  331.27    8.90
   2   6   0  351.36    8.90
  -2   6   0  315.07    8.90
  -3  -6   0    2.00    0.40
  -3  -6   0    3.00    0.50
  -3  -6   0    2.20    0.40
   3  -6   0    2.10    0.30
  -3   6   0    1.70    0.40
  -3   6   0    2.20    0.40
   3   6   0    2.00    0.50
  -3   6   0    1.70    0.50
  -3   6   0    2.10    0.50
  -4  -6   0    8.00    0.60
  -4  -6   0    8.50    0.90
   4  -6   0    7.30    0.60
  -4  -6   0    7.80    0.80
  -4  -6   0    7.70    0.90
  -4   6   0    9.10    0.80
  -4   6   0    7.70    0.70
  -4   6   0    7.70    0.70
  -4   6   0    7.90    0.70
  -4   6   0    7.60    0.80
   4   6   0    6.70    1.10
  -4   6   0    9.00    0.70
  -5  -6   0   20.80    1.10
  -5  -6   0   20.80    1.10
  -5  -6   0   18.90    1.10
   5  -6   0   22.80    1.30
   5  -6   0   23.00    1.10
  -5  -6   0   19.30    1.10
  -5   6   0   21.50    1.00
  -5   6   0   21.20    1.00
  -5   6   0   22.10    1.00
  -5   6   0   22.40    1.00
   6  -6   0    4.10    0.60
  -6   6   0    4.30    0.50
  -6   6   0    4.50    0.40
  -6   6   0    4.70    0.50
  -6   6   0    4.10    0.50
   0  -7   0    0.00    0.20
   0  -7   0    0.10    0.20
   0   7   0    0.00    0.10
   1  -7   0  230.78    6.20
  -1  -7   0  214.98    6.20
  -1  -7   0  213.58    6.20
   1  -7   0  218.48    6.20
  -1  -7   0  227.58    6.20
  -1   7   0  229.38    6.30
   1   7   0  233.48    6.20
  -1   7   0  226.88    6.20
  -2  -7   0    2.30    0.30
   2  -7   0    2.10    0.30
  -2  -7   0    1.90    0.40
   2  -7   0    3.00    0.30
  -2  -7   0    2.60    0.40
  -2   7   0    2.70    0.40
   2   7   0    2.30    0.30
  -2   7   0    2.80    0.30
  -3  -7   0    1.60    0.30
  -3  -7   0    1.40    0.50
   3  -7   0    1.70    0.40
  -3  -7   0    1.10    0.60
  -3  -7   0    1.90    0.40
  -3   7   0    1.90    0.50
  -3   7   0    2.00    0.40
  -3   7   0    1.90    0.50
  -3   7   0    1.90    0.40
  -3   7   0    1.00    0.40
   3   7   0    1.30    0.30
  -3   7   0    0.70    0.30
  -4  -7   0   49.10    1.60
  -4  -7   0   48.00    1.60
   4  -7   0   48.50    1.70
  -4  -7   0   46.80    1.70
  -4   7   0   45.30    1.60
  -4   7   0   45.90    1.70
  -4   7   0   45.70    1.70
  -4   7   0   47.40    1.70
  -4   7   0   48.50    1.70
   5  -7   0   42.60    1.50
  -5  -7   0   40.00    1.50
   5  -7   0   42.10    1.60
  -5  -7   0   40.70    1.50
  -5  -7   0   39.70    1.50
  -5   7   0   42.60    1.50
  -5   7   0   41.20    1.50
  -5   7   0   42.50    1.50
   6  -7   0   -0.30    0.40
  -6   7   0    0.40    0.30
  -6   7   0    0.40    0.30
  -6   7   0    0.10    0.20
  -6   7   0    0.00    0.20
   0  -8   0    6.90    0.40
   0  -8   0    6.60    0.40
   0   8   0    6.60    0.40
  -1  -8   0  128.09    3.80
  -1  -8   0  135.79    3.80
  -1  -8   0  129.89    3.70
  -1  -8   0  127.59    3.70
   1  -8   0  138.49    3.80
   1  -8   0  130.59    3.70
   1   8   0  131.99    3.70
  -1   8   0  129.19    3.70
  -1   8   0  128.19    3.80
  -2  -8   0   16.20    0.70
   2  -8   0   16.10    0.70
  -2  -8   0   15.00    0.70
   2  -8   0   17.90    0.90
  -2   8   0   15.50    0.70
   2   8   0   15.20    0.70
  -2   8   0   16.40    0.70
   3  -8   0    2.40    0.70
  -3  -8   0    1.70    0.40
  -3  -8   0    1.90    0.40
  -3  -8   0    2.20    0.60
   3  -8   0    1.60    0.40
  -3  -8   0    0.90    0.60
  -3  -8   0    1.60    0.50
   3  -8   0    1.60    0.40
  -3   8   0    1.70    0.40
  -3   8   0    1.60    0.40
  -3   8   0    1.90    0.50
  -3   8   0    2.40    0.60
   3   8   0    1.90    0.40
  -3   8   0    2.10    0.30
  -3   8   0    0.90    0.70
  -4  -8   0    0.10    0.50
  -4  -8   0    0.20    0.30
  -4  -8   0    0.50    0.30
  -4  -8   0   -0.10    0.40
   4  -8   0    0.20    0.30
   4  -8   0   -0.10    0.30
  -4   8   0    0.60    0.40
  -4   8   0    0.90    0.50
  -4   8   0    0.20    0.40
  -4   8   0   -0.20    0.40
  -4   8   0    0.60    0.40
  -5  -8   0   24.50    1.10
   5  -8   0   23.50    1.10
   5  -8   0   24.30    1.00
  -5  -8   0   22.40    1.10
  -5   8   0   23.20    1.00
  -5   8   0   24.30    1.00
  -5   8   0   24.10    1.00
  -5   8   0   23.80    1.10
   6  -8   0    9.20    0.70
  -6   8   0   10.20    0.60
  -6   8   0   10.70    0.60
  -6   8   0   11.20    0.60
  -6   8   0   10.80    0.60
   0  -9   0    0.20    0.30
   0  -9   0    0.20    0.20
   0  -9   0    0.00    0.20
   0   9   0    0.10    0.20
  -1  -9   0   17.50    0.70
   1  -9   0   18.30    0.70
  -1  -9   0   16.80    0.70
   1  -9   0   15.80    0.90
  -1  -9   0   16.10    0.80
   1  -9   0   17.70    0.70
  -1  -9   0   17.90    0.80
  -1   9   0   15.00    0.80
  -1   9   0   17.30    0.70
   1   9   0   18.00    0.70
  -2  -9   0   18.90    1.20
   2  -9   0   22.20    0.90
  -2  -9   0   18.50    1.00
   2  -9   0   23.10    0.90
  -2  -9   0   21.00    1.10
   2  -9   0   19.50    1.10
  -2  -9   0   21.20    1.10
  -2  -9   0   21.80    0.90
   2   9   0   22.20    0.90
  -2   9   0   21.10    1.00
  -2   9   0   21.30    0.90
  -2   9   0   23.30    1.00
   3  -9   0    5.00    0.50
   3  -9   0    4.00    0.60
   3  -9   0    3.90    0.50
  -3  -9   0    4.30    0.80
  -3  -9   0    4.20    0.50
  -3  -9   0    3.80    0.80
  -3  -9   0    4.50    0.50
  -3  -9   0    4.70    0.70
  -3   9   0    3.60    0.60
   3   9   0    5.10    1.00
  -3   9   0    5.50    0.90
  -3   9   0    4.80    0.70
  -3   9   0    5.00    0.50
  -4  -9   0   39.20    1.50
   4  -9   0   43.70    1.50
  -4  -9   0   41.00    1.50
  -4  -9   0   41.40    1.50
  -4  -9   0   40.50    1.50
   4  -9   0   41.50    1.50
  -4   9   0   42.60    1.60
  -4   9   0   40.90    1.50
  -4   9   0   38.90    1.50
  -4   9   0   39.30    1.50
  -4   9   0   41.40    1.60
   5  -9   0    5.20    0.70
   5  -9   0    4.60    0.60
  -5  -9   0    5.30    0.70
  -5  -9   0    3.80    0.60
  -5   9   0    5.80    0.80
  -5   9   0    4.50    0.60
  -5   9   0    4.60    0.60
   6  -9   0    3.00    0.40
  -6   9   0    3.20    0.40
  -6   9   0    2.20    0.40
  -6   9   0    3.30    0.40
   0 -10   0  303.67    9.20
   0 -10   0  327.27    9.10
   0 -10   0  342.67    9.20
   0 -10   0  341.57    9.10
   0  10   0  331.37    9.20
   1 -10   0   25.30    0.90
   1 -10   0   20.70    1.20
  -1 -10   0   21.70    1.20
   1 -10   0   25.30    0.90
  -1 -10   0   24.30    0.90
  -1 -10   0   22.90    1.10
  -1 -10   0   23.90    1.10
  -1 -10   0   24.90    1.00
   1 -10   0   24.00    1.00
   1 -10   0   23.60    1.00
  -1  10   0   26.20    0.90
  -1  10   0   25.00    1.00
   1  10   0   24.40    1.00
   2 -10   0  168.78    4.90
  -2 -10   0  171.78    5.00
  -2 -10   0  170.48    5.00
  -2 -10   0  173.18    5.00
   2 -10   0  171.28    5.00
  -2 -10   0  177.48    5.00
   2 -10   0  184.18    5.00
  -2 -10   0  171.08    5.00
  -2  10   0  166.68    5.10
  -2  10   0  177.68    5.00
  -2  10   0  162.78    5.00
  -2  10   0  174.18    4.90
   2  10   0  173.38    5.00
   3 -10   0    0.30    0.30
  -3 -10   0    0.60    0.30
   3 -10   0    0.60    0.50
   3 -10   0   -0.20    0.40
  -3 -10   0   -0.10    0.40
  -3  10   0    0.40    0.30
  -3  10   0   -0.60    0.80
  -3  10   0    0.40    0.50
  -3  10   0    0.60    0.40
  -4 -10   0   24.00    1.10
   4 -10   0   22.60    1.10
   4 -10   0   22.90    1.00
  -4 -10   0   22.80    1.20
  -4 -10   0   23.50    1.10
  -4 -10   0   21.30    1.00
  -4  10   0   25.00    1.00
  -4  10   0   24.00    1.10
  -4  10   0   23.60    1.10
  -5 -10   0    4.80    0.70
   5 -10   0    4.70    0.70
   5 -10   0    3.60    0.50
  -5  10   0    3.20    0.60
  -5  10   0    4.00    0.50
  -5  10   0    4.70    0.60
  -5  10   0    3.90    0.50
   6 -10   0   -0.30    0.20
  -6  10   0    0.10    0.20
  -6  10   0    0.10    0.20
   0 -11   0    0.10    0.60
   0 -11   0   -0.10    0.40
   0 -11   0    0.80    0.40
   0 -11   0    0.00    0.30
   0 -11   0    0.00    0.30
   0 -11   0   -0.20    0.30
   0  11   0   -0.30    0.30
   1 -11   0    6.10    0.70
   1 -11   0    6.40    0.50
   1 -11   0    4.10    0.80
   1 -11   0    7.30    0.50
  -1 -11   0    7.30    0.80
  -1 -11   0    6.40    0.70
  -1 -11   0    5.90    0.80
   1 -11   0    7.40    0.90
   1 -11   0    6.30    0.70
  -1 -11   0    6.70    0.50
  -1  11   0    5.10    0.70
   1  11   0    5.90    0.70
  -1  11   0    7.00    0.50
  -2 -11   0    0.10    0.40
  -2 -11   0    0.30    0.40
  -2 -11   0    0.70    0.40
   2 -11   0   -0.10    0.30
  -2 -11   0    0.10    0.30
   2 -11   0    0.20    0.30
   2 -11   0    0.20    0.40
  -2  11   0   -0.10    0.60
  -2  11   0    0.60    0.40
  -2  11   0   -0.10    0.30
   2  11   0    0.00    0.50
  -3 -11   0    0.20    0.40
   3 -11   0   -0.30    0.40
  -3 -11   0    0.00    0.50
  -3 -11   0    0.10    0.30
  -3 -11   0   -0.10    0.30
  -3 -11   0    0.80    0.50
   3 -11   0   -0.10    0.30
   3 -11   0   -0.20    0.30
  -3  11   0    0.10    0.60
  -3  11   0    0.20    0.30
  -3  11   0   -0.10    0.40
  -3  11   0   -0.30    0.50
   4 -11   0   76.79    2.50
   4 -11   0   78.49    2.50
  -4 -11   0   77.19    2.40
  -4 -11   0   78.79    2.50
  -4 -11   0   74.09    2.40
  -4  11   0   75.49    2.50
  -4  11   0   77.49    2.40
  -4  11   0   78.39    2.40
   5 -11   0   19.10    0.80
   5 -11   0   18.90    0.90
  -5 -11   0   18.10    0.90
  -5  11   0   19.40    0.80
  -5  11   0   18.60    0.80
   0 -12   0    0.40    0.30
   0 -12   0    0.40    0.40
   0 -12   0    0.10    0.40
   0 -12   0    0.40    0.40
   0 -12   0    0.80    0.40
   0 -12   0    0.30    0.50
   0  12   0   -0.10    0.30
   0  12   0    0.40    0.40
   1 -12   0   42.80    1.70
   1 -12   0   42.30    1.50
   1 -12   0   45.90    1.60
  -1 -12   0   44.20    1.50
   1 -12   0   44.00    1.60
  -1 -12   0   43.20    1.50
  -1 -12   0   44.40    1.60
   1 -12   0   45.80    1.60
  -1 -12   0   43.40    1.60
   1 -12   0   44.90    1.50
  -1  12   0   44.50    1.60
  -1  12   0   43.60    1.50
  -2 -12   0   11.40    0.80
   2 -12   0   12.00    0.70
  -2 -12   0   12.40    0.70
   2 -12   0   12.30    0.80
   2 -12   0   12.00    0.80
   2 -12   0   12.30    0.80
  -2 -12   0   11.50    0.80
  -2 -12   0   11.70    0.90
  -2  12   0   11.90    0.80
  -2  12   0   13.40    0.80
   3 -12   0   22.80    1.10
   3 -12   0   22.30    1.00
  -3 -12   0   23.50    1.10
   3 -12   0   21.90    1.00
   3 -12   0   24.50    1.10
  -3 -12   0   22.10    1.00
  -3 -12   0   23.20    1.00
  -3 -12   0   24.10    1.10
  -3  12   0   23.00    1.10
  -3  12   0   23.20    1.10
  -3  12   0   23.50    1.00
  -4 -12   0   20.30    1.10
   4 -12   0   22.00    0.90
  -4 -12   0   20.40    0.90
   4 -12   0   21.00    1.00
   4 -12   0   20.30    1.00
  -4  12   0   21.30    1.00
  -4  12   0   21.80    0.90
   5 -12   0    5.30    0.60
  -5 -12   0    5.40    0.60
   5 -12   0    5.60    0.40
  -5  12   0    5.50    0.50
  -5  12   0    5.30    0.40
   0 -13   0   -0.40    0.50
   0 -13   0   -0.20    0.40
   0 -13   0   -0.20    0.30
   0 -13   0   -0.20    0.30
   0  13   0    0.20    0.30
   1 -13   0   54.89    1.90
   1 -13   0   56.79    1.90
   1 -13   0   52.89    1.90
  -1 -13   0   56.99    1.90
   1 -13   0   56.19    1.80
  -1 -13   0   56.09    1.80
   1 -13   0   54.89    1.90
  -1 -13   0   54.59    1.90
  -1  13   0   54.89    1.90
  -1  13   0   54.99    1.90
  -2 -13   0    0.50    0.40
   2 -13   0   -0.10    0.40
  -2 -13   0    0.20    0.30
   2 -13   0    0.20    0.40
  -2 -13   0    0.20    0.30
   2 -13   0    0.10    0.40
   2 -13   0    0.50    0.30
  -2 -13   0   -0.30    0.30
  -2  13   0    0.30    0.40
  -2  13   0    0.00    0.30
  -3 -13   0   13.50    0.80
  -3 -13   0   13.50    0.80
   3 -13   0   13.20    0.80
   3 -13   0   12.60    0.80
   3 -13   0   13.40    0.80
  -3 -13   0   13.10    0.80
   3 -13   0   13.90    0.90
  -3 -13   0   12.60    0.90
  -3  13   0   12.60    0.80
  -3  13   0   13.00    0.90
  -3  13   0   11.60    0.90
   4 -13   0    3.50    0.50
  -4 -13   0    2.80    0.50
  -4 -13   0    3.40    0.50
   4 -13   0    3.00    0.50
  -4  13   0    2.30    0.60
  -4  13   0    3.70    0.50
  -5 -13   0    0.10    0.30
   5 -13   0    0.10    0.20
  -5  13   0    0.20    0.20
   0 -14   0    2.60    0.60
   0 -14   0    3.60    0.50
   0 -14   0    3.40    0.60
   0 -14   0    2.60    0.50
   0  14   0    2.30    0.50
  -1 -14   0  156.08    4.40
   1 -14   0  145.89    4.40
   1 -14   0  150.98    4.50
   1 -14   0  146.89    4.40
  -1 -14   0  149.99    4.50
  -1 -14   0  154.18    4.40
   1  14   0  149.79    4.40
  -1  14   0  146.09    4.50
  -1  14   0  149.99    4.40
  -2 -14   0    6.70    0.60
   2 -14   0    6.50    0.60
   2 -14   0    5.00    0.70
   2 -14   0    7.30    0.90
  -2 -14   0    6.60    0.60
   2 -14   0    6.70    0.70
  -2 -14   0    6.80    0.60
  -2  14   0    6.20    0.60
  -2  14   0    4.90    0.70
  -2  14   0    6.40    0.80
  -3 -14   0    2.10    0.50
   3 -14   0    2.70    0.70
   3 -14   0    2.90    0.60
   3 -14   0    1.50    0.70
   3 -14   0    2.50    0.70
  -3 -14   0    1.80    0.50
  -3 -14   0    1.80    0.40
  -3  14   0    1.30    0.60
  -3  14   0    1.40    0.30
  -4 -14   0   15.60    0.70
   4 -14   0   16.70    0.70
   4 -14   0   15.20    0.80
  -4  14   0   16.00    0.70
   4  14   0   14.20    0.90
   0 -15   0    0.30    0.50
   0 -15   0   -0.20    0.30
   0 -15   0    0.20    0.40
   0 -15   0    0.20    0.30
   0  15   0    0.10    0.30
   0  15   0   -0.30    0.30
   1 -15   0    6.60    0.60
  -1 -15   0    7.00    0.60
  -1 -15   0    7.30    0.60
  -1 -15   0    7.00    0.70
   1 -15   0    7.90    0.70
   1  15   0    6.60    0.60
  -1  15   0    7.00    0.60
  -1  15   0    8.50    0.70
   2 -15   0   28.70    1.20
  -2 -15   0   28.30    1.10
   2 -15   0   27.60    1.10
   2 -15   0   26.70    1.30
  -2 -15   0   27.20    1.10
  -2 -15   0   27.20    1.10
  -2  15   0   26.90    1.20
   2  15   0   27.20    1.10
  -2  15   0   26.40    1.10
  -2  15   0   26.40    1.10
  -3 -15   0    4.90    0.50
  -3 -15   0    5.10    0.50
   3 -15   0    5.30    0.50
   3 -15   0    4.30    0.70
  -3 -15   0    5.40    0.60
   3 -15   0    5.50    0.50
  -3  15   0    5.70    0.50
   3  15   0    4.50    0.50
  -4 -15   0    0.30    0.30
  -4 -15   0   -0.20    0.20
   4 -15   0   -0.30    0.20
  -4  15   0    0.00    0.20
   0 -16   0    1.40    0.40
   0 -16   0    1.00    0.30
   0  16   0    2.10    0.50
   0  16   0    1.50    0.40
  -1 -16   0    5.00    0.70
   1 -16   0    6.80    0.70
  -1 -16   0    4.90    0.50
   1  16   0    5.00    0.60
  -1  16   0    5.80    0.70
   1  16   0    4.80    0.50
   2 -16   0    2.40    0.50
  -2 -16   0    4.30    0.60
  -2 -16   0    4.00    0.50
  -2 -16   0    3.70    0.50
   2 -16   0    3.40    0.50
   2  16   0    3.80    0.50
  -2  16   0    3.20    0.70
  -2  16   0    4.20    0.50
  -2  16   0    3.30    0.70
  -3 -16   0    1.70    0.40
  -3 -16   0    1.10    0.30
   3 -16   0    2.00    0.40
   3 -16   0    1.60    0.40
  -3 -16   0    2.10    0.40
   3  16   0    0.70    0.40
  -3  16   0    1.00    0.20
   0 -17   0    0.00    0.60
   0 -17   0    0.20    0.20
   0  17   0   -0.10    0.20
   0  17   0    0.10    0.40
   1 -17   0    5.20    0.50
  -1 -17   0    4.50    0.50
  -1 -17   0    4.90    0.50
   1 -17   0    6.80    0.70
  -1  17   0    5.60    0.60
   1  17   0    5.40    0.50
  -1  17   0    6.00    0.50
  -1  17   0    6.30    0.60
   1  17   0    5.40    0.60
  -2 -17   0    0.60    0.20
   2 -17   0    0.80    0.30
  -2 -17   0    0.30    0.30
   2 -17   0    0.40    0.20
  -2  17   0    0.60    0.20
   2  17   0    0.20    0.30
   2  17   0    0.50    0.30
  -3 -17   0    0.80    0.50
  -3 -17   0    0.90    0.30
   3 -17   0    2.20    0.40
  -3 -17   0    1.10    0.30
  -3  17   0    1.40    0.30
   0 -18   0    0.00    0.20
   0  18   0    0.50    0.20
  -1 -18   0    3.90    0.50
  -1 -18   0    3.70    0.50
   1 -18   0    3.80    0.40
   1  18   0    4.50    0.60
  -1  18   0    4.40    0.40
  -1  18   0    4.30    0.50
  -2 -18   0   -0.50    0.30
  -2 -18   0    0.10    0.20
   2 -18   0    0.20    0.20
  -2  18   0   -0.10    0.20
   0 -19   0    0.00    0.20
   0  19   0   -0.10    0.20
   0  19   0    0.10    0.20
  -7   0   1   15.30    0.60
  -7   0   1   14.30    0.60
  -6   0   1   -0.30    0.30
  -6   0   1    0.20    0.30
  -6   0   1   -0.20    0.30
  -5   0   1   23.50    1.10
  -5   0   1   23.80    1.10
  -5   0   1   24.40    1.10
  -5   0   1   22.40    1.10
  -5   0   1   23.70    1.10
   5   0  -1   23.60    1.10
  -4   0   1   -0.10    0.50
  -4   0   1   -0.20    0.40
  -4   0   1   -0.10    0.30
  -4   0   1   -0.20    0.50
  -4   0   1    0.30    0.30
  -4   0   1    0.10    0.40
  -4   0   1    0.30    0.30
  -3   0   1   72.49    2.10
  -3   0   1   72.19    2.20
  -3   0   1   73.09    2.20
  -2   0   1    0.00    0.10
  -2   0   1    0.00    0.10
  -1   0   1   84.69    2.30
  -1   0  -1  128.39    3.70
   1   0   1  135.69    3.70
  -1   0  -1  139.89    3.70
  -2   0  -1   -0.10    0.20
  -2   0  -1    0.00    0.10
  -2   0  -1    0.00    0.10
  -3   0  -1   97.09    2.80
  -3   0  -1   95.59    2.70
  -3   0  -1   94.19    2.70
  -3   0  -1   89.29    2.70
  -4   0  -1    0.10    0.50
  -4   0  -1   -0.10    0.40
  -4   0  -1    0.10    0.30
  -4   0  -1    0.00    0.30
  -4   0  -1   -0.80    0.60
  -4   0  -1    0.60    0.40
  -4   0  -1    0.50    0.40
  -4   0  -1   -0.60    0.50
  -5   0  -1   75.29    2.40
  -5   0  -1   70.89    2.50
  -5   0  -1   75.99    2.40
  -5   0  -1   76.29    2.40
  -5   0  -1   79.19    2.50
  -6   0  -1   -0.20    0.30
  -6   0  -1    0.90    0.40
  -7   0  -1    0.20    0.20
  -7   0  -1    0.00    0.30
  -7   0  -1   -0.30    0.20
  -7  -1   1    1.80    0.40
  -7  -1   1    1.00    0.20
  -7   1   1    0.70    0.20
  -7   1   1    0.70    0.30
  -7   1   1    1.70    0.40
  -6  -1   1    1.80    0.40
  -6  -1   1    2.10    0.40
  -6  -1   1    2.20    0.50
  -6  -1   1    3.00    0.60
   6  -1  -1    2.30    0.60
  -6   1   1    3.40    0.60
  -6   1   1    2.70    0.60
  -6   1   1    2.50    0.50
  -5  -1   1    0.00    0.40
  -5  -1   1   -0.20    0.40
   5  -1  -1    0.60    0.40
  -5  -1   1    0.00    0.40
  -5  -1   1   -0.10    0.40
  -5  -1   1    0.20    0.40
  -5   1   1    0.10    0.60
  -5   1   1   -0.20    0.50
  -5   1   1   -0.20    0.40
  -5   1   1    0.50    0.40
   5   1  -1   -0.30    0.50
  -5   1   1    0.90    0.30
  -5   1   1    0.00    0.40
  -4  -1   1    6.60    0.80
  -4  -1   1    7.10    0.50
  -4  -1   1    7.10    1.00
  -4  -1   1    6.50    0.60
  -4  -1   1    7.30    0.80
  -4  -1   1    7.00    0.80
  -4   1   1    7.50    0.80
  -4   1   1    4.40    0.80
  -4   1   1    4.60    0.90
  -4   1   1    7.20    0.70
  -4   1   1    7.30    0.70
  -4   1   1    6.50    0.60
  -4   1   1    7.00    0.50
  -3  -1   1   79.49    2.30
  -3  -1   1   83.19    2.40
  -3  -1   1   80.49    2.30
  -3   1   1   78.09    2.30
  -3   1   1   78.79    2.40
  -3   1   1   79.79    2.40
  -2  -1   1   36.60    1.10
  -2  -1   1   36.50    1.10
  -1  -1   1  270.67    7.30
   1  -1  -1  261.77    7.30
   1   1  -1  273.77    7.30
   0  -1   1  196.78    5.40
   0  -1  -1  203.68    5.40
   0   1  -1  194.28    5.40
   0   1   1  197.08    5.40
   1  -1   1  118.99    3.30
  -1  -1  -1  120.49    3.20
  -1  -1  -1  116.89    3.30
  -1   1  -1  114.09    3.30
  -1   1  -1  118.79    3.30
   1   1   1  121.29    3.30
  -2  -1  -1   14.90    0.50
  -2  -1  -1   15.70    0.50
  -2   1  -1   14.40    0.50
  -2   1  -1   13.60    0.60
  -2   1  -1   14.30    0.50
  -3  -1  -1  159.08    4.40
  -3  -1  -1  157.98    4.40
  -3  -1  -1  151.28    4.40
  -3  -1  -1  157.58    4.40
  -3   1  -1  151.78    4.40
  -3   1  -1  151.58    4.40
  -3   1  -1  151.18    4.40
  -3   1  -1  161.08    4.40
  -4  -1  -1   27.20    1.00
  -4  -1  -1   27.10    1.00
  -4  -1  -1   27.10    1.20
  -4  -1  -1   27.60    1.50
  -4  -1  -1   27.20    1.20
  -4  -1  -1   22.70    1.30
  -4  -1  -1   24.80    1.30
  -4   1  -1   25.40    1.10
  -4   1  -1   25.70    1.20
  -4   1  -1   25.90    1.30
  -4   1  -1   24.10    1.30
  -4   1  -1   26.00    1.10
  -4   1  -1   27.50    1.00
  -4   1  -1   26.80    1.10
  -4   1  -1   26.20    1.00
  -5  -1  -1    2.90    0.60
  -5  -1  -1    4.00    0.70
  -5  -1  -1    4.30    0.70
  -5  -1  -1    3.80    0.60
   5  -1   1    3.90    0.60
  -5  -1  -1    3.10    0.60
  -5   1  -1    2.70    0.50
  -5   1  -1    3.40    0.80
  -5   1  -1    3.10    0.60
  -5   1  -1    3.30    0.60
  -5   1  -1    4.00    0.70
  -6  -1  -1  170.98    4.60
  -6  -1  -1  155.28    4.50
   6  -1   1  149.49    4.70
  -6  -1  -1  152.78    4.50
  -6   1  -1  153.08    4.50
  -6   1  -1  151.18    4.40
  -6   1  -1  145.19    4.50
  -7  -1  -1    4.50    0.50
  -7  -1  -1    4.60    0.40
  -7   1  -1    4.90    0.40
  -7   1  -1    5.40    0.50
  -7   1  -1    5.10    0.30
  -7  -2   1    0.10    0.30
  -7  -2   1    0.50    0.30
  -7   2   1    0.30    0.20
  -7   2   1    0.00    0.20
  -7   2   1    0.10    0.20
   6  -2  -1   12.50    0.90
  -6  -2   1   12.30    0.70
  -6  -2   1   12.80    0.80
  -6  -2   1   14.70    0.90
  -6  -2   1   12.50    0.90
  -6   2   1   15.60    1.10
  -6   2   1   13.10    0.80
  -6   2   1   14.50    0.80
  -5  -2   1   23.30    1.10
   5  -2  -1   23.40    1.10
  -5  -2   1   21.20    1.00
  -5  -2   1   21.10    1.20
  -5  -2   1   22.00    1.10
  -5  -2   1   23.40    1.00
  -5   2   1   23.90    1.10
  -5   2   1   21.90    1.20
  -5   2   1   23.30    1.00
  -5   2   1   24.60    1.10
  -5   2   1   24.00    1.10
  -4  -2   1   16.90    1.10
  -4  -2   1   20.00    1.00
  -4  -2   1   19.20    0.80
  -4  -2   1   20.90    1.00
  -4  -2   1   20.40    0.90
   4  -2  -1   20.20    0.90
  -4  -2   1   16.30    1.30
  -4  -2   1   15.10    1.90
  -4   2   1   20.10    0.80
  -4   2   1   20.20    0.90
  -4   2   1   19.20    1.00
  -4   2   1   19.80    1.00
  -4   2   1   19.80    1.00
  -4   2   1   17.00    1.20
  -4   2   1   19.60    1.00
  -3  -2   1   21.60    0.80
  -3  -2   1   21.10    0.80
  -3  -2   1   19.90    0.80
  -3   2   1   20.20    0.80
  -3   2   1   20.40    0.80
  -3   2   1   20.90    0.80
  -2  -2   1   65.39    1.80
  -2  -2   1   60.79    1.80
  -2   2   1   63.99    1.90
  -2   2   1   61.09    1.90
  -2   2   1   66.29    1.90
   1  -2  -1    7.40    0.30
   1  -2  -1    7.50    0.30
   1   2  -1    7.70    0.30
  -1   2   1    7.60    0.30
   0  -2   1  507.95   13.40
   0  -2  -1  503.25   13.30
   0   2  -1  461.95   13.40
   0   2   1  484.05   13.40
   1  -2   1  374.16   10.20
  -1  -2  -1  366.76   10.20
  -1   2  -1  365.06   10.20
   1   2   1  386.76   10.10
  -2  -2  -1   11.70    0.50
  -2   2  -1   12.40    0.50
  -2   2  -1   12.50    0.50
  -2   2  -1   12.80    0.50
  -3  -2  -1   71.29    2.10
  -3  -2  -1   70.79    2.10
  -3  -2  -1   73.49    2.10
  -3   2  -1   70.39    2.10
  -3   2  -1   70.69    2.20
  -3   2  -1   73.69    2.10
  -4  -2  -1    8.10    0.60
  -4  -2  -1    6.70    1.00
  -4  -2  -1    8.70    0.90
  -4  -2  -1    8.70    1.30
  -4  -2  -1    6.70    0.80
  -4  -2  -1    6.50    1.00
  -4  -2  -1    9.20    0.60
  -4   2  -1    8.10    0.80
  -4   2  -1    6.70    0.70
  -4   2  -1    8.30    0.90
  -4   2  -1    8.60    0.50
  -4   2  -1    6.60    0.90
  -4   2  -1    7.70    0.70
  -4   2  -1    7.60    0.70
  -4   2  -1    7.20    0.70
  -5  -2  -1   15.30    1.00
  -5  -2  -1   16.00    0.90
  -5  -2  -1   16.80    1.00
  -5  -2  -1   16.30    0.90
   5  -2   1   14.40    0.90
  -5   2  -1   15.60    1.00
  -5   2  -1   15.50    0.90
  -5   2  -1   15.60    0.90
  -5   2  -1   15.60    0.90
  -5   2  -1   15.50    0.90
  -6  -2  -1    2.50    0.50
   6  -2   1    2.10    0.70
  -6  -2  -1    2.90    0.60
   6  -2   1    2.30    0.60
  -6  -2  -1    1.60    0.40
  -6   2  -1    1.20    0.40
  -6   2  -1    2.00    0.40
  -6   2  -1    2.70    0.60
  -7   2  -1    5.60    0.40
  -7   2  -1    5.70    0.40
  -7   2  -1    4.50    0.40
  -7   3   1   -0.20    0.20
  -7   3   1    0.00    0.20
  -7   3   1    0.10    0.20
  -6  -3   1   52.69    1.70
   6  -3  -1   46.60    2.00
  -6  -3   1   51.79    1.70
   6  -3  -1   51.49    1.80
  -6  -3   1   54.49    1.70
  -6   3   1   54.79    1.70
   5  -3  -1    1.70    0.50
  -5  -3   1    0.70    0.50
  -5  -3   1    1.60    0.40
  -5  -3   1    1.30    0.40
  -5  -3   1    1.50    0.50
  -5  -3   1    1.30    0.40
  -5   3   1    1.30    0.40
  -5   3   1    1.30    0.40
  -5   3   1    1.40    0.50
  -5   3   1    1.50    0.40
  -5   3   1    0.60    0.30
   4  -3  -1   45.60    1.50
  -4  -3   1   43.50    1.70
  -4  -3   1   46.20    1.50
  -4  -3   1   46.40    1.70
  -4  -3   1   41.90    1.90
  -4  -3   1   43.00    1.70
  -4  -3   1   42.90    1.80
  -4  -3   1   45.90    1.50
  -4   3   1   42.80    1.80
  -4   3   1   45.30    1.60
  -4   3   1   45.30    1.60
  -4   3   1   45.70    1.60
  -4   3   1   46.50    1.50
  -4   3   1   45.20    1.60
  -4   3   1   46.00    1.60
  -3  -3   1   80.29    2.40
  -3  -3   1   82.09    2.40
  -3  -3   1   79.09    2.40
   3  -3  -1   79.69    2.40
  -3   3   1   80.19    2.40
  -3   3   1   81.09    2.40
  -2  -3   1   99.99    2.80
  -2  -3   1  103.49    2.90
  -2   3   1   99.59    2.90
  -2   3   1  102.39    2.90
   1  -3  -1    6.20    0.30
   1  -3  -1    6.00    0.30
   1   3  -1    6.60    0.30
   0  -3   1  495.15   13.40
   0  -3  -1  486.45   13.30
   0  -3  -1  511.45   13.40
   0   3  -1  490.35   13.40
   0   3   1  473.05   13.50
   1  -3   1    0.50    0.10
  -1  -3  -1    0.60    0.20
   1   3   1    0.50    0.10
  -2  -3  -1  104.69    3.00
  -2  -3  -1  107.89    3.10
  -2  -3  -1  103.49    3.00
  -2   3  -1  106.99    3.00
  -2   3  -1  108.49    3.00
  -3  -3  -1   41.30    1.30
  -3  -3  -1   39.70    1.30
  -3  -3  -1   39.50    1.30
  -3   3  -1   39.90    1.30
  -3   3  -1   41.30    1.30
  -3   3  -1   41.30    1.30
  -4  -3  -1   33.20    1.40
  -4  -3  -1   33.70    1.20
  -4  -3  -1   28.80    1.40
  -4  -3  -1   31.30    1.40
  -4  -3  -1   33.00    1.20
  -4  -3  -1   33.90    1.20
  -4  -3  -1   31.70    1.50
  -4   3  -1   33.60    1.30
  -4   3  -1   33.30    1.30
  -4   3  -1   32.30    1.30
  -4   3  -1   30.20    1.40
  -4   3  -1   32.00    1.30
  -4   3  -1   32.00    1.30
  -5  -3  -1    4.00    0.80
  -5  -3  -1    2.90    0.50
  -5  -3  -1    3.60    0.70
  -5  -3  -1    4.10    0.80
  -5  -3  -1    3.90    0.90
   5  -3   1    4.30    0.60
  -5   3  -1    3.90    0.80
  -5   3  -1    2.90    0.50
  -5   3  -1    4.40    0.70
  -5   3  -1    3.40    0.50
  -5   3  -1    3.60    0.60
  -6  -3  -1    5.60    0.60
   6  -3   1    5.90    0.70
   6  -3   1    6.80    1.00
  -6  -3  -1    4.70    0.70
  -6  -3  -1    6.00    0.60
  -6   3  -1    6.20    0.60
  -6   3  -1    5.80    0.60
  -6   3  -1    4.40    0.70
  -6   3  -1    7.00    0.80
  -7   3  -1    0.30    0.20
  -7   3  -1    0.40    0.20
  -7   3  -1    0.40    0.20
  -6  -4   1    0.70    0.30
  -6  -4   1    0.40    0.40
   6  -4  -1    0.70    0.50
  -6  -4   1    0.60    0.40
  -6   4   1    0.60    0.30
  -6   4   1    1.10    0.30
  -6   4   1    0.80    0.30
  -6   4   1    0.10    0.40
  -5  -4   1   29.60    1.30
  -5  -4   1   30.00    1.30
   5  -4  -1   30.40    1.30
   5  -4  -1   30.70    1.20
  -5  -4   1   29.90    1.30
  -5  -4   1   29.50    1.40
  -5  -4   1   31.70    1.30
  -5   4   1   30.60    1.30
  -5   4   1   29.90    1.20
  -5   4   1   30.70    1.30
  -5   4   1   31.60    1.20
  -5   4   1   30.80    1.30
   4  -4  -1    0.30    0.30
  -4  -4   1    0.90    0.50
  -4  -4   1    0.00    0.50
  -4  -4   1    0.30    0.50
  -4  -4   1   -0.70    0.60
  -4  -4   1    0.60    0.30
  -4   4   1   -0.30    0.40
  -4   4   1    0.20    0.50
  -4   4   1    0.50    0.40
  -4   4   1    0.10    0.30
   4   4  -1    0.30    0.40
  -4   4   1    0.10    0.30
  -4   4   1    0.10    0.40
  -4   4   1    0.30    0.40
  -3  -4   1   76.39    2.20
   3  -4  -1   73.89    2.30
  -3  -4   1   72.49    2.20
  -3  -4   1   80.69    2.40
  -3  -4   1   76.29    2.20
  -3   4   1   76.19    2.30
  -3   4   1   67.79    2.40
  -2  -4   1    4.20    0.30
   2  -4  -1    4.50    0.30
  -2  -4   1    4.10    0.30
  -2   4   1    4.20    0.30
   2   4  -1    3.90    0.30
  -2   4   1    3.90    0.30
  -1  -4   1  107.39    3.10
   1  -4  -1  115.99    3.10
   1   4  -1  114.59    3.10
  -1   4   1  110.69    3.10
   0  -4   1    5.70    0.30
   0  -4   1    6.30    0.30
   0  -4  -1    7.20    0.30
   0  -4  -1    6.50    0.30
   0   4   1    7.20    0.30
  -1  -4  -1   25.70    0.80
   1  -4   1   26.20    0.80
  -1   4  -1   25.80    0.80
  -2  -4  -1   29.50    1.00
  -2  -4  -1   29.30    1.00
  -2  -4  -1   30.60    1.00
   2   4   1   30.60    0.90
  -2   4  -1   31.90    1.00
  -2   4  -1   28.60    1.00
  -2   4  -1   30.80    1.00
  -3  -4  -1    5.40    0.40
  -3  -4  -1    4.10    0.50
  -3  -4  -1    6.00    0.60
   3   4   1    4.80    0.40
  -3   4  -1    4.60    0.40
  -3   4  -1    5.40    0.50
  -4  -4  -1    5.20    0.60
  -4  -4  -1    5.00    0.60
  -4  -4  -1    6.40    1.00
   4  -4   1    5.50    0.50
  -4  -4  -1    4.50    0.90
  -4  -4  -1    6.00    1.00
  -4  -4  -1    4.80    0.60
  -4   4  -1    5.30    0.70
  -4   4  -1    6.10    0.70
   4   4   1    4.70    0.80
  -4   4  -1    5.50    0.80
  -4   4  -1    4.90    0.80
  -4   4  -1    5.70    0.70
  -4   4  -1    6.00    0.60
  -5  -4  -1   16.10    1.00
  -5  -4  -1   16.20    1.10
   5  -4   1   17.20    0.90
  -5  -4  -1   15.90    1.00
  -5  -4  -1   16.50    1.10
  -5   4  -1   17.40    0.90
  -5   4  -1   16.00    0.90
  -5   4  -1   16.80    1.00
  -5   4  -1   16.60    0.90
  -6  -4  -1   11.20    0.80
   6  -4   1   11.80    1.20
  -6  -4  -1   10.50    0.70
   6  -4   1   11.50    0.80
  -6   4  -1   11.80    0.70
  -6   4  -1   11.90    0.60
  -6   4  -1   13.00    0.70
  -6   4  -1   12.30    0.70
   6  -5  -1   19.60    1.00
  -6  -5   1   19.40    0.90
  -6  -5   1   18.10    0.90
  -6   5   1   18.70    0.80
  -6   5   1   19.80    0.90
  -6   5   1   18.10    0.90
  -6   5   1   20.10    0.90
  -5  -5   1   55.19    1.90
  -5  -5   1   57.49    2.00
   5  -5  -1   56.69    1.90
   5  -5  -1   56.59    2.00
  -5  -5   1   56.49    2.00
  -5  -5   1   56.09    1.90
  -5  -5   1   59.79    1.90
  -5   5   1   60.69    2.00
  -5   5   1   57.99    2.00
  -5   5   1   58.89    2.00
  -5   5   1   58.09    1.90
  -5   5   1   60.29    1.90
  -4  -5   1    6.50    0.60
  -4  -5   1    6.30    0.90
  -4  -5   1    5.50    1.00
   4  -5  -1    6.00    0.70
  -4  -5   1    5.00    0.90
  -4   5   1    7.40    0.70
  -4   5   1    7.10    0.70
  -4   5   1    7.10    0.70
  -4   5   1    6.80    0.60
  -4   5   1    5.20    0.80
  -4   5   1    6.30    0.70
  -4   5   1    6.70    0.80
   4   5  -1    5.10    0.90
   3  -5  -1   29.90    1.00
  -3  -5   1   28.20    1.00
  -3  -5   1   25.60    1.10
  -3  -5   1   28.80    1.00
   3   5  -1   28.20    1.00
  -3   5   1   28.00    1.10
  -3   5   1   27.80    1.00
  -2  -5   1   25.20    0.80
  -2  -5   1   24.10    0.80
   2  -5  -1   24.70    0.90
  -2   5   1   24.40    0.80
   2   5  -1   23.60    0.80
  -2   5   1   25.00    0.90
   1  -5  -1  165.58    4.70
  -1  -5   1  166.28    4.60
  -1  -5   1  166.78    4.60
   1  -5  -1  171.38    4.60
  -1   5   1  176.98    4.60
   1   5  -1  161.68    4.60
  -1   5   1  160.48    4.60
   0  -5  -1  105.89    2.80
   0  -5   1   95.09    2.80
   0   5  -1   95.99    2.80
   0   5   1   97.99    2.80
  -1  -5  -1   21.00    0.70
  -1  -5  -1   23.20    0.70
   1  -5   1   21.80    0.70
  -1   5  -1   20.90    0.80
   1   5   1   22.40    0.70
  -1   5  -1   24.00    0.70
  -2  -5  -1    9.40    0.50
  -2  -5  -1    8.30    0.50
   2  -5   1    8.80    0.40
  -2  -5  -1    9.30    0.50
  -2   5  -1    8.60    0.40
   2   5   1    9.00    0.40
  -2   5  -1    8.90    0.50
  -3  -5  -1  158.68    4.40
  -3  -5  -1  153.18    4.40
  -3  -5  -1  153.48    4.40
  -3  -5  -1  152.08    4.40
   3  -5   1  157.98    4.40
  -3   5  -1  149.09    4.40
   3   5   1  155.18    4.40
  -4  -5  -1   10.00    1.10
  -4  -5  -1   10.50    1.10
  -4  -5  -1   10.60    0.70
   4  -5   1   10.30    0.70
  -4  -5  -1    8.30    0.90
  -4  -5  -1   11.30    1.00
  -4  -5  -1   11.00    1.30
  -4   5  -1    8.70    0.90
  -4   5  -1   11.30    0.80
  -4   5  -1   10.80    0.80
  -4   5  -1   11.90    0.90
   4   5   1   10.10    1.00
  -4   5  -1   11.20    0.80
  -4   5  -1   10.90    0.90
  -5  -5  -1   23.70    1.20
   5  -5   1   24.50    1.10
  -5  -5  -1   23.90    1.20
  -5  -5  -1   23.30    1.20
  -5   5  -1   27.10    1.10
  -5   5  -1   24.50    1.10
  -5   5  -1   24.70    1.20
  -5   5  -1   24.10    1.10
  -5   5  -1   24.40    1.10
   6  -5   1   21.00    1.00
  -6   5  -1   21.00    0.90
  -6   5  -1   22.20    0.90
  -6   5  -1   21.60    1.00
  -6   5  -1   21.60    0.90
   6  -6  -1    2.90    0.60
  -6   6   1    3.00    0.40
  -6   6   1    3.40    0.50
  -6   6   1    3.10    0.50
  -6   6   1    2.20    0.40
  -5  -6   1   22.30    1.10
   5  -6  -1   23.60    1.10
  -5  -6   1   21.80    1.10
   5  -6  -1   22.80    1.00
  -5  -6   1   22.70    1.10
  -5  -6   1   22.90    1.20
  -5   6   1   21.40    1.00
  -5   6   1   22.90    1.00
  -5   6   1   23.90    1.10
  -5   6   1   24.30    1.10
   4  -6  -1   14.10    0.80
  -4  -6   1   15.00    0.90
  -4  -6   1   15.50    1.10
  -4  -6   1   14.00    0.90
   4  -6  -1   14.00    0.70
  -4  -6   1   13.80    1.00
  -4  -6   1   13.80    0.70
  -4   6   1   14.00    0.90
  -4   6   1   15.10    0.90
  -4   6   1   14.80    0.90
   4   6  -1   13.50    1.10
  -4   6   1   15.50    0.80
  -4   6   1   14.80    0.90
  -4   6   1   14.50    0.90
  -3  -6   1   26.90    1.10
  -3  -6   1   27.40    1.00
   3  -6  -1   27.90    1.00
   3   6  -1   28.50    1.00
  -3   6   1   27.70    1.00
  -3   6   1   29.60    1.10
  -3   6   1   27.20    1.30
  -3   6   1   26.40    1.20
  -2  -6   1  525.65   14.20
  -2  -6   1  507.65   14.20
  -2  -6   1  517.35   14.20
   2  -6  -1  537.95   14.30
   2  -6  -1  468.05   14.30
  -2   6   1  528.55   14.20
   2   6  -1  525.25   14.20
  -2   6   1  549.74   14.30
  -1  -6   1  177.48    4.70
  -1  -6   1  161.88    4.60
   1  -6  -1  173.58    4.70
   1  -6  -1  159.68    4.60
  -1   6   1  159.68    4.60
   1   6  -1  166.68    4.60
  -1   6   1  166.28    4.70
   0  -6  -1  203.58    6.00
   0  -6  -1  214.88    6.00
   0  -6   1  232.18    6.10
   0  -6   1  230.98    6.00
   0   6   1  214.88    6.00
   0   6  -1  216.28    6.10
   1  -6   1  111.69    3.10
  -1  -6  -1  106.69    3.00
  -1  -6  -1   99.49    3.00
   1  -6   1  104.39    3.10
  -1  -6  -1  108.79    3.10
  -1   6  -1  111.99    3.10
   1   6   1  111.59    3.00
  -1   6  -1  107.99    3.10
  -2  -6  -1  371.56   10.70
  -2  -6  -1  392.26   10.80
   2  -6   1  397.06   10.80
  -2  -6  -1  394.46   10.80
  -2  -6  -1  390.76   10.80
   2   6   1  401.96   10.80
  -2   6  -1  399.36   10.80
  -2   6  -1  390.06   10.80
  -3  -6  -1    0.40    0.30
   3  -6   1    0.20    0.20
  -3  -6  -1    0.70    0.30
  -3  -6  -1    0.80    0.30
  -3   6  -1    0.20    0.20
  -3   6  -1    0.90    0.30
  -3   6  -1    0.70    0.50
   3   6   1    0.50    0.20
  -3   6  -1    0.10    0.50
  -3   6  -1    0.30    0.40
  -4  -6  -1   59.19    2.10
  -4  -6  -1   61.29    2.00
   4  -6   1   62.49    2.10
  -4  -6  -1   61.89    2.00
  -4  -6  -1   59.49    2.10
  -4   6  -1   63.29    2.00
  -4   6  -1   61.29    2.10
  -4   6  -1   64.09    2.10
  -4   6  -1   63.09    2.10
  -4   6  -1   62.79    2.10
   5  -6   1    3.70    0.60
   5  -6   1    4.90    0.60
  -5   6  -1    3.60    0.70
  -5   6  -1    4.80    0.60
  -5   6  -1    5.10    0.70
  -5   6  -1    4.90    0.60
  -5   6  -1    4.20    0.60
   6  -6   1   23.90    1.00
  -6   6  -1   24.20    1.00
  -6   6  -1   25.00    1.00
  -6   6  -1   24.50    1.00
  -6   6  -1   23.20    0.90
   6  -7  -1    0.60    0.40
  -6   7   1    2.00    0.40
  -6   7   1    1.10    0.30
  -6   7   1    1.60    0.40
  -6   7   1    1.60    0.40
  -5  -7   1   11.20    0.90
  -5  -7   1   11.70    0.90
   5  -7  -1   11.70    0.70
  -5  -7   1   12.70    0.80
   5  -7  -1   11.60    0.80
  -5   7   1   12.00    0.70
  -5   7   1   13.80    0.80
  -5   7   1   12.00    0.70
  -5   7   1   12.40    0.80
  -4  -7   1   81.89    2.50
   4  -7  -1   81.59    2.50
  -4  -7   1   78.09    2.40
  -4  -7   1   65.69    2.90
  -4   7   1   77.09    2.40
  -4   7   1   79.29    2.50
  -4   7   1   73.39    2.50
  -4   7   1   81.19    2.60
  -4   7   1   79.69    2.50
  -3  -7   1    1.70    0.50
  -3  -7   1    1.10    0.30
  -3  -7   1    1.00    0.50
   3  -7  -1    1.40    0.40
  -3  -7   1    1.40    0.30
  -3   7   1    1.40    0.40
  -3   7   1    1.10    0.30
  -3   7   1    1.40    0.50
  -3   7   1    0.90    0.40
  -3   7   1    1.20    0.30
  -3   7   1    2.20    0.50
   3   7  -1    1.40    0.30
  -2  -7   1   10.80    0.60
   2  -7  -1   11.10    0.50
  -2  -7   1   12.40    0.60
   2  -7  -1   12.40    0.60
  -2   7   1   12.00    0.60
   2   7  -1   12.40    0.50
  -2   7   1   11.80    0.60
   1  -7  -1   67.79    2.00
  -1  -7   1   65.19    2.00
   1  -7  -1   72.69    2.00
  -1  -7   1   66.89    2.00
  -1   7   1   69.89    2.00
   1   7  -1   67.29    2.00
  -1   7   1   68.29    2.00
   0  -7  -1   56.49    1.60
   0  -7   1   49.99    1.60
   0  -7  -1   56.79    1.60
   0  -7   1   53.89    1.60
   0   7  -1   51.49    1.60
   0   7   1   54.19    1.60
   1  -7   1    1.00    0.30
   1  -7   1    1.20    0.20
  -1  -7  -1    1.00    0.20
  -1  -7  -1    0.60    0.20
  -1  -7  -1    1.10    0.30
   1   7   1    0.80    0.10
  -1   7  -1    0.60    0.10
  -1   7  -1    0.50    0.20
   2  -7   1    2.20    0.30
  -2  -7  -1    2.10    0.40
   2  -7   1    2.20    0.30
  -2  -7  -1    2.20    0.30
  -2  -7  -1    1.80    0.40
  -2  -7  -1    2.20    0.40
   2   7   1    2.00    0.30
  -2   7  -1    2.20    0.40
  -2   7  -1    2.10    0.30
  -3  -7  -1   -0.50    0.40
  -3  -7  -1   -0.70    0.60
   3  -7   1    0.60    0.40
  -3  -7  -1    0.10    0.50
  -3  -7  -1    0.00    0.20
  -3   7  -1    0.10    0.30
  -3   7  -1   -0.30    0.60
   3   7   1   -0.10    0.30
  -3   7  -1    0.30    0.50
  -3   7  -1    0.30    0.40
  -3   7  -1   -0.20    0.40
  -3   7  -1    0.60    0.30
  -3   7  -1    0.20    0.40
   4  -7   1   57.29    1.90
  -4  -7  -1   54.29    2.00
  -4  -7  -1   56.39    1.80
   4  -7   1   56.49    2.10
  -4  -7  -1   56.29    1.80
  -4   7  -1   56.19    1.90
  -4   7  -1   53.19    1.90
  -4   7  -1   53.19    2.00
  -4   7  -1   55.89    1.90
  -4   7  -1   55.49    1.90
   5  -7   1    1.00    0.40
   5  -7   1    0.70    0.30
  -5   7  -1    0.70    0.30
  -5   7  -1    1.20    0.30
  -5   7  -1    0.60    0.30
  -5   7  -1    1.20    0.30
   6  -7   1   10.30    0.70
  -6   7  -1    9.90    0.60
  -6   7  -1   10.80    0.60
  -6   7  -1    8.90    0.60
  -6   7  -1   10.60    0.50
   6  -8  -1    7.40    0.70
   6  -8  -1    9.20    0.50
  -6   8   1    7.10    0.50
  -6   8   1    6.90    0.50
  -6   8   1    7.50    0.50
  -6   8   1    7.20    0.50
  -5  -8   1   20.20    1.00
  -5  -8   1   19.10    1.00
   5  -8  -1   20.10    0.90
   5  -8  -1   19.70    1.00
  -5  -8   1   19.20    1.00
  -5   8   1   18.80    0.90
  -5   8   1   19.80    0.90
  -5   8   1   20.50    0.90
  -5   8   1   20.10    1.00
   4  -8  -1   26.90    1.10
  -4  -8   1   27.90    1.10
  -4  -8   1   28.20    1.10
   4  -8  -1   27.70    1.20
  -4  -8   1   28.40    1.20
  -4  -8   1   28.70    1.20
  -4   8   1   28.40    1.20
  -4   8   1   27.50    1.20
  -4   8   1   28.40    1.20
  -4   8   1   27.90    1.20
  -4   8   1   28.80    1.20
  -3  -8   1   33.30    1.40
  -3  -8   1   32.90    1.60
   3  -8  -1   33.30    1.30
  -3  -8   1   33.80    1.20
  -3  -8   1   34.50    1.20
   3  -8  -1   33.90    1.20
  -3  -8   1   35.30    1.40
  -3   8   1   33.20    1.40
  -3   8   1   33.10    1.40
  -3   8   1   30.80    1.40
  -3   8   1   34.90    1.30
   3   8  -1   35.20    1.30
  -3   8   1   35.20    1.20
  -2  -8   1    6.30    0.40
  -2  -8   1    7.40    0.50
   2  -8  -1    6.70    0.50
   2  -8  -1    6.90    0.50
   2   8  -1    6.80    0.50
  -2   8   1    6.60    0.50
  -2   8   1    7.00    0.50
   1  -8  -1    0.90    0.40
  -1  -8   1    0.80    0.30
   1  -8  -1    0.60    0.20
  -1  -8   1    0.60    0.20
  -1   8   1    0.60    0.20
   1   8  -1    0.70    0.20
  -1   8   1    0.60    0.20
   0  -8   1  211.28    5.70
   0  -8   1  195.88    5.60
   0  -8  -1  214.88    5.70
   0  -8  -1  210.68    5.70
   0  -8   1  196.68    5.70
   0   8  -1  195.28    5.70
   0   8   1  196.78    5.70
  -1  -8  -1  240.68    7.00
   1  -8   1  240.38    7.00
  -1  -8  -1  260.07    7.00
  -1  -8  -1  258.37    7.00
   1  -8   1  252.67    7.00
  -1  -8  -1  243.98    6.90
   1   8   1  258.17    7.00
  -1   8  -1  252.87    7.00
  -2  -8  -1   11.50    0.60
   2  -8   1   11.10    0.60
  -2  -8  -1   11.20    0.60
  -2  -8  -1   10.40    0.80
  -2  -8  -1   11.40    0.60
   2  -8   1   10.50    0.60
  -2   8  -1   11.80    0.60
  -2   8  -1   10.60    0.60
   2   8   1   11.30    0.60
   3  -8   1   13.30    0.70
  -3  -8  -1   13.40    0.90
  -3  -8  -1   13.80    0.70
  -3  -8  -1   12.80    0.70
   3  -8   1   12.60    0.70
  -3  -8  -1   13.20    1.20
  -3  -8  -1   14.20    1.00
   3  -8   1   11.70    1.00
   3   8   1   14.30    0.90
  -3   8  -1   13.40    0.90
  -3   8  -1   14.00    0.90
  -3   8  -1   13.00    1.10
  -3   8  -1   12.80    1.00
  -3   8  -1   13.40    0.80
  -3   8  -1   12.70    0.90
  -3   8  -1   11.60    0.70
  -4  -8  -1    0.00    0.40
   4  -8   1    0.30    0.30
  -4  -8  -1    0.10    0.40
   4  -8   1    0.30    0.30
  -4  -8  -1    0.30    0.40
  -4  -8  -1    0.70    0.60
  -4   8  -1    0.40    0.40
  -4   8  -1    0.60    0.40
  -4   8  -1   -0.10    0.40
  -4   8  -1    0.00    0.40
   5  -8   1   33.50    1.40
   5  -8   1   33.50    1.30
  -5   8  -1   32.80    1.30
  -5   8  -1   32.10    1.30
  -5   8  -1   32.20    1.20
  -5   8  -1   34.60    1.30
   6  -8   1   -0.90    0.40
  -6   8  -1   -0.10    0.20
  -6   8  -1    0.20    0.20
  -6   8  -1    0.00    0.20
  -6   8  -1    0.30    0.30
   6  -9  -1    7.50    0.50
  -6   9   1    6.60    0.40
  -6   9   1    5.80    0.40
  -6   9   1    6.80    0.50
   5  -9  -1    7.10    0.70
   5  -9  -1    7.40    0.80
  -5  -9   1    7.90    0.80
  -5  -9   1    7.30    0.70
  -5  -9   1    7.40    0.80
  -5   9   1    8.10    0.60
  -5   9   1    7.10    0.60
  -5   9   1    7.90    0.70
  -5   9   1    6.90    0.50
   4  -9  -1   49.50    1.80
   4  -9  -1   51.89    1.80
  -4  -9   1   51.49    1.80
  -4  -9   1   52.99    1.80
  -4  -9   1   52.19    1.80
  -4  -9   1   52.99    1.90
  -4   9   1   51.29    1.80
  -4   9   1   52.99    1.80
  -4   9   1   55.59    1.80
  -4   9   1   53.69    1.90
  -4   9   1   51.39    1.80
  -3  -9   1   41.50    1.70
   3  -9  -1   42.40    1.50
   3  -9  -1   41.50    1.70
  -3  -9   1   44.70    1.60
   3  -9  -1   44.90    1.50
  -3  -9   1   43.20    1.60
  -3  -9   1   43.50    1.50
  -3  -9   1   43.80    1.50
  -3   9   1   43.80    1.50
  -3   9   1   43.20    1.60
  -3   9   1   41.60    2.10
   3   9  -1   41.20    1.70
  -3   9   1   43.70    1.70
  -3   9   1   43.10    1.60
   2  -9  -1   35.30    1.20
  -2  -9   1   30.80    1.50
  -2  -9   1   31.90    1.40
   2  -9  -1   36.20    1.20
  -2  -9   1   34.50    1.40
  -2  -9   1   33.50    1.40
  -2  -9   1   36.30    1.20
  -2   9   1   33.50    1.30
   2   9  -1   35.20    1.20
  -2   9   1   34.30    1.20
  -2   9   1   35.50    1.30
  -1  -9   1   68.69    2.10
   1  -9  -1   72.19    2.10
  -1  -9   1   69.59    2.10
   1  -9  -1   71.49    2.10
   1  -9  -1   64.09    2.20
  -1  -9   1   70.19    2.10
  -1   9   1   67.59    2.10
   1   9  -1   70.29    2.10
   0  -9   1   55.59    1.80
   0  -9   1   60.59    1.80
   0  -9  -1   59.09    1.80
   0  -9  -1   55.89    1.80
   0  -9  -1   55.99    1.80
   0  -9   1   57.39    1.80
   0   9  -1   59.09    1.80
   0   9   1   58.79    1.80
  -1  -9  -1   57.69    1.80
   1  -9   1   51.69    1.80
   1  -9   1   55.39    1.70
   1  -9   1   56.49    1.70
  -1  -9  -1   55.89    1.70
  -1  -9  -1   56.29    1.70
  -1   9  -1   53.89    1.70
  -1   9  -1   55.09    1.80
   1   9   1   53.19    1.70
  -2  -9  -1   18.30    0.80
  -2  -9  -1   19.70    0.80
  -2  -9  -1   19.00    1.00
   2  -9   1   21.10    0.90
  -2  -9  -1   17.60    1.00
  -2  -9  -1   18.80    1.10
   2  -9   1   20.30    0.80
   2  -9   1   18.00    1.00
  -2   9  -1   20.10    1.00
  -2   9  -1   20.30    0.80
   2   9   1   19.10    0.90
  -2   9  -1   19.70    0.90
  -3  -9  -1    0.20    0.30
  -3  -9  -1    0.50    0.50
   3  -9   1   -0.30    0.50
   3  -9   1   -0.10    0.30
  -3  -9  -1   -0.20    0.40
   3  -9   1    0.10    0.30
  -3  -9  -1    0.70    0.60
  -3  -9  -1   -0.20    0.30
  -3   9  -1   -0.20    0.30
  -3   9  -1   -0.20    0.50
   3   9   1    0.60    0.50
  -3   9  -1    0.00    0.40
  -3   9  -1    0.10    0.40
  -4  -9  -1  100.29    3.10
  -4  -9  -1  104.49    3.10
   4  -9   1  104.39    3.30
   4  -9   1  101.19    3.10
  -4  -9  -1   97.19    3.10
  -4  -9  -1   97.09    3.10
  -4  -9  -1  101.79    3.10
  -4   9  -1  100.79    3.10
  -4   9  -1  100.69    3.10
  -4   9  -1  100.49    3.10
  -4   9  -1  100.29    3.10
   5  -9   1    0.00    0.30
   5  -9   1    0.00    0.40
  -5  -9  -1    0.70    0.40
  -5   9  -1   -0.20    0.40
  -5   9  -1    0.00    0.30
   6  -9   1    0.30    0.20
  -6   9  -1   -0.10    0.20
  -6   9  -1    0.30    0.20
  -6   9  -1   -0.10    0.30
  -6   9  -1    0.40    0.30
   6 -10  -1   -0.10    0.20
  -6  10   1    0.50    0.20
  -6  10   1    0.40    0.20
  -5 -10   1    7.20    0.60
   5 -10  -1    5.80    0.70
   5 -10  -1    6.10    0.60
  -5 -10   1    5.50    0.70
  -5  10   1    6.00    0.50
  -5  10   1    5.20    0.60
  -5  10   1    5.40    0.70
  -5  10   1    5.70    0.50
  -4 -10   1   11.10    0.80
  -4 -10   1   11.10    0.70
  -4 -10   1   11.10    0.80
  -4 -10   1    9.80    0.80
   4 -10  -1   11.00    0.80
   4 -10  -1   10.60    0.70
  -4  10   1   10.60    0.80
  -4  10   1   10.40    0.80
  -4  10   1   10.80    0.70
  -4  10   1   11.00    0.90
   3 -10  -1   21.60    0.90
  -3 -10   1   19.00    1.40
  -3 -10   1   19.30    0.90
   3 -10  -1   19.50    1.10
  -3 -10   1   20.70    1.20
  -3 -10   1   21.50    1.00
  -3  10   1   19.20    0.90
  -3  10   1   18.90    1.10
  -3  10   1   18.20    1.10
  -3  10   1   19.90    1.00
   2 -10  -1    2.20    0.40
  -2 -10   1    0.80    0.50
  -2 -10   1    1.70    0.40
  -2 -10   1    1.10    0.40
   2 -10  -1    2.70    0.40
  -2 -10   1    0.90    0.30
  -2 -10   1    1.20    0.40
   2 -10  -1    1.60    0.40
   2  10  -1    1.20    0.40
  -2  10   1    1.10    0.30
  -2  10   1    1.20    0.30
  -2  10   1    1.00    0.40
   1 -10  -1   67.19    2.20
  -1 -10   1   74.09    2.30
  -1 -10   1   63.69    2.20
  -1 -10   1   67.69    2.20
   1 -10  -1   67.39    2.10
   1 -10  -1   62.29    2.30
   1 -10  -1   67.99    2.10
   1 -10  -1   63.19    2.20
   1 -10  -1   67.69    2.10
  -1 -10   1   63.19    2.20
  -1 -10   1   72.49    2.10
  -1  10   1   69.39    2.10
   1  10  -1   69.19    2.10
  -1  10   1   69.29    2.20
   0 -10   1    1.80    0.30
   0 -10   1    0.90    0.50
   0 -10   1    1.10    0.40
   0 -10  -1    1.00    0.30
   0 -10  -1    0.50    0.30
   0 -10  -1    1.80    0.40
   0 -10  -1    1.70    0.50
   0 -10   1    1.50    0.40
   0 -10   1    1.50    0.40
   0 -10  -1    1.80    0.50
   0  10  -1    1.80    0.40
   0  10   1    0.80    0.20
   1 -10   1   20.50    0.80
  -1 -10  -1   21.10    0.90
   1 -10   1   17.70    0.90
  -1 -10  -1   20.50    1.00
  -1 -10  -1   20.30    0.90
  -1 -10  -1   19.40    1.00
   1 -10   1   19.90    1.20
  -1 -10  -1   17.90    1.20
  -1 -10  -1   21.20    0.80
   1 -10   1   20.80    1.00
   1 -10   1   21.30    0.80
   1  10   1   20.40    0.90
  -1  10  -1   20.40    0.80
  -1  10  -1   21.10    0.90
  -2 -10  -1   79.49    2.50
  -2 -10  -1   86.29    2.50
  -2 -10  -1   81.29    2.60
  -2 -10  -1   77.69    2.60
   2 -10   1   79.89    2.50
   2 -10   1   82.39    2.50
   2 -10   1   87.59    2.50
  -2 -10  -1   80.39    2.50
  -2  10  -1   82.49    2.60
   2  10   1   75.99    2.50
  -2  10  -1   83.29    2.50
  -2  10  -1   79.39    2.60
  -2  10  -1   80.79    2.60
  -3 -10  -1   41.90    1.60
  -3 -10  -1   40.30    1.50
   3 -10   1   43.30    1.50
  -3 -10  -1   38.30    2.20
  -3 -10  -1   43.30    1.60
   3 -10   1   41.20    1.60
  -3  10  -1   41.90    1.50
  -3  10  -1   42.30    1.70
  -3  10  -1   42.30    1.50
  -3  10  -1   43.90    1.70
  -4 -10  -1    0.50    0.40
   4 -10   1    0.60    0.40
  -4 -10  -1    1.30    0.50
   4 -10   1    0.70    0.30
  -4 -10  -1   -0.10    0.30
   4 -10   1    0.50    0.50
  -4 -10  -1    1.00    0.40
  -4  10  -1    0.40    0.30
  -4  10  -1    1.00    0.40
  -4  10  -1    0.10    0.50
  -4  10  -1    1.10    0.40
   5 -10   1    1.80    0.60
   5 -10   1    2.00    0.50
  -5 -10  -1    2.50    0.70
  -5  10  -1    2.30    0.40
  -5  10  -1    1.30    0.30
  -5  10  -1    1.30    0.30
  -5  10  -1    2.40    0.50
   6 -10   1    2.90    0.30
  -6  10  -1    3.20    0.40
  -6  10  -1    2.10    0.30
  -5 -11   1   21.00    0.90
   5 -11  -1   19.70    0.90
   5 -11  -1   20.20    0.90
  -5  11   1   19.30    0.80
  -5  11   1   19.50    0.80
   4 -11  -1    1.10    0.40
  -4 -11   1    1.10    0.40
  -4 -11   1    0.00    0.30
   4 -11  -1    1.10    0.40
  -4 -11   1    0.90    0.30
  -4 -11   1    0.50    0.30
  -4  11   1    1.00    0.30
  -4  11   1    1.30    0.40
  -4  11   1    1.60    0.60
  -4  11   1    1.00    0.40
   3 -11  -1   37.60    1.40
   3 -11  -1   39.20    1.50
  -3 -11   1   37.70    1.50
   3 -11  -1   37.40    1.50
  -3 -11   1   40.00    1.50
  -3 -11   1   39.60    1.50
  -3 -11   1   39.10    1.40
  -3 -11   1   38.20    1.40
  -3  11   1   37.50    1.60
  -3  11   1   39.90    1.40
  -3  11   1   39.10    1.40
  -3  11   1   38.90    1.50
   2 -11  -1    6.40    0.50
  -2 -11   1    6.40    0.70
   2 -11  -1    6.30    0.50
  -2 -11   1    6.80    0.70
  -2 -11   1    6.70    0.50
   2 -11  -1    6.70    0.70
   2 -11  -1    5.70    0.70
  -2 -11   1    6.50    0.60
  -2 -11   1    6.80    0.70
  -2  11   1    6.20    0.70
  -2  11   1    5.40    0.50
   2  11  -1    5.60    0.90
  -1 -11   1    4.70    0.70
   1 -11  -1    6.70    0.80
   1 -11  -1    4.80    0.70
   1 -11  -1    4.40    0.50
   1 -11  -1    5.00    0.80
   1 -11  -1    4.80    0.70
  -1 -11   1    3.70    0.70
  -1 -11   1    5.10    0.80
  -1 -11   1    5.10    0.50
   1 -11  -1    4.70    0.50
  -1  11   1    5.60    0.50
   1  11  -1    4.20    0.70
  -1  11   1    4.40    0.60
  -1  11   1    5.40    0.70
   0 -11  -1   11.90    1.00
   0 -11   1   10.90    0.70
   0 -11  -1   13.10    0.70
   0 -11   1   11.30    0.90
   0 -11   1   10.00    0.70
   0 -11  -1   12.20    0.70
   0 -11   1   13.20    0.70
   0 -11  -1   13.80    0.90
   0 -11   1   11.40    0.70
   0 -11  -1   12.20    0.70
   0 -11   1    8.80    1.20
   0 -11  -1   12.80    0.80
   0  11  -1   11.80    0.70
   0  11   1   12.30    0.70
   0  11   1   12.60    0.60
  -1 -11  -1   31.40    1.20
   1 -11   1   30.80    1.40
   1 -11   1   32.30    1.10
   1 -11   1   32.00    1.20
   1 -11   1   30.50    1.20
  -1 -11  -1   32.80    1.20
  -1 -11  -1   31.50    1.30
   1 -11   1   30.00    1.40
  -1 -11  -1   31.90    1.20
  -1 -11  -1   30.60    2.40
  -1 -11  -1   29.30    1.30
   1  11   1   34.00    1.30
  -1  11  -1   34.30    1.20
  -1  11  -1   30.70    1.30
  -2 -11  -1    0.50    0.40
   2 -11   1    0.10    0.30
  -2 -11  -1   -0.10    0.50
  -2 -11  -1   -0.10    0.40
  -2 -11  -1   -0.50    0.30
   2 -11   1    0.00    0.30
   2 -11   1    0.30    0.30
  -2  11  -1   -0.10    0.30
  -2  11  -1    0.10    0.30
   2  11   1   -0.10    0.50
  -2  11  -1    0.50    0.50
  -3 -11  -1   87.19    2.70
   3 -11   1   89.19    2.70
  -3 -11  -1   90.89    2.80
  -3 -11  -1   85.79    2.70
   3 -11   1   88.19    2.70
   3 -11   1   88.69    2.80
  -3 -11  -1   84.69    2.70
  -3  11  -1   89.79    2.80
  -3  11  -1   85.59    2.70
  -3  11  -1   84.69    2.70
  -4 -11  -1   45.30    1.60
   4 -11   1   45.70    1.60
   4 -11   1   48.00    1.60
  -4 -11  -1   45.90    1.60
  -4 -11  -1   47.00    1.60
   4 -11   1   47.50    1.70
  -4  11  -1   46.40    1.70
  -4  11  -1   45.10    1.70
  -4  11  -1   45.80    1.60
   5 -11   1    0.10    0.20
  -5 -11  -1    0.10    0.40
   5 -11   1    0.10    0.30
  -5  11  -1   -0.10    0.20
  -5  11  -1   -0.10    0.20
   5 -12  -1    5.50    0.40
   5 -12  -1    5.90    0.60
  -5 -12   1    4.40    0.50
  -5  12   1    4.60    0.50
  -5  12   1    6.40    0.50
  -4 -12   1   42.20    1.60
   4 -12  -1   45.10    1.60
  -4 -12   1   43.80    1.50
   4 -12  -1   42.90    1.60
   4 -12  -1   45.20    1.50
  -4 -12   1   43.80    1.50
  -4  12   1   41.80    1.50
  -4  12   1   43.10    1.50
  -3 -12   1   11.40    0.80
  -3 -12   1    9.80    0.70
   3 -12  -1   10.00    0.70
   3 -12  -1   10.30    0.80
  -3 -12   1   11.20    0.80
   3 -12  -1   11.00    0.70
   3 -12  -1   11.30    0.80
  -3 -12   1   11.00    0.80
  -3  12   1    9.80    0.80
  -3  12   1   11.30    0.80
  -3  12   1   10.20    0.90
   2 -12  -1   74.49    2.40
  -2 -12   1   77.19    2.40
   2 -12  -1   76.39    2.40
   2 -12  -1   72.19    2.40
  -2 -12   1   74.09    2.40
   2 -12  -1   75.79    2.50
  -2 -12   1   78.79    2.40
  -2 -12   1   77.69    2.50
  -2  12   1   69.39    2.40
  -2  12   1   76.59    2.40
   1 -12  -1   12.80    0.90
  -1 -12   1   15.30    0.80
  -1 -12   1   14.70    0.90
   1 -12  -1   15.90    1.00
   1 -12  -1   15.30    0.80
  -1 -12   1   15.00    0.90
   1 -12  -1   16.00    0.80
   1 -12  -1   16.20    0.80
   1 -12  -1   13.70    0.90
  -1 -12   1   15.90    0.80
  -1  12   1   15.50    0.90
  -1  12   1   14.80    0.70
   0 -12  -1    6.00    0.90
   0 -12  -1    6.40    0.60
   0 -12  -1    5.80    0.70
   0 -12  -1    6.20    0.70
   0 -12  -1    5.40    0.60
   0 -12   1    5.10    1.10
   0 -12   1    5.70    0.60
   0 -12   1    7.10    0.80
   0 -12   1    6.20    0.60
   0 -12  -1    5.80    0.70
   0  12  -1    5.60    0.50
   0  12   1    6.00    0.50
   0  12  -1    6.00    0.80
   0  12   1    5.50    0.80
  -1 -12  -1   72.99    2.40
   1 -12   1   75.29    2.30
  -1 -12  -1   69.29    2.30
  -1 -12  -1   70.19    2.20
   1 -12   1   70.69    2.30
   1 -12   1   69.69    2.40
   1 -12   1   65.29    2.20
   1 -12   1   68.89    2.20
   1 -12   1   73.89    2.30
  -1 -12  -1   77.09    2.90
   1  12   1   74.79    2.60
  -1  12  -1   68.99    2.20
   2 -12   1   79.69    2.50
   2 -12   1   78.09    2.60
  -2 -12  -1   87.19    2.60
   2 -12   1   83.89    2.60
   2 -12   1   82.29    2.60
  -2 -12  -1   81.49    2.60
  -2 -12  -1   82.59    2.60
  -2 -12  -1   81.19    2.60
  -2  12  -1   83.19    2.60
  -2  12  -1   81.39    2.60
  -2  12  -1   80.99    2.70
   3 -12   1   22.30    1.00
   3 -12   1   22.60    1.00
  -3 -12  -1   22.00    1.20
  -3 -12  -1   24.30    1.00
   3 -12   1   23.20    1.10
  -3 -12  -1   23.90    1.10
  -3 -12  -1   23.60    1.00
  -3  12  -1   23.10    1.00
  -3  12  -1   22.60    1.10
  -3  12  -1   21.80    1.10
   4 -12   1    0.60    0.40
  -4 -12  -1    0.20    0.40
  -4 -12  -1    0.00    0.40
   4 -12   1    0.00    0.30
  -4 -12  -1    0.30    0.30
   4 -12   1    0.30    0.40
   4 -12   1   -0.10    0.60
  -4  12  -1    0.10    0.30
  -4  12  -1    0.30    0.30
   5 -12   1    0.10    0.40
  -5 -12  -1    0.60    0.30
   5 -12   1    0.80    0.30
  -5  12  -1    0.60    0.20
  -5  12  -1    0.30    0.20
  -5 -13   1    0.70    0.30
   5 -13  -1    0.90    0.20
  -5  13   1    1.60    0.30
  -4 -13   1   14.20    0.70
  -4 -13   1   13.60    0.80
  -4 -13   1   14.90    0.80
   4 -13  -1   13.90    0.70
   4 -13  -1   14.50    0.80
  -4  13   1   14.00    0.80
  -4  13   1   13.60    0.70
  -3 -13   1    0.80    0.40
   3 -13  -1    0.20    0.30
  -3 -13   1   -0.10    0.40
   3 -13  -1    0.60    0.40
  -3 -13   1    0.00    0.30
   3 -13  -1    0.20    0.30
   3 -13  -1    0.80    0.40
  -3 -13   1    0.80    0.30
  -3  13   1    0.30    0.40
  -3  13   1    0.40    0.30
   2 -13  -1  129.09    3.80
   2 -13  -1  120.49    3.90
  -2 -13   1  129.59    3.80
   2 -13  -1  129.49    3.80
  -2 -13   1  131.09    3.90
   2 -13  -1  126.39    3.90
  -2 -13   1  131.59    3.80
  -2 -13   1  130.89    3.80
  -2  13   1  127.89    3.80
  -2  13   1  131.49    3.90
  -1 -13   1   71.19    2.30
   1 -13  -1   67.79    2.20
   1 -13  -1   70.99    2.30
  -1 -13   1   72.39    2.30
   1 -13  -1   68.59    2.30
   1 -13  -1   70.49    2.20
  -1 -13   1   74.59    2.30
  -1  13   1   70.49    2.30
  -1  13   1   70.99    2.30
   0 -13  -1   66.89    2.20
   0 -13   1   69.49    2.30
   0 -13   1   64.69    2.50
   0 -13  -1   61.99    2.10
   0 -13  -1   66.19    2.30
   0 -13  -1   65.19    2.20
   0 -13   1   66.99    2.10
   0 -13  -1   68.19    2.20
   0 -13   1   70.19    2.20
   0 -13  -1   69.19    2.40
   0  13   1   65.59    2.20
   0  13  -1   70.39    2.20
  -1 -13  -1   34.20    1.30
   1 -13   1   31.70    1.30
   1 -13   1   31.20    1.40
  -1 -13  -1   34.70    1.40
   1 -13   1   33.60    1.30
   1 -13   1   33.90    1.30
  -1 -13  -1   33.60    1.30
   1 -13   1   32.80    1.40
  -1  13  -1   33.50    1.30
  -1  13  -1   34.70    1.30
   2 -13   1   20.60    1.10
  -2 -13  -1   23.20    1.00
  -2 -13  -1   22.10    1.10
  -2 -13  -1   23.60    1.00
   2 -13   1   22.40    1.10
   2 -13   1   22.10    1.00
   2 -13   1   20.90    1.00
  -2  13  -1   22.80    1.00
  -2  13  -1   23.20    1.00
   3 -13   1    5.40    0.60
   3 -13   1    4.40    0.60
  -3 -13  -1    4.50    0.60
  -3 -13  -1    5.00    0.60
  -3 -13  -1    4.60    0.50
   3 -13   1    5.30    0.60
   3 -13   1    5.60    0.80
  -3  13  -1    5.70    0.70
  -3  13  -1    4.40    0.60
  -3  13  -1    4.40    0.90
   4 -13   1    0.20    0.40
  -4 -13  -1    0.30    0.30
   4 -13   1    0.40    0.20
  -4 -13  -1    0.60    0.30
  -4 -13  -1    0.50    0.40
  -4  13  -1    0.50    0.20
  -4  13  -1    0.20    0.30
   5 -13   1    1.10    0.30
  -5  13  -1    0.70    0.20
  -5  13  -1    1.30    0.30
  -4 -14   1   -0.20    0.20
   4 -14  -1   -0.10    0.20
   4 -14  -1    0.10    0.40
  -4 -14   1   -0.10    0.30
  -4  14   1    0.00    0.20
  -3 -14   1   32.30    1.20
   3 -14  -1   31.50    1.20
   3 -14  -1   31.80    1.30
  -3 -14   1   31.30    1.20
   3 -14  -1   31.80    1.40
  -3 -14   1   31.60    1.20
   3 -14  -1   31.40    1.20
  -3  14   1   31.70    1.30
  -3  14   1   32.30    1.20
   2 -14  -1    4.30    0.70
  -2 -14   1    4.70    0.60
  -2 -14   1    4.20    0.60
   2 -14  -1    3.00    0.60
   2 -14  -1    3.70    0.80
  -2 -14   1    4.00    0.50
   2 -14  -1    4.20    0.60
  -2  14   1    3.20    0.70
  -2  14   1    3.60    0.60
  -2  14   1    4.20    0.60
   1 -14  -1   21.80    1.10
  -1 -14   1   22.90    1.00
  -1 -14   1   23.90    1.10
  -1 -14   1   22.60    1.00
   1 -14  -1   23.90    1.10
   1 -14  -1   21.10    1.20
   1 -14  -1   24.30    1.00
  -1  14   1   23.40    1.00
   1  14  -1   23.60    1.00
  -1  14   1   23.80    1.00
   0 -14  -1   23.20    1.10
   0 -14  -1   23.40    1.20
   0 -14   1   23.40    1.10
   0 -14   1   24.40    1.00
   0 -14   1   21.70    1.30
   0 -14  -1   24.20    1.00
   0 -14  -1   25.50    1.00
   0 -14   1   23.10    1.00
   0  14  -1   23.80    1.00
   0  14   1   24.00    1.00
  -1 -14  -1   23.40    1.10
   1 -14   1   24.40    1.00
  -1 -14  -1   24.20    1.00
   1 -14   1   24.30    1.20
  -1 -14  -1   23.40    1.00
   1  14   1   22.70    1.00
  -1  14  -1   24.80    1.10
  -1  14  -1   23.60    1.10
   2 -14   1   21.80    1.20
  -2 -14  -1   20.80    0.90
  -2 -14  -1   22.30    1.00
   2 -14   1   21.50    0.90
   2 -14   1   21.10    1.00
   2 -14   1   20.10    1.00
  -2 -14  -1   21.00    1.00
  -2  14  -1   21.70    1.00
  -2  14  -1   20.80    1.10
  -2  14  -1   19.70    1.00
   3 -14   1    0.80    0.50
  -3 -14  -1    0.40    0.30
  -3 -14  -1    0.50    0.30
   3 -14   1    0.80    0.70
   3 -14   1    0.60    0.30
  -3  14  -1    0.30    0.30
   4 -14   1    3.90    0.40
  -4 -14  -1    3.30    0.50
  -4 -14  -1    3.50    0.50
   4 -14   1    5.10    0.70
  -4  14  -1    3.70    0.40
   4  14   1    4.40    1.00
  -4 -15   1    0.70    0.20
  -4 -15   1    0.50    0.30
   4 -15  -1    0.50    0.20
  -4  15   1    0.60    0.20
   3 -15  -1   17.90    0.90
  -3 -15   1   18.50    0.80
  -3 -15   1   18.50    0.90
  -3 -15   1   20.30    0.80
   3 -15  -1   20.60    0.90
   3 -15  -1   20.10    0.80
  -3  15   1   19.90    0.80
  -3  15   1   18.40    1.10
   3  15  -1   21.50    0.90
   2 -15  -1    0.50    0.80
   2 -15  -1    0.40    0.30
  -2 -15   1    0.50    0.30
  -2 -15   1    0.20    0.30
   2 -15  -1    0.30    0.30
  -2 -15   1    0.20    0.30
  -2  15   1    0.70    0.40
  -2  15   1    0.20    0.30
  -2  15   1    0.10    0.40
   2  15  -1    0.00    0.30
  -1 -15   1   13.90    0.70
   1 -15  -1   13.20    0.70
  -1 -15   1   13.20    0.80
   1 -15  -1   13.50    0.90
  -1 -15   1   13.40    0.80
   1  15  -1   15.10    0.80
  -1  15   1   14.00    0.80
  -1  15   1   13.10    0.70
   0 -15  -1   15.10    0.80
   0 -15  -1   13.60    0.90
   0 -15  -1   12.50    0.80
   0 -15   1   13.80    0.80
   0 -15   1   13.80    0.70
   0 -15  -1   13.70    1.00
   0 -15   1   16.00    0.90
   0  15  -1   14.10    0.80
   0  15   1   14.30    0.80
   0  15  -1   14.60    0.80
   0  15   1   15.10    0.90
  -1 -15  -1    1.60    0.40
   1 -15   1    2.70    0.70
  -1 -15  -1    1.00    0.30
  -1 -15  -1    1.80    0.40
   1 -15   1    1.70    0.40
   1  15   1    1.70    0.50
  -1  15  -1    2.20    0.50
  -1  15  -1    2.80    0.60
  -2 -15  -1   24.80    1.00
   2 -15   1   23.10    1.00
  -2 -15  -1   24.30    1.00
  -2 -15  -1   23.20    1.00
  -2  15  -1   24.60    1.30
   2  15   1   24.30    1.00
  -2  15  -1   23.70    1.00
  -3 -15  -1   14.20    0.80
   3 -15   1   12.40    0.90
   3 -15   1   14.90    0.70
   3 -15   1   13.70    0.70
  -3 -15  -1   14.30    0.70
  -3 -15  -1   13.60    0.70
  -3  15  -1   14.80    0.70
   3  15   1   14.40    0.80
   4 -15   1    0.10    0.20
  -4 -15  -1   -0.40    0.30
  -4 -15  -1    0.40    0.30
  -4  15  -1    0.10    0.20
   3 -16  -1    5.70    0.50
  -3 -16   1    6.60    0.60
  -3 -16   1    6.00    0.50
  -3 -16   1    5.30    0.50
   3  16  -1    6.30    0.60
  -3  16   1    6.40    0.50
  -2 -16   1    3.20    0.50
  -2 -16   1    3.30    0.50
  -2 -16   1    3.10    0.50
   2 -16  -1    2.30    0.40
   2 -16  -1    1.90    0.50
  -2  16   1    2.80    0.70
  -2  16   1    2.20    0.40
  -2  16   1    3.00    0.40
   2  16  -1    3.50    0.50
   1 -16  -1    3.10    0.60
  -1 -16   1    3.30    0.50
   1  16  -1    3.40    0.50
  -1  16   1    3.10    0.60
   0 -16   1    0.20    0.20
   0 -16   1   -0.10    0.40
   0 -16  -1    0.50    0.30
   0 -16  -1   -0.10    0.40
   0 -16  -1    0.30    0.40
   0  16  -1   -0.10    0.30
   0  16   1    0.00    0.30
   0  16  -1    0.20    0.30
   0  16   1    0.50    0.30
  -1 -16  -1    3.20    0.50
   1 -16   1    4.50    0.70
  -1 -16  -1    4.10    0.80
   1  16   1    3.10    0.50
   1  16   1    2.20    0.50
  -1  16  -1    3.50    0.90
  -1  16  -1    2.50    0.50
  -2 -16  -1    5.10    0.50
   2 -16   1    4.20    0.40
   2 -16   1    2.90    0.50
  -2 -16  -1    4.20    0.50
  -2 -16  -1    3.40    0.60
   2  16   1    4.00    0.60
  -2  16  -1    4.60    0.50
   2  16   1    4.00    0.50
  -2  16  -1    4.40    0.80
  -3 -16  -1    0.10    0.20
   3 -16   1    0.00    0.20
  -3 -16  -1    0.00    0.20
  -3 -16  -1    0.50    0.30
   3 -16   1    0.10    0.20
   3  16   1   -0.20    0.50
  -3  16  -1    0.00    0.20
   3 -17  -1    3.90    0.40
  -3 -17   1    2.90    0.30
  -3 -17   1    2.10    0.40
  -3  17   1    2.60    0.30
   2 -17  -1    0.30    0.20
  -2 -17   1    0.50    0.20
   2 -17  -1    0.60    0.30
  -2 -17   1    0.30    0.20
  -2 -17   1    0.30    0.30
  -2  17   1    0.50    0.20
   2  17  -1   -0.20    0.30
   2  17  -1    0.20    0.30
  -1 -17   1    4.90    0.50
   1 -17  -1    3.90    0.40
  -1 -17   1    4.40    0.50
   1 -17  -1    5.60    0.60
  -1 -17   1    4.70    0.40
   1  17  -1    4.70    0.50
  -1  17   1    5.10    0.50
  -1  17   1    3.70    0.60
   1  17  -1    4.10    0.60
  -1  17   1    5.00    0.50
   0 -17   1    2.10    0.80
   0 -17   1    3.30    0.40
   0 -17  -1    2.90    0.40
   0  17  -1    3.20    0.60
   0  17   1    3.80    0.40
   0  17   1    4.80    0.60
   0  17  -1    3.10    0.40
   1 -17   1    3.90    0.40
  -1 -17  -1    3.50    0.50
  -1 -17  -1    3.80    0.50
   1  17   1    4.00    0.60
  -1  17  -1    5.50    0.70
  -1  17  -1    5.00    0.60
  -1  17  -1    4.30    0.50
   1  17   1    4.10    0.50
  -2 -17  -1    1.40    0.30
   2 -17   1    0.80    0.20
  -2 -17  -1    1.10    0.30
   2 -17   1    0.90    0.30
  -2 -17  -1    1.90    0.40
   2  17   1    1.50    0.30
   2  17   1    1.20    0.40
  -2  17  -1    2.00    0.40
  -3 -17  -1    5.30    0.40
   3 -17   1    6.70    0.50
  -3 -17  -1    4.80    0.50
  -3  17  -1    5.40    0.40
  -2 -18   1    3.30    0.40
   2 -18  -1    2.40    0.50
  -2 -18   1    3.60    0.40
   2 -18  -1    3.50    0.40
  -2  18   1    3.90    0.40
  -1 -18   1    5.10    0.50
   1 -18  -1    6.90    0.40
  -1 -18   1    6.70    0.40
  -1  18   1    6.70    0.50
  -1  18   1    6.50    0.40
   1  18  -1    6.40    0.40
   0 -18  -1    5.00    0.50
   0 -18   1    4.50    0.50
   0  18   1    4.80    0.90
   0  18   1    4.60    0.40
   0  18  -1    3.70    0.50
   1 -18   1   14.40    0.60
  -1 -18  -1   12.80    0.70
  -1 -18  -1   15.80    0.60
   1  18   1   16.00    0.70
  -1  18  -1   15.30    0.60
  -2 -18  -1    7.70    0.50
  -2 -18  -1    9.40    0.40
   2 -18   1    8.60    0.40
  -2  18  -1    7.70    0.50
   0 -19  -1   19.70    0.70
   0 -19   1   20.10    0.70
   0  19   1   18.90    0.70
   0  19  -1   18.70    0.70
  -7   0   2    0.10    0.20
  -7   0   2   -0.10    0.20
  -6   0   2   26.30    1.00
  -6   0   2   22.10    1.50
  -6   0   2   24.30    1.40
  -6   0   2   26.70    1.00
  -5   0   2   -0.30    0.30
  -5   0   2    0.50    0.40
  -5   0   2   -0.40    0.40
  -5   0   2    0.00    0.40
  -5   0   2   -0.20    0.40
   5   0  -2    0.30    0.50
  -4   0   2    6.20    0.70
  -4   0   2    6.70    0.60
  -4   0   2    9.20    0.90
  -4   0   2    7.20    0.50
  -4   0   2    6.10    0.80
  -4   0   2    7.30    0.70
  -3   0   2    0.00    0.30
  -3   0   2   -0.20    0.20
  -3   0   2   -0.10    0.10
  -2   0   2   72.29    2.20
  -2   0   2   78.79    2.20
   1   0  -2   -0.10    0.10
  -1   0   2    0.00    0.10
   0   0  -2  262.37    7.20
  -1   0  -2    0.00    0.10
   1   0   2    0.10    0.10
  -1   0  -2    0.00    0.10
  -2   0  -2    4.10    0.20
  -2   0  -2    4.20    0.30
   2   0   2    3.30    0.30
  -2   0  -2    3.90    0.30
  -3   0  -2   -0.10    0.20
  -3   0  -2   -0.10    0.10
  -3   0  -2   -0.30    0.20
  -3   0  -2    0.30    0.30
  -4   0  -2   16.50    0.80
  -4   0  -2   16.40    1.00
  -4   0  -2   16.30    1.20
  -4   0  -2   17.20    1.10
  -4   0  -2   16.10    0.90
  -4   0  -2   17.50    1.00
  -4   0  -2   15.70    0.80
  -5   0  -2    0.40    0.40
  -5   0  -2   -0.30    0.40
  -5   0  -2    0.10    0.30
  -5   0  -2   -0.10    0.50
  -5   0  -2    0.20    0.50
  -6   0  -2   10.90    0.70
  -6   0  -2   10.70    0.80
  -6   0  -2   11.60    0.90
  -7   0  -2    0.20    0.30
  -7   0  -2   -0.30    0.30
  -7   0  -2   -0.10    0.20
  -7  -1   2   -0.10    0.20
  -7  -1   2   -0.50    0.20
  -7   1   2    0.10    0.20
  -6  -1   2    2.80    0.70
  -6  -1   2    2.50    0.50
  -6  -1   2    2.90    0.60
  -6  -1   2    2.70    0.50
  -6   1   2    2.60    0.60
  -6   1   2    2.70    0.50
  -6   1   2    2.90    0.50
  -5  -1   2    2.50    0.60
  -5  -1   2    2.10    0.40
   5  -1  -2    2.80    0.70
  -5  -1   2    2.80    0.70
  -5  -1   2    2.30    0.50
  -5  -1   2    3.70    0.60
   5   1  -2    2.90    0.60
  -5   1   2    3.00    0.60
  -5   1   2    2.30    0.40
  -5   1   2    2.60    0.60
  -5   1   2    2.70    0.60
  -5   1   2    1.60    0.50
  -4  -1   2    1.10    0.30
  -4  -1   2    1.50    0.50
  -4  -1   2    1.50    0.50
   4  -1  -2    0.90    0.30
  -4  -1   2    0.90    0.40
  -4  -1   2    2.00    0.60
  -4   1   2    0.70    0.40
  -4   1   2    0.90    0.30
  -4   1   2    1.50    0.50
  -4   1   2    1.00    0.30
  -4   1   2    0.50    0.40
  -4   1   2    0.70    0.40
  -3  -1   2   48.70    1.60
  -3  -1   2   50.29    1.60
  -3  -1   2   52.49    1.60
  -3   1   2   53.19    1.60
  -3   1   2   52.99    1.60
  -3   1   2   48.90    1.60
  -2  -1   2  338.77    9.20
  -2  -1   2  330.37    9.20
  -2  -1   2  340.27    9.20
  -2   1   2  343.57    9.20
  -2   1   2  321.97    9.20
   1  -1  -2  524.85   14.70
   1  -1  -2  538.35   14.70
  -1  -1   2  548.85   14.90
   1   1  -2  562.44   14.70
  -1   1   2  534.35   14.80
   0  -1  -2   41.60    1.10
   0   1  -2   41.20    1.10
   0   1   2   41.50    1.10
  -1  -1  -2  414.46   11.00
   1  -1   2  396.66   11.00
  -1  -1  -2  389.36   11.10
  -1   1  -2  421.16   11.00
   1   1   2  408.16   11.00
  -1   1  -2  403.66   11.10
  -2  -1  -2    8.70    0.40
  -2  -1  -2    9.20    0.40
  -2  -1  -2    8.80    0.30
  -2   1  -2    9.20    0.40
   2   1   2    7.60    0.40
  -2   1  -2    9.20    0.40
  -2   1  -2    7.30    0.50
  -3  -1  -2  249.58    6.80
  -3  -1  -2  240.28    6.70
  -3  -1  -2  247.48    6.80
  -3  -1  -2  249.88    6.70
  -3   1  -2  222.88    7.00
  -3   1  -2  230.28    6.70
  -3   1  -2  250.17    6.80
  -3   1  -2  250.37    6.70
  -4  -1  -2    0.80    0.70
  -4  -1  -2    0.40    0.30
  -4  -1  -2   -0.20    0.60
  -4  -1  -2   -0.20    0.50
  -4  -1  -2   -0.20    0.40
  -4  -1  -2    1.00    0.50
  -4  -1  -2    0.00    0.30
  -4   1  -2    0.40    0.50
  -4   1  -2    0.60    0.40
  -4   1  -2    0.20    0.40
  -4   1  -2    0.60    0.30
  -4   1  -2   -0.50    0.60
  -4   1  -2    0.30    0.30
  -4   1  -2   -0.10    0.40
  -5  -1  -2    1.10    0.50
  -5  -1  -2    1.10    0.40
  -5  -1  -2    1.50    0.40
  -5  -1  -2    0.70    0.40
  -5  -1  -2    1.00    0.50
  -5  -1  -2    1.00    0.40
  -5   1  -2    0.50    0.50
  -5   1  -2    0.80    0.50
  -5   1  -2    0.70    0.30
  -5   1  -2    0.70    0.40
  -5   1  -2    0.80    0.40
   6  -1   2    1.60    0.80
  -6  -1  -2    1.80    0.40
  -6  -1  -2    1.70    0.30
  -6  -1  -2    2.10    0.60
  -6   1  -2    2.00    0.40
  -6   1  -2    2.70    0.70
  -7  -1  -2    3.10    0.40
  -7   1  -2    3.70    0.40
  -7   1  -2    3.30    0.30
  -7   1  -2    3.20    0.40
  -7  -2   2    4.00    0.40
  -7  -2   2    2.70    0.40
  -7   2   2    3.00    0.30
  -6  -2   2   16.50    1.00
   6  -2  -2   16.40    1.10
  -6  -2   2   16.60    0.80
  -6  -2   2   16.40    0.90
  -6   2   2   15.60    0.90
  -6   2   2   16.50    0.80
  -6   2   2   15.20    0.80
   5  -2  -2    1.60    0.50
  -5  -2   2    2.40    0.60
  -5  -2   2    1.80    0.40
  -5  -2   2    3.60    1.00
  -5  -2   2    2.30    0.40
  -5  -2   2    2.10    0.40
  -5  -2   2    2.00    0.50
  -5   2   2    1.70    0.40
  -5   2   2    1.60    0.60
  -5   2   2    2.10    0.50
  -5   2   2    2.40    0.60
  -5   2   2    2.40    0.60
  -5   2   2    2.20    0.50
  -4  -2   2    4.30    0.60
  -4  -2   2    6.60    0.80
  -4  -2   2    5.00    1.00
  -4  -2   2    8.80    1.10
  -4  -2   2    5.10    0.50
  -4  -2   2    4.70    0.80
   4  -2  -2    5.70    0.50
  -4  -2   2    5.40    0.60
  -4   2   2    4.40    1.20
  -4   2   2    6.00    0.70
  -4   2   2    5.10    0.70
  -4   2   2    6.20    0.50
  -4   2   2    5.90    0.60
  -4   2   2    5.40    0.80
  -4   2   2    5.50    0.70
  -3  -2   2    3.50    0.50
   3  -2  -2    4.10    0.30
  -3  -2   2    4.20    0.40
  -3   2   2    4.60    0.40
  -3   2   2    4.40    0.40
  -2  -2   2   61.59    1.80
  -2  -2   2   61.99    1.70
  -2   2   2   57.69    1.80
  -2   2   2   59.99    1.80
   1  -2  -2    2.70    0.20
   1  -2  -2    2.50    0.20
   1   2  -2    2.80    0.20
  -1   2   2    2.60    0.10
   0  -2  -2  364.06    9.80
   0  -2   2  368.86    9.80
   0   2  -2  351.16    9.90
   0   2   2  354.76    9.80
  -1  -2  -2  161.28    4.50
   1  -2   2  160.48    4.50
  -1   2  -2  165.68    4.50
  -1   2  -2  165.68    4.50
   1   2   2  163.78    4.50
  -2  -2  -2   11.40    0.50
  -2  -2  -2   12.00    0.50
  -2   2  -2   12.00    0.50
  -2   2  -2   12.20    0.50
  -2   2  -2   11.90    0.50
   2   2   2   12.70    0.60
  -3  -2  -2   50.29    1.60
  -3  -2  -2   51.19    1.60
  -3  -2  -2   53.29    1.60
  -3   2  -2   51.89    1.60
  -3   2  -2   48.30    1.60
  -3   2  -2   52.29    1.60
  -4  -2  -2   15.70    0.90
  -4  -2  -2   15.40    0.90
  -4  -2  -2   17.10    0.90
  -4  -2  -2   16.60    0.80
  -4  -2  -2   14.30    1.00
  -4  -2  -2   14.00    1.10
  -4  -2  -2   13.90    1.30
  -4   2  -2   15.00    1.10
  -4   2  -2   14.90    1.00
  -4   2  -2   15.10    1.00
  -4   2  -2   17.30    0.80
  -4   2  -2   16.00    0.90
  -4   2  -2   17.40    0.80
  -4   2  -2   15.40    0.90
   5  -2   2   73.19    2.40
  -5  -2  -2   68.49    2.30
  -5  -2  -2   72.39    2.30
  -5  -2  -2   70.89    2.30
  -5  -2  -2   73.49    2.40
  -5  -2  -2   67.39    2.40
  -5   2  -2   72.09    2.30
  -5   2  -2   70.39    2.30
  -5   2  -2   72.99    2.40
  -5   2  -2   69.99    2.40
  -5   2  -2   73.39    2.30
  -6  -2  -2    2.70    0.60
   6  -2   2    1.40    0.50
  -6  -2  -2    1.50    0.40
  -6  -2  -2    1.60    0.30
   6  -2   2    0.70    0.70
  -6   2  -2    2.60    0.50
  -6   2  -2    2.10    0.50
  -6   2  -2    1.20    0.40
  -6   2  -2    1.80    0.40
  -7   2  -2    4.50    0.30
  -7   2  -2    4.10    0.40
  -7   2  -2    5.10    0.40
  -7   3   2   20.20    0.70
  -7   3   2   19.70    0.70
  -6  -3   2    5.00    0.60
  -6  -3   2    6.30    0.60
   6  -3  -2    3.20    0.80
  -6  -3   2    6.00    0.60
  -6   3   2    5.70    0.60
  -5  -3   2   28.20    1.20
  -5  -3   2   27.10    1.30
   5  -3  -2   29.50    1.10
  -5  -3   2   28.30    1.20
   5  -3  -2   28.60    1.20
  -5  -3   2   26.20    1.20
  -5  -3   2   27.10    1.30
  -5  -3   2   26.60    1.10
  -5   3   2   28.60    1.30
  -5   3   2   25.70    1.20
  -5   3   2   28.40    1.20
  -5   3   2   28.20    1.20
  -5   3   2   28.60    1.20
  -5   3   2   27.30    1.20
  -4  -3   2    1.60    0.40
  -4  -3   2    1.90    0.60
  -4  -3   2    1.30    0.50
  -4  -3   2    1.10    0.50
   4  -3  -2    2.10    0.40
  -4  -3   2    1.90    0.60
  -4   3   2    2.30    0.60
  -4   3   2    1.40    0.40
  -4   3   2    0.90    0.40
  -4   3   2    2.80    0.60
  -4   3   2    2.10    0.50
  -4   3   2    1.10    0.40
  -4   3   2    1.30    0.30
   3  -3  -2   63.79    1.90
  -3  -3   2   59.79    1.90
  -3  -3   2   62.39    1.90
  -3   3   2   61.79    1.90
  -3   3   2   62.39    1.90
   2  -3  -2   27.30    0.90
  -2  -3   2   24.90    0.80
  -2  -3   2   25.70    0.80
  -2   3   2   25.90    0.90
  -2   3   2   24.40    0.80
   1  -3  -2    0.00    0.10
   1   3  -2    0.10    0.10
   1   3  -2    0.00    0.10
   0  -3  -2  494.85   13.60
   0  -3   2  502.55   13.60
   0  -3  -2  518.25   13.60
   0   3   2  502.15   13.70
   0   3  -2  476.65   13.60
  -1  -3  -2  385.46   10.00
   1  -3   2  348.67   10.00
   1   3   2  373.56   10.00
   1   3   2  363.96   10.00
  -2  -3  -2  127.69    3.50
  -2  -3  -2  117.49    3.50
  -2  -3  -2  123.79    3.60
  -2   3  -2  128.79    3.50
  -2   3  -2  127.39    3.50
  -3  -3  -2   36.10    1.20
  -3  -3  -2   36.70    1.20
  -3  -3  -2   39.10    1.20
  -3   3  -2   37.00    1.20
  -3   3  -2   35.50    1.20
  -3   3  -2   36.20    1.20
  -4  -3  -2   11.90    0.90
  -4  -3  -2   13.30    0.70
  -4  -3  -2   13.30    1.10
  -4  -3  -2   12.90    1.30
  -4  -3  -2   13.00    1.10
  -4  -3  -2   12.20    0.70
  -4   3  -2   13.90    0.80
  -4   3  -2   13.00    0.90
  -4   3  -2   12.60    0.90
  -4   3  -2   11.40    0.90
  -4   3  -2   13.00    0.90
  -4   3  -2   13.70    0.90
  -4   3  -2   14.00    0.70
  -5  -3  -2   21.00    1.10
  -5  -3  -2   22.40    1.10
  -5  -3  -2   21.20    1.10
  -5  -3  -2   21.40    1.10
   5  -3   2   22.00    1.00
  -5   3  -2   22.30    1.00
  -5   3  -2   20.10    1.10
  -5   3  -2   19.80    1.10
  -5   3  -2   22.80    1.00
  -5   3  -2   21.10    1.10
  -6  -3  -2    0.20    0.40
  -6  -3  -2    0.60    0.30
  -6  -3  -2    0.30    0.40
   6  -3   2    0.30    0.40
   6  -3   2   -0.30    0.70
  -6   3  -2   -0.30    0.30
  -6   3  -2   -0.30    0.30
  -6   3  -2    0.40    0.40
  -6   3  -2    0.30    0.30
  -6   3  -2   -0.20    0.30
   6  -4  -2   49.80    1.80
  -6  -4   2   50.79    1.70
  -6  -4   2   50.49    1.70
  -6  -4   2   52.39    1.70
  -6   4   2   51.79    1.70
  -6   4   2   51.99    1.70
  -6   4   2   52.29    1.70
  -6   4   2   51.19    1.70
  -5  -4   2    7.90    0.70
  -5  -4   2    6.40    0.70
  -5  -4   2    8.20    0.90
  -5  -4   2    5.80    0.80
   5  -4  -2    6.90    0.70
  -5  -4   2    7.70    0.70
   5  -4  -2    8.50    0.60
  -5   4   2    6.70    0.70
  -5   4   2    7.30    0.70
  -5   4   2    6.40    0.70
  -5   4   2    6.30    0.60
  -5   4   2    8.60    0.80
  -5   4   2    7.10    0.90
  -4  -4   2   15.00    1.00
  -4  -4   2   16.20    0.70
   4  -4  -2   17.20    0.80
  -4  -4   2   15.90    1.00
  -4  -4   2   15.20    1.00
  -4  -4   2   15.70    0.90
  -4   4   2   15.10    1.10
  -4   4   2   16.00    0.90
  -4   4   2   15.00    0.90
  -4   4   2   16.40    0.80
  -4   4   2   14.90    0.90
  -4   4   2   16.60    0.90
   4   4  -2   15.70    0.90
  -4   4   2   15.60    0.90
  -3  -4   2    1.20    0.30
  -3  -4   2    0.80    0.20
   3  -4  -2    0.60    0.20
  -3   4   2    1.30    0.30
  -3   4   2    1.40    0.40
  -2  -4   2   59.29    1.70
  -2  -4   2   62.09    1.80
   2  -4  -2   58.59    1.80
   2   4  -2   60.99    1.80
  -2   4   2   62.39    1.80
  -2   4   2   59.69    1.80
   1  -4  -2    7.40    0.30
   1   4  -2    7.80    0.30
  -1   4   2    8.10    0.30
   0  -4  -2   35.20    1.00
   0  -4  -2   34.10    1.00
   0  -4   2   32.70    1.00
   0  -4   2   33.70    1.00
   0   4   2   35.80    1.00
  -1  -4  -2  147.79    4.30
   1   4   2  155.18    4.30
  -1   4  -2  161.18    4.30
  -2  -4  -2   31.90    1.00
  -2  -4  -2   33.40    1.00
  -2  -4  -2   31.20    1.00
  -2   4  -2   30.80    1.10
  -2   4  -2   33.00    1.00
   2   4   2   32.10    1.00
  -2   4  -2   31.80    1.00
  -3  -4  -2    0.70    0.40
  -3  -4  -2    1.40    0.30
  -3  -4  -2    0.80    0.30
   3   4   2    0.70    0.20
  -3   4  -2    0.90    0.20
  -3   4  -2    1.20    0.30
  -3   4  -2    0.60    0.20
  -4  -4  -2   61.19    2.30
  -4  -4  -2   66.09    2.10
  -4  -4  -2   63.49    2.30
  -4  -4  -2   63.89    2.20
  -4  -4  -2   64.49    2.10
   4  -4   2   67.39    2.10
  -4  -4  -2   64.19    2.10
  -4   4  -2   66.99    2.20
  -4   4  -2   68.29    2.20
  -4   4  -2   68.59    2.20
  -4   4  -2   67.39    2.20
  -4   4  -2   68.09    2.20
   4   4   2   64.79    2.20
  -4   4  -2   68.59    2.20
   5  -4   2    9.40    0.70
  -5  -4  -2    8.20    0.90
  -5  -4  -2    7.90    0.90
  -5  -4  -2    8.40    0.80
  -5   4  -2    9.80    0.80
  -5   4  -2    9.50    0.70
  -5   4  -2    8.50    0.70
  -5   4  -2    9.40    0.80
  -5   4  -2   10.30    0.70
   6  -4   2   -0.10    0.40
  -6  -4  -2   -0.30    0.40
  -6   4  -2    0.30    0.40
  -6   4  -2    0.60    0.30
  -6   4  -2    0.30    0.30
  -6   4  -2    0.30    0.30
   6  -5  -2    1.60    0.50
  -6  -5   2    1.90    0.40
  -6  -5   2    2.50    0.60
  -6   5   2    2.40    0.50
  -6   5   2    2.00    0.40
  -6   5   2    1.90    0.50
  -6   5   2    2.10    0.40
  -5  -5   2   24.50    1.10
   5  -5  -2   23.20    1.00
  -5  -5   2   25.00    1.20
  -5  -5   2   24.70    1.10
  -5  -5   2   25.30    1.10
   5  -5  -2   23.80    1.10
  -5  -5   2   23.90    1.20
  -5   5   2   24.40    1.10
  -5   5   2   24.30    1.10
  -5   5   2   23.80    1.10
  -5   5   2   24.20    1.10
  -5   5   2   24.80    1.10
   4  -5  -2   16.40    0.80
  -4  -5   2   15.60    0.80
  -4  -5   2   18.20    1.00
   4  -5  -2   20.70    1.00
  -4  -5   2   18.40    1.00
  -4  -5   2   16.50    1.00
  -4   5   2   17.60    0.80
  -4   5   2   17.60    1.00
  -4   5   2   17.30    0.90
  -4   5   2   18.70    0.90
  -4   5   2   16.80    1.10
   4   5  -2   16.50    1.00
  -4   5   2   18.10    0.90
  -4   5   2   18.30    1.00
  -3  -5   2    6.80    0.40
   3  -5  -2    6.60    0.50
  -3  -5   2    6.60    0.60
   3   5  -2    6.30    0.50
  -3   5   2    7.20    0.50
  -3   5   2    6.70    0.50
   2  -5  -2    0.20    0.20
  -2  -5   2    0.20    0.30
   2  -5  -2    0.20    0.20
  -2  -5   2    0.10    0.20
  -2   5   2    0.20    0.20
   2   5  -2    0.00    0.10
  -2   5   2    0.10    0.10
   1  -5  -2    9.50    0.40
  -1  -5   2    8.80    0.40
  -1  -5   2    8.80    0.40
   1  -5  -2    9.60    0.40
  -1   5   2    9.10    0.40
   1   5  -2    8.30    0.40
  -1   5   2    9.30    0.40
   0  -5  -2   97.39    2.80
   0  -5   2   97.19    2.80
   0   5   2  102.59    2.80
   0   5  -2   98.99    2.80
  -1  -5  -2   73.29    2.00
   1  -5   2   67.59    2.00
  -1  -5  -2   65.99    2.00
  -1   5  -2   69.19    2.00
   1   5   2   68.49    2.00
  -2  -5  -2   91.19    2.60
  -2  -5  -2   84.19    2.60
  -2  -5  -2   91.49    2.60
  -2   5  -2   97.19    2.70
   2   5   2   94.39    2.60
  -2   5  -2   85.69    2.60
  -3  -5  -2   24.80    0.90
  -3  -5  -2   22.80    0.90
  -3  -5  -2   24.10    0.90
  -3  -5  -2   23.70    1.00
   3  -5   2   22.60    0.90
   3   5   2   24.50    0.90
  -3   5  -2   24.60    0.90
  -3   5  -2   21.80    1.10
   4  -5   2   98.49    3.00
  -4  -5  -2   94.49    2.90
  -4  -5  -2   92.39    2.80
  -4  -5  -2   90.89    2.90
  -4  -5  -2   93.19    2.90
  -4   5  -2   95.89    2.90
  -4   5  -2   97.39    3.00
  -4   5  -2   91.59    3.00
  -4   5  -2   98.39    3.00
  -4   5  -2   95.49    3.00
  -4   5  -2   96.49    2.90
   5  -5   2  238.88    6.80
  -5   5  -2  224.38    6.90
  -5   5  -2  242.58    6.70
  -5   5  -2  238.58    6.80
  -5   5  -2  242.38    6.80
  -5   5  -2  236.38    6.80
   6  -5   2   20.10    0.90
  -6   5  -2   20.70    0.90
  -6   5  -2   19.30    0.90
  -6   5  -2   18.50    0.80
  -6   5  -2   20.50    0.90
  -6  -6   2   23.70    1.00
   6  -6  -2   24.10    1.10
  -6  -6   2   25.00    1.10
  -6   6   2   25.00    0.90
  -6   6   2   25.20    1.00
  -6   6   2   23.60    1.00
  -6   6   2   24.60    1.00
   5  -6  -2   -0.70    0.40
  -5  -6   2   -0.30    0.40
   5  -6  -2    0.30    0.40
  -5  -6   2   -0.10    0.40
  -5  -6   2    0.00    0.40
  -5  -6   2    0.20    0.40
  -5   6   2    0.50    0.30
  -5   6   2    0.00    0.30
  -5   6   2    0.80    0.40
  -5   6   2    0.50    0.40
  -4  -6   2    0.50    0.40
  -4  -6   2    0.70    0.30
  -4  -6   2    1.00    0.50
   4  -6  -2    0.40    0.30
  -4  -6   2    0.60    0.50
  -4  -6   2    1.00    0.50
   4  -6  -2    0.30    0.30
  -4   6   2    0.60    0.40
   4   6  -2    0.90    0.50
  -4   6   2    0.60    0.40
  -4   6   2    0.60    0.50
  -4   6   2    0.80    0.40
  -4   6   2    0.80    0.40
  -4   6   2    0.40    0.40
   3  -6  -2    7.90    0.50
  -3  -6   2    7.60    0.60
   3  -6  -2    8.70    0.50
  -3  -6   2    8.30    0.50
  -3   6   2    8.30    0.80
  -3   6   2    9.00    0.60
  -3   6   2    8.50    0.50
   3   6  -2    8.40    0.50
  -3   6   2    8.00    1.00
   2  -6  -2   94.49    2.70
  -2  -6   2   89.19    2.70
  -2   6   2   97.29    2.80
   2   6  -2   93.99    2.70
  -2   6   2   92.09    2.70
   1  -6  -2   34.70    1.10
  -1  -6   2   36.20    1.10
  -1  -6   2   34.20    1.10
   1  -6  -2   34.30    1.10
  -1   6   2   36.10    1.10
  -1   6   2   35.30    1.10
   1   6  -2   35.00    1.10
   0  -6   2    0.00    0.20
   0  -6   2    0.30    0.10
   0  -6  -2    0.30    0.20
   0   6   2    0.10    0.10
   0   6  -2    0.10    0.10
  -1  -6  -2    2.00    0.30
  -1  -6  -2    2.50    0.30
  -1  -6  -2    2.70    0.30
   1  -6   2    2.30    0.30
   1   6   2    2.20    0.20
  -1   6  -2    2.60    0.20
  -1   6  -2    1.90    0.30
  -2  -6  -2    0.70    0.20
  -2  -6  -2    0.30    0.30
   2  -6   2    0.60    0.20
  -2  -6  -2    0.00    0.30
  -2  -6  -2    0.50    0.20
   2   6   2    0.40    0.10
  -2   6  -2    0.30    0.30
  -2   6  -2    0.70    0.20
  -3  -6  -2    0.20    0.30
  -3  -6  -2    0.40    0.20
  -3  -6  -2    0.40    0.40
  -3  -6  -2    1.10    0.30
   3  -6   2    0.00    0.20
  -3   6  -2   -0.10    0.30
  -3   6  -2    0.40    0.30
  -3   6  -2    0.10    0.50
   3   6   2    0.10    0.20
  -3   6  -2    0.10    0.40
  -3   6  -2   -0.10    0.50
  -4  -6  -2    2.00    0.40
   4  -6   2    2.30    0.50
  -4  -6  -2    1.50    0.70
  -4  -6  -2    1.90    0.40
  -4   6  -2    2.00    0.40
  -4   6  -2    2.50    0.50
  -4   6  -2    2.80    0.70
  -4   6  -2    2.70    0.50
  -4   6  -2    1.90    0.40
   5  -6   2    5.60    0.80
   5  -6   2    6.20    0.60
  -5   6  -2    6.10    0.70
  -5   6  -2    5.40    0.70
  -5   6  -2    5.50    0.60
  -5   6  -2    7.30    0.70
  -5   6  -2    5.70    0.70
   6  -6   2    0.10    0.40
  -6   6  -2    1.20    0.40
  -6   6  -2    0.70    0.20
  -6   6  -2    0.90    0.40
  -6   6  -2    0.20    0.30
   6  -7  -2    1.80    0.50
  -6  -7   2    1.40    0.50
   6  -7  -2    2.50    0.50
  -6   7   2    2.60    0.50
  -6   7   2    1.90    0.40
  -6   7   2    2.60    0.40
  -5  -7   2    3.80    0.70
   5  -7  -2    3.30    0.60
  -5  -7   2    3.50    0.70
  -5  -7   2    4.00    0.70
   5  -7  -2    3.10    0.50
  -5  -7   2    3.00    0.80
  -5   7   2    4.00    0.60
  -5   7   2    3.30    0.60
  -5   7   2    3.40    0.60
  -5   7   2    3.90    0.60
  -4  -7   2  100.89    3.10
  -4  -7   2  103.99    3.50
  -4  -7   2   97.99    3.00
  -4  -7   2   98.19    3.40
   4  -7  -2  100.19    3.10
  -4  -7   2  100.39    3.10
  -4   7   2  105.79    3.10
  -4   7   2  100.19    3.10
  -4   7   2   88.69    3.20
  -4   7   2  103.89    3.10
  -4   7   2  102.79    3.00
  -3  -7   2    5.50    0.50
  -3  -7   2    6.30    0.80
  -3  -7   2    4.20    0.80
  -3  -7   2    5.70    0.50
   3  -7  -2    5.50    0.50
  -3   7   2    5.40    0.70
  -3   7   2    4.50    0.90
  -3   7   2    5.40    0.50
  -3   7   2    5.50    0.60
  -3   7   2    4.70    0.80
   3   7  -2    6.30    0.60
   2  -7  -2   35.90    1.20
   2  -7  -2   36.80    1.20
  -2  -7   2   35.80    1.20
  -2  -7   2   35.70    1.20
  -2   7   2   38.00    1.20
   2   7  -2   36.60    1.20
  -2   7   2   35.30    1.20
  -1  -7   2    3.40    0.40
  -1  -7   2    3.80    0.30
   1  -7  -2    3.80    0.30
   1  -7  -2    3.60    0.30
  -1  -7   2    4.00    0.40
  -1   7   2    3.70    0.30
   1   7  -2    3.90    0.30
  -1   7   2    3.70    0.30
   0  -7  -2   69.19    2.00
   0  -7   2   66.39    2.00
   0  -7  -2   64.29    2.00
   0  -7   2   63.89    2.00
   0  -7   2   68.89    2.00
   0   7   2   68.49    2.00
   0   7  -2   67.29    2.00
   1  -7   2    0.90    0.30
  -1  -7  -2    1.60    0.40
  -1  -7  -2    1.80    0.40
   1  -7   2    1.20    0.20
  -1  -7  -2    1.50    0.30
  -1  -7  -2    1.70    0.30
   1   7   2    1.40    0.20
  -1   7  -2    1.20    0.30
  -1   7  -2    1.20    0.20
  -2  -7  -2   23.60    0.90
  -2  -7  -2   24.90    0.90
   2  -7   2   24.20    0.90
  -2  -7  -2   24.30    0.90
  -2  -7  -2   23.80    0.90
  -2   7  -2   24.00    0.90
  -2   7  -2   25.40    0.90
   2   7   2   24.20    0.90
  -3  -7  -2   20.30    0.80
   3  -7   2   20.00    0.90
  -3  -7  -2   17.10    1.20
  -3  -7  -2   19.90    0.90
  -3  -7  -2   20.00    0.90
  -3  -7  -2   18.30    1.10
  -3  -7  -2   20.10    0.90
  -3   7  -2   19.10    1.00
  -3   7  -2   20.90    1.00
  -3   7  -2   20.10    1.00
  -3   7  -2   18.80    1.10
  -3   7  -2   18.70    0.90
   3   7   2   20.70    0.90
  -3   7  -2   18.90    1.10
  -3   7  -2   21.10    1.00
  -4  -7  -2   37.40    1.40
   4  -7   2   36.80    1.40
   4  -7   2   38.10    1.60
  -4  -7  -2   34.30    2.00
  -4  -7  -2   36.10    1.40
  -4   7  -2   36.10    1.40
  -4   7  -2   38.50    1.50
  -4   7  -2   39.20    1.40
  -4   7  -2   37.40    1.40
  -4   7  -2   36.30    1.40
   5  -7   2    0.30    0.40
   5  -7   2    0.10    0.30
  -5   7  -2    0.70    0.30
  -5   7  -2    0.10    0.30
  -5   7  -2    0.40    0.30
  -5   7  -2    0.00    0.30
   6  -7   2    1.80    0.40
  -6   7  -2    1.80    0.30
  -6   7  -2    1.90    0.40
  -6   7  -2    1.80    0.40
  -6   7  -2    1.80    0.40
   6  -8  -2    0.00    0.50
   6  -8  -2   -0.30    0.20
  -6   8   2    0.10    0.20
  -6   8   2   -0.40    0.20
  -6   8   2   -0.20    0.20
  -6   8   2    0.00    0.20
   5  -8  -2    1.10    0.40
  -5  -8   2    1.20    0.40
  -5  -8   2    1.10    0.40
  -5  -8   2    0.70    0.40
   5  -8  -2    0.90    0.40
  -5   8   2    1.20    0.30
  -5   8   2    0.90    0.30
  -5   8   2    1.30    0.30
  -5   8   2    2.00    0.50
  -4  -8   2    1.60    0.50
  -4  -8   2    2.00    0.40
   4  -8  -2    2.10    0.50
   4  -8  -2    1.00    0.40
  -4  -8   2    0.90    0.30
  -4  -8   2    1.60    0.40
  -4   8   2    1.50    0.40
  -4   8   2    1.40    0.40
  -4   8   2    2.10    0.50
  -4   8   2    1.10    0.40
  -4   8   2    1.20    0.50
  -3  -8   2   17.20    1.00
  -3  -8   2   17.00    0.80
   3  -8  -2   18.20    0.80
  -3  -8   2   17.20    1.00
  -3  -8   2   17.30    0.80
   3  -8  -2   18.50    0.80
  -3   8   2   15.60    1.20
  -3   8   2   15.50    1.10
  -3   8   2   18.00    0.80
  -3   8   2   15.10    0.90
  -3   8   2   17.30    1.10
  -3   8   2   16.50    0.90
   3   8  -2   16.90    0.90
   2  -8  -2    0.30    0.20
   2  -8  -2    0.00    0.20
  -2  -8   2    0.10    0.20
  -2  -8   2    0.00    0.30
  -2   8   2    0.10    0.20
   2   8  -2    0.70    0.20
  -2   8   2    0.10    0.20
   1  -8  -2   46.80    1.50
   1  -8  -2   46.00    1.50
  -1  -8   2   53.09    1.60
  -1  -8   2   50.49    1.60
  -1   8   2   49.50    1.50
  -1   8   2   48.00    1.60
   1   8  -2   52.59    1.60
   0  -8   2   30.10    1.00
   0  -8   2   27.40    1.10
   0  -8  -2   30.60    1.00
   0  -8  -2   32.30    1.00
   0  -8   2   31.90    1.00
   0   8   2   31.00    1.00
   0   8  -2   31.10    1.00
  -1  -8  -2   14.80    0.60
  -1  -8  -2   15.90    0.70
  -1  -8  -2   16.20    0.60
   1  -8   2   14.80    0.60
  -1  -8  -2   14.30    0.60
   1  -8   2   16.10    0.60
  -1   8  -2   15.00    0.60
  -1   8  -2   15.00    0.60
   1   8   2   14.90    0.60
   2  -8   2    1.40    0.30
   2  -8   2    0.90    0.20
  -2  -8  -2    1.30    0.30
  -2  -8  -2    1.30    0.30
  -2  -8  -2    1.40    0.30
   2   8   2    1.40    0.40
  -2   8  -2    1.20    0.30
  -2   8  -2    1.00    0.20
   3  -8   2   13.60    0.90
  -3  -8  -2   15.70    1.00
   3  -8   2   15.70    0.70
  -3  -8  -2   14.50    1.00
  -3  -8  -2   16.80    0.80
  -3  -8  -2   16.10    0.80
   3  -8   2   16.80    0.80
  -3   8  -2   15.80    0.90
  -3   8  -2   16.10    0.90
  -3   8  -2   16.20    1.00
  -3   8  -2   14.60    0.80
  -3   8  -2   15.80    1.00
  -3   8  -2   14.30    1.10
   3   8   2   14.10    0.90
  -3   8  -2   16.10    0.90
   4  -8   2    0.40    0.30
   4  -8   2    0.70    0.50
  -4  -8  -2    0.10    0.50
  -4  -8  -2    0.20    0.30
  -4  -8  -2    0.20    0.50
  -4  -8  -2    0.00    0.40
   4  -8   2    0.20    0.40
  -4   8  -2    0.30    0.30
  -4   8  -2    0.30    0.40
  -4   8  -2    0.70    0.40
  -4   8  -2   -0.10    0.40
  -4   8  -2    0.20    0.30
   5  -8   2   34.80    1.40
   5  -8   2   36.30    1.40
  -5   8  -2   37.00    1.30
  -5   8  -2   35.80    1.30
  -5   8  -2   36.40    1.30
  -5   8  -2   36.40    1.40
   6  -8   2   -0.40    0.50
  -6   8  -2    0.20    0.20
  -6   8  -2    0.40    0.30
  -6   8  -2    0.20    0.20
  -6   8  -2    0.00    0.20
   6  -9  -2    6.00    0.50
  -6   9   2    6.10    0.40
  -6   9   2    5.70    0.40
  -6   9   2    4.90    0.50
   5  -9  -2    5.50    0.80
  -5  -9   2    4.60    0.70
  -5  -9   2    6.00    0.70
  -5  -9   2    5.60    0.80
   5  -9  -2    5.00    0.60
  -5   9   2    6.60    0.50
  -5   9   2    5.40    0.60
  -5   9   2    5.60    0.60
   4  -9  -2    9.00    0.70
  -4  -9   2    9.20    0.80
  -4  -9   2   10.50    0.80
   4  -9  -2   10.40    0.70
  -4  -9   2   10.20    0.70
  -4  -9   2   10.10    0.70
  -4   9   2    9.90    0.70
  -4   9   2    9.20    0.80
  -4   9   2    9.20    0.80
  -4   9   2   10.30    0.80
  -4   9   2    9.00    0.70
  -3  -9   2    0.20    0.30
  -3  -9   2    0.60    0.30
   3  -9  -2   -0.10    0.30
  -3  -9   2    0.00    0.40
  -3  -9   2    0.60    0.90
   3  -9  -2    0.20    0.30
  -3  -9   2    1.50    0.50
  -3   9   2    0.30    0.60
  -3   9   2    0.40    0.30
  -3   9   2    0.80    0.50
  -3   9   2    0.70    0.50
  -3   9   2    0.30    0.40
   3   9  -2    1.00    0.50
  -2  -9   2   25.80    1.20
  -2  -9   2   25.60    1.20
   2  -9  -2   28.10    1.00
  -2  -9   2   27.40    1.20
  -2  -9   2   27.40    1.00
  -2  -9   2   27.60    1.00
   2  -9  -2   26.10    1.00
  -2   9   2   25.20    1.10
  -2   9   2   28.20    1.00
   2   9  -2   29.00    1.10
  -2   9   2   25.80    1.10
  -1  -9   2    2.60    0.30
   1  -9  -2    2.40    0.30
  -1  -9   2    2.40    0.40
   1  -9  -2    2.70    0.40
  -1   9   2    1.50    0.40
   1   9  -2    2.40    0.50
  -1   9   2    2.70    0.30
   0  -9  -2    7.00    0.50
   0  -9   2    7.10    0.60
   0  -9   2    7.20    0.50
   0  -9  -2    7.50    0.60
   0  -9  -2    7.30    0.50
   0  -9   2    6.60    0.60
   0   9  -2    7.40    0.50
   0   9   2    6.30    0.40
  -1  -9  -2    4.00    0.50
  -1  -9  -2    3.60    0.40
  -1  -9  -2    3.60    0.50
   1  -9   2    3.00    0.40
   1  -9   2    3.50    0.40
   1  -9   2    4.30    0.60
  -1   9  -2    2.80    0.40
   1   9   2    3.20    0.40
  -1   9  -2    3.30    0.40
  -2  -9  -2   12.90    0.90
   2  -9   2   14.30    0.70
  -2  -9  -2   14.40    0.70
   2  -9   2   14.30    0.70
  -2  -9  -2   13.90    0.70
  -2  -9  -2   14.40    0.70
   2  -9   2   12.90    0.90
  -2  -9  -2   14.70    0.90
  -2  -9  -2   13.60    0.80
  -2   9  -2   14.10    0.80
  -2   9  -2   14.40    0.90
  -2   9  -2   14.00    0.70
  -2   9  -2   12.50    1.00
   2   9   2   13.40    0.70
   3  -9   2    5.90    0.50
  -3  -9  -2    4.90    0.80
   3  -9   2    6.60    0.80
  -3  -9  -2    5.60    0.70
   3  -9   2    5.10    0.50
  -3  -9  -2    5.30    0.50
  -3  -9  -2    4.50    0.50
  -3   9  -2    5.80    0.70
  -3   9  -2    4.20    0.70
  -3   9  -2    4.50    0.70
  -3   9  -2    4.80    1.00
   4  -9   2   74.19    2.40
  -4  -9  -2   73.59    2.30
  -4  -9  -2   73.89    2.30
   4  -9   2   72.59    2.30
  -4  -9  -2   72.59    2.40
  -4  -9  -2   71.29    2.30
   4  -9   2   72.79    2.30
  -4   9  -2   73.19    2.40
  -4   9  -2   74.99    2.40
  -4   9  -2   71.39    2.30
  -4   9  -2   72.39    2.40
   5  -9   2   20.00    0.90
   5  -9   2   20.50    1.00
  -5   9  -2   19.10    0.90
  -5   9  -2   19.70    0.90
  -5   9  -2   20.20    1.00
   6  -9   2    5.50    0.50
  -6   9  -2    4.80    0.40
  -6   9  -2    4.50    0.40
  -6   9  -2    5.80    0.50
  -6   9  -2    4.30    0.40
   6 -10  -2    2.40    0.40
  -6  10   2    2.30    0.40
  -6  10   2    3.30    0.30
   5 -10  -2    3.50    0.50
   5 -10  -2    1.20    0.50
  -5 -10   2    3.60    0.60
  -5 -10   2    2.60    0.60
   5 -10  -2    3.00    0.50
  -5 -10   2    1.60    0.50
  -5  10   2    2.70    0.50
  -5  10   2    4.00    0.70
  -5  10   2    2.40    0.50
  -5  10   2    2.80    0.40
   4 -10  -2    0.20    0.40
  -4 -10   2   -0.20    0.30
  -4 -10   2    0.60    0.40
  -4 -10   2    0.00    0.30
  -4 -10   2   -0.10    0.40
   4 -10  -2   -0.30    0.30
  -4  10   2   -0.10    0.40
  -4  10   2    0.10    0.40
  -4  10   2    0.40    0.30
  -4  10   2    0.40    0.40
  -3 -10   2   11.20    0.80
  -3 -10   2   12.90    0.90
   3 -10  -2   12.90    0.70
   3 -10  -2   11.90    0.80
  -3 -10   2   13.90    1.00
  -3 -10   2   13.50    1.00
   3 -10  -2   10.00    1.00
  -3 -10   2   10.60    0.70
  -3  10   2   12.30    1.00
  -3  10   2   11.70    0.80
  -3  10   2    9.40    1.00
  -3  10   2   11.10    1.20
  -2 -10   2    0.30    0.40
  -2 -10   2    0.30    0.20
  -2 -10   2    0.00    0.30
  -2 -10   2   -0.90    0.40
  -2 -10   2    0.10    0.50
   2 -10  -2    0.20    0.50
   2 -10  -2   -0.20    0.20
   2 -10  -2    0.00    0.20
  -2  10   2   -0.10    0.30
  -2  10   2    0.10    0.30
  -2  10   2   -0.10    0.40
   2  10  -2   -0.20    0.30
   1 -10  -2    1.50    0.50
  -1 -10   2    2.80    0.50
  -1 -10   2    1.90    0.50
   1 -10  -2    1.70    0.30
  -1 -10   2    1.60    0.50
  -1 -10   2    1.30    0.50
   1 -10  -2    2.00    0.50
   1 -10  -2    2.10    0.40
  -1 -10   2    2.80    0.40
   1 -10  -2    1.80    0.60
   1 -10  -2    3.80    0.80
   1  10  -2    2.30    0.50
  -1  10   2    1.70    0.50
  -1  10   2    2.40    0.40
  -1  10   2    2.00    0.50
   0 -10  -2    4.70    0.40
   0 -10  -2    5.00    0.80
   0 -10  -2    4.00    0.50
   0 -10   2    3.90    0.70
   0 -10   2    3.80    0.50
   0 -10  -2    4.10    0.70
   0 -10   2    5.30    0.50
   0 -10   2    4.50    0.80
   0 -10  -2    4.80    0.50
   0  10   2    4.60    0.50
   0  10   2    4.80    0.40
   0  10  -2    4.40    0.50
  -1 -10  -2   18.40    0.90
   1 -10   2   19.80    0.80
  -1 -10  -2   18.50    0.80
  -1 -10  -2   18.50    1.00
  -1 -10  -2   18.40    0.80
   1 -10   2   15.60    0.80
  -1 -10  -2   16.70    1.10
   1 -10   2   17.80    0.90
   1 -10   2   19.00    0.80
  -1  10  -2   18.50    0.90
   1  10   2   18.30    0.90
  -1  10  -2   17.40    0.80
   2 -10   2   -0.20    0.40
   2 -10   2   -0.20    0.30
  -2 -10  -2    0.10    0.30
   2 -10   2    0.30    0.30
  -2 -10  -2   -0.20    0.40
  -2 -10  -2    0.00    0.60
  -2 -10  -2    0.30    0.40
  -2  10  -2    0.30    0.50
   2  10   2    0.10    0.40
  -2  10  -2    0.10    0.40
  -2  10  -2    0.50    0.30
  -2  10  -2    0.00    0.40
   3 -10   2   55.29    1.90
  -3 -10  -2   57.79    1.90
   3 -10   2   56.59    1.90
  -3 -10  -2   58.49    1.90
   3 -10   2   58.19    1.90
  -3 -10  -2   54.19    1.90
  -3 -10  -2   59.19    2.00
  -3  10  -2   56.39    2.10
  -3  10  -2   55.69    1.90
  -3  10  -2   56.59    1.90
  -3  10  -2   58.49    1.90
  -4 -10  -2    3.40    0.60
   4 -10   2    3.10    0.70
   4 -10   2    3.10    0.50
  -4 -10  -2    3.10    0.70
  -4 -10  -2    2.10    0.40
   4 -10   2    2.10    0.50
  -4  10  -2    3.30    0.50
  -4  10  -2    3.00    0.50
  -4  10  -2    3.10    0.60
  -4  10  -2    2.90    0.50
   5 -10   2    2.00    0.50
  -5  10  -2    4.00    0.50
  -5  10  -2    2.50    0.60
  -5  10  -2    2.90    0.50
  -5  10  -2    3.20    0.50
   6 -10   2    2.00    0.30
  -6  10  -2    1.40    0.30
   5 -11  -2    5.00    0.50
  -5 -11   2    5.10    0.50
   5 -11  -2    3.60    0.60
  -5 -11   2    4.60    0.60
  -5  11   2    4.10    0.50
  -5  11   2    5.10    0.50
  -4 -11   2    5.80    0.60
  -4 -11   2    6.50    0.70
   4 -11  -2    5.10    0.70
   4 -11  -2    6.00    0.60
   4 -11  -2    6.30    0.60
  -4 -11   2    6.40    0.60
  -4 -11   2    5.80    0.60
  -4  11   2    6.90    0.60
  -4  11   2    6.10    0.70
  -4  11   2    5.30    0.80
  -4  11   2    6.40    0.70
  -3 -11   2    0.70    0.40
  -3 -11   2    0.20    0.40
  -3 -11   2    0.70    0.40
  -3 -11   2    0.10    0.30
   3 -11  -2    0.80    0.50
  -3 -11   2    0.80    0.50
   3 -11  -2    0.10    0.30
   3 -11  -2    0.40    0.40
   3 -11  -2    1.60    0.50
  -3  11   2   -0.30    0.50
  -3  11   2    0.40    0.30
  -3  11   2    0.10    0.30
  -3  11   2   -0.30    0.50
  -2 -11   2    0.40    0.40
  -2 -11   2    0.30    0.40
   2 -11  -2    0.80    0.50
   2 -11  -2    0.50    0.30
   2 -11  -2    0.30    0.30
   2 -11  -2    0.50    0.30
  -2 -11   2    0.60    0.30
  -2 -11   2    0.60    0.40
  -2 -11   2    0.50    0.30
  -2  11   2    0.70    0.40
  -2  11   2    0.40    0.30
   1 -11  -2    6.20    0.70
   1 -11  -2    5.90    0.90
  -1 -11   2    6.30    0.80
   1 -11  -2    6.70    0.80
  -1 -11   2    4.60    0.70
   1 -11  -2    6.10    0.50
  -1 -11   2    6.40    0.50
   1 -11  -2    6.00    0.80
   1 -11  -2    7.00    0.50
  -1 -11   2    6.10    0.70
   1  11  -2    7.10    0.70
  -1  11   2    5.70    0.70
  -1  11   2    7.00    0.70
  -1  11   2    5.90    0.50
   0 -11  -2   39.80    1.40
   0 -11  -2   39.60    1.40
   0 -11  -2   37.90    1.60
   0 -11  -2   38.20    1.50
   0 -11   2   38.10    1.60
   0 -11   2   38.50    1.40
   0 -11   2   39.90    1.40
   0 -11  -2   38.90    1.40
   0 -11   2   44.50    1.80
   0 -11  -2   39.50    1.40
   0  11   2   42.90    1.40
   0  11  -2   36.60    1.40
   0  11   2   40.30    1.50
  -1 -11  -2   22.40    1.40
  -1 -11  -2   26.40    1.00
   1 -11   2   25.00    1.10
   1 -11   2   23.70    1.30
  -1 -11  -2   26.10    1.00
  -1 -11  -2   26.20    1.10
   1 -11   2   25.00    1.30
  -1 -11  -2   25.70    1.00
  -1 -11  -2   24.40    1.10
  -1 -11  -2   25.60    1.30
   1 -11   2   25.30    1.00
  -1  11  -2   19.30    1.40
  -1  11  -2   25.80    1.20
   1  11   2   24.80    1.10
  -1  11  -2   25.70    1.00
  -2 -11  -2    7.20    0.80
   2 -11   2    9.30    0.70
   2 -11   2    7.80    0.60
  -2 -11  -2    8.80    0.60
  -2 -11  -2    6.60    1.00
  -2 -11  -2    7.90    0.70
   2 -11   2    8.50    0.60
  -2  11  -2    8.40    0.70
   2  11   2    8.20    1.10
  -2  11  -2    8.00    0.90
  -2  11  -2    8.20    0.60
   3 -11   2   24.80    1.10
  -3 -11  -2   24.20    1.10
   3 -11   2   24.20    1.00
   3 -11   2   23.60    1.10
  -3 -11  -2   22.80    1.10
  -3 -11  -2   24.10    1.00
  -3  11  -2   24.80    1.10
  -3  11  -2   23.90    1.10
  -3  11  -2   24.30    1.20
   4 -11   2   11.30    0.80
  -4 -11  -2   11.40    0.80
   4 -11   2   11.30    0.70
  -4 -11  -2   11.40    0.70
   4 -11   2   11.40    0.80
  -4 -11  -2   11.70    0.80
  -4  11  -2   10.90    0.70
  -4  11  -2   11.90    0.70
  -4  11  -2   10.50    0.90
   5 -11   2    1.40    0.40
  -5  11  -2    1.20    0.30
  -5  11  -2    1.70    0.40
  -5  11  -2    1.60    0.40
   5 -12  -2   -0.10    0.20
   5 -12  -2   -0.60    0.40
  -5 -12   2    0.20    0.30
  -5  12   2    0.20    0.40
  -5  12   2    0.20    0.20
  -4 -12   2    0.00    0.30
  -4 -12   2    0.20    0.30
   4 -12  -2    0.20    0.40
  -4 -12   2    0.30    0.30
   4 -12  -2    0.40    0.30
   4 -12  -2    0.20    0.30
  -4  12   2    0.20    0.40
  -4  12   2    0.20    0.50
  -4  12   2    0.40    0.50
   3 -12  -2   13.40    0.80
  -3 -12   2   12.20    0.80
  -3 -12   2   14.10    0.90
  -3 -12   2   13.60    0.70
   3 -12  -2   13.80    0.80
  -3 -12   2   14.40    0.80
   3 -12  -2   14.70    0.90
   3 -12  -2   14.30    0.80
  -3 -12   2   14.00    0.90
  -3  12   2   13.10    0.90
  -3  12   2   12.80    0.80
  -3  12   2   13.10    0.80
  -2 -12   2   65.99    2.20
   2 -12  -2   71.99    2.20
  -2 -12   2   67.79    2.20
  -2 -12   2   71.99    2.20
   2 -12  -2   66.79    2.20
   2 -12  -2   67.19    2.20
  -2 -12   2   67.89    2.30
   2 -12  -2   68.79    2.30
  -2  12   2   69.39    2.20
  -2  12   2   69.19    2.20
  -1 -12   2   24.60    1.00
   1 -12  -2   25.20    1.10
  -1 -12   2   24.60    1.20
  -1 -12   2   25.90    1.10
   1 -12  -2   24.40    1.00
   1 -12  -2   26.10    1.00
  -1 -12   2   24.80    1.10
   1 -12  -2   24.70    1.20
  -1  12   2   25.50    1.00
  -1  12   2   25.20    1.10
   0 -12  -2    8.00    0.70
   0 -12  -2    6.90    0.60
   0 -12   2    7.60    0.70
   0 -12  -2    8.40    0.60
   0 -12  -2    8.10    0.70
   0 -12  -2    8.10    0.90
   0 -12  -2    7.50    0.80
   0 -12   2    5.90    0.60
   0 -12   2    7.50    0.80
   0  12   2    7.00    0.50
   0  12  -2    8.20    1.10
   0  12  -2    7.80    0.60
   0  12   2    7.10    0.90
  -1 -12  -2    5.00    0.60
  -1 -12  -2    4.00    1.00
  -1 -12  -2    5.50    0.60
   1 -12   2    5.50    0.60
   1 -12   2    7.40    0.80
   1 -12   2    5.20    0.70
  -1 -12  -2    6.00    1.00
   1 -12   2    6.50    0.70
   1 -12   2    6.80    0.90
  -1 -12  -2    6.20    0.70
   1 -12   2    5.70    0.60
   1  12   2    4.40    1.00
  -1  12  -2    5.60    0.50
  -2 -12  -2    8.10    0.70
  -2 -12  -2    8.00    0.90
   2 -12   2    7.10    0.70
   2 -12   2    8.20    0.70
   2 -12   2    7.90    0.60
   2 -12   2    7.90    0.80
  -2 -12  -2    7.60    0.70
  -2 -12  -2    7.30    0.60
  -2  12  -2    8.10    0.70
  -2  12  -2    8.80    0.70
  -2  12  -2    6.40    0.90
   3 -12   2   66.49    2.10
   3 -12   2   64.79    2.10
  -3 -12  -2   65.89    2.10
  -3 -12  -2   66.39    2.20
   3 -12   2   61.59    2.20
  -3  12  -2   64.39    2.10
  -3  12  -2   62.79    2.10
   4 -12   2    8.70    0.80
   4 -12   2    7.70    0.60
  -4 -12  -2    8.40    0.60
  -4 -12  -2    7.70    0.70
  -4 -12  -2    9.30    0.70
   4 -12   2    7.30    0.80
  -4  12  -2    7.60    0.70
   5 -12   2    0.30    0.20
  -5  12  -2    0.20    0.20
  -5  12  -2    0.20    0.20
   5 -13  -2    0.10    0.20
  -5 -13   2   -0.10    0.20
  -5  13   2    0.10    0.20
  -4 -13   2    0.10    0.30
  -4 -13   2    0.80    0.40
   4 -13  -2    0.10    0.20
   4 -13  -2   -0.20    0.30
  -4 -13   2    0.30    0.30
  -4  13   2    0.00    0.20
  -3 -13   2    0.50    0.30
  -3 -13   2    0.20    0.40
   3 -13  -2    0.40    0.40
  -3 -13   2    0.20    0.30
  -3 -13   2    0.30    0.40
   3 -13  -2    0.60    0.30
   3 -13  -2    0.40    0.40
   3 -13  -2    0.30    0.40
  -3  13   2    0.80    0.40
  -3  13   2    0.10    0.30
  -3  13   2    0.70    0.40
  -2 -13   2    0.30    0.30
  -2 -13   2    0.90    0.40
   2 -13  -2    1.00    0.40
   2 -13  -2    1.10    0.40
   2 -13  -2    0.60    0.40
   2 -13  -2    1.60    0.40
  -2 -13   2    0.70    0.30
  -2 -13   2    0.60    0.40
  -2  13   2    1.10    0.40
  -2  13   2    1.00    0.40
   1 -13  -2   18.30    0.90
  -1 -13   2   16.00    0.90
  -1 -13   2   16.40    0.80
   1 -13  -2   16.00    0.90
   1 -13  -2   16.10    1.00
   1 -13  -2   16.60    0.90
  -1 -13   2   17.40    1.00
  -1  13   2   17.30    0.90
  -1  13   2   17.60    0.90
   0 -13  -2   92.89    3.00
   0 -13  -2   95.79    2.90
   0 -13   2   98.49    3.00
   0 -13  -2   95.79    3.00
   0 -13  -2   97.99    3.00
   0 -13   2   96.29    2.90
   0 -13  -2   96.49    3.00
   0 -13   2   94.89    2.90
   0  13  -2  101.89    3.00
   0  13   2   96.09    3.00
  -1 -13  -2   54.89    1.90
   1 -13   2   52.59    1.90
  -1 -13  -2   57.09    1.80
  -1 -13  -2   53.39    2.00
  -1 -13  -2   57.69    1.90
   1 -13   2   52.99    1.90
   1 -13   2   53.59    1.80
   1 -13   2   56.39    1.90
  -1  13  -2   55.39    1.80
  -1  13  -2   56.19    1.90
   2 -13   2    1.70    0.50
  -2 -13  -2    2.40    0.60
   2 -13   2    1.40    0.40
  -2 -13  -2    1.70    0.40
   2 -13   2    1.60    0.50
  -2 -13  -2    0.70    0.30
   2 -13   2    1.30    0.40
  -2  13  -2    1.90    0.50
  -2  13  -2    1.30    0.40
  -2  13  -2    1.70    0.40
   3 -13   2   11.40    0.70
  -3 -13  -2   10.80    0.70
  -3 -13  -2   10.90    0.70
   3 -13   2   11.20    0.70
   3 -13   2   10.50    0.70
  -3 -13  -2   11.30    0.80
   3 -13   2   11.80    0.90
  -3  13  -2   10.80    0.80
  -3  13  -2   11.30    0.70
   4 -13   2    2.00    0.50
  -4 -13  -2    1.80    0.50
  -4 -13  -2    2.40    0.50
   4 -13   2    1.60    0.40
   4 -13   2    1.80    0.40
  -4 -13  -2    1.50    0.30
  -4  13  -2    1.30    0.30
  -4  13  -2    2.70    0.50
   5 -13   2    0.10    0.20
  -5  13  -2   -0.10    0.20
  -5  13  -2    0.00    0.20
  -4 -14   2    7.40    0.50
   4 -14  -2    5.60    0.60
  -4 -14   2    6.60    0.60
   4 -14  -2    7.60    0.50
  -4  14   2    7.70    0.50
  -3 -14   2    9.80    0.70
   3 -14  -2    8.30    0.70
   3 -14  -2    8.50    0.90
   3 -14  -2    9.60    0.70
  -3 -14   2    8.70    0.60
  -3 -14   2    9.20    0.70
  -3 -14   2    8.20    0.70
   3 -14  -2    7.50    0.70
  -3  14   2    6.60    0.80
  -3  14   2    9.20    0.60
  -3  14   2    9.00    0.90
   2 -14  -2    9.50    0.90
   2 -14  -2   10.70    0.70
  -2 -14   2    9.90    0.70
   2 -14  -2    9.90    0.70
   2 -14  -2   10.30    0.70
  -2 -14   2   10.20    0.70
  -2 -14   2   10.30    0.70
  -2  14   2    9.40    0.70
  -2  14   2    9.30    0.70
  -2  14   2    9.20    0.70
   1 -14  -2   49.10    1.70
   1 -14  -2   46.60    1.80
  -1 -14   2   47.90    1.80
  -1 -14   2   49.20    1.70
   1 -14  -2   49.60    1.70
  -1 -14   2   50.59    1.70
   1 -14  -2   50.19    1.70
  -1  14   2   48.90    1.70
  -1  14   2   49.60    1.70
   0 -14  -2    1.60    0.40
   0 -14  -2    2.20    0.40
   0 -14   2    2.00    0.60
   0 -14   2    1.90    0.40
   0 -14  -2    1.90    0.40
   0 -14  -2    3.40    0.60
   0 -14   2    2.40    0.70
   0  14  -2    2.70    0.50
   0  14   2    1.60    0.40
   0  14   2    2.10    0.50
   1 -14   2    7.70    0.80
  -1 -14  -2    8.80    0.60
   1 -14   2    9.30    0.90
  -1 -14  -2    8.00    1.00
   1 -14   2    8.80    0.70
  -1 -14  -2    8.70    0.60
  -1 -14  -2    8.20    0.70
  -1  14  -2    9.80    0.70
  -1  14  -2    8.70    0.70
   1  14   2   11.10    1.10
   2 -14   2    0.50    0.30
   2 -14   2   -0.30    0.50
  -2 -14  -2    0.30    0.40
   2 -14   2    0.60    0.30
  -2 -14  -2    1.00    0.50
  -2 -14  -2    0.60    0.30
  -2  14  -2    0.10    0.30
   2  14   2    0.20    0.30
  -2  14  -2   -0.10    0.40
   3 -14   2    1.10    0.30
   3 -14   2    1.10    0.30
   3 -14   2    2.10    0.80
  -3 -14  -2    0.80    0.30
   3 -14   2    0.60    0.40
  -3 -14  -2    0.30    0.30
   3  14   2    0.80    0.30
  -3  14  -2    0.90    0.40
  -4 -14  -2    5.40    0.50
  -4 -14  -2    3.40    0.70
   4 -14   2    5.20    0.50
  -4 -14  -2    4.80    0.50
  -4  14  -2    5.00    0.40
  -4  14  -2    4.70    0.60
  -4 -15   2    0.30    0.20
   4 -15  -2    0.10    0.20
  -4 -15   2   -0.30    0.30
  -4  15   2    0.10    0.20
  -3 -15   2    3.10    0.50
  -3 -15   2    2.60    0.50
   3 -15  -2    2.80    0.50
  -3 -15   2    2.80    0.50
   3 -15  -2    4.00    0.60
   3 -15  -2    3.60    0.60
  -3  15   2    3.00    0.60
  -3  15   2    2.40    0.40
   2 -15  -2   21.00    1.20
   2 -15  -2   20.00    1.30
   2 -15  -2   21.30    1.00
  -2 -15   2   20.80    0.90
   2 -15  -2   20.10    0.90
  -2 -15   2   21.50    1.00
  -2 -15   2   21.50    1.00
  -2  15   2   21.80    0.90
  -2  15   2   21.20    1.00
  -2  15   2   22.70    1.00
  -1 -15   2    6.30    0.60
  -1 -15   2    6.30    0.60
   1 -15  -2    5.20    0.60
  -1 -15   2    5.10    0.50
   1 -15  -2    5.40    0.60
   1 -15  -2    5.80    0.80
  -1  15   2    5.90    0.60
   1  15  -2    6.30    0.60
  -1  15   2    5.30    0.60
   0 -15   2   37.50    1.30
   0 -15  -2   35.50    1.40
   0 -15   2   35.30    1.40
   0 -15   2   34.80    1.30
   0 -15  -2   34.40    1.40
   0 -15  -2   33.60    1.30
   0 -15  -2   36.70    1.30
   0  15   2   36.00    1.30
   0  15   2   35.10    1.30
   0  15  -2   35.20    1.30
   1 -15   2   -0.80    0.30
  -1 -15  -2    0.00    0.30
  -1 -15  -2    0.30    0.30
  -1 -15  -2    0.10    0.30
   1 -15   2    0.60    0.40
   1  15   2   -0.10    0.30
  -1  15  -2    0.40    0.40
  -1  15  -2    0.00    0.30
  -2 -15  -2    0.60    0.30
   2 -15   2    0.30    0.40
  -2 -15  -2    0.00    0.30
  -2 -15  -2    0.40    0.30
   2 -15   2    0.30    0.30
  -2  15  -2    0.40    0.30
  -2  15  -2    0.70    0.50
   2  15   2    0.10    0.30
  -3 -15  -2    5.40    0.50
   3 -15   2    5.00    0.50
  -3 -15  -2    5.90    0.50
   3 -15   2    5.30    0.50
  -3 -15  -2    5.40    0.50
   3  15   2    6.10    0.60
  -3  15  -2    4.80    0.50
  -4 -15  -2    3.90    0.40
   4 -15   2    4.90    0.40
  -4 -15  -2    3.60    0.40
  -4  15  -2    4.70    0.40
  -3 -16   2    3.10    0.40
  -3 -16   2    3.90    0.50
  -3 -16   2    2.90    0.50
   3 -16  -2    2.00    0.40
   3  16  -2    2.90    0.50
  -3  16   2    2.60    0.40
   2 -16  -2    3.90    0.50
   2 -16  -2    3.60    0.50
  -2 -16   2    3.20    0.50
  -2 -16   2    4.30    0.50
   2 -16  -2    3.50    0.90
  -2 -16   2    4.30    0.50
   2  16  -2    3.60    0.50
  -2  16   2    3.30    0.60
  -2  16   2    4.10    0.70
  -2  16   2    4.20    0.50
   1 -16  -2    0.00    0.30
  -1 -16   2    0.20    0.30
  -1  16   2    0.50    0.30
   1  16  -2   -0.10    0.30
  -1  16   2    0.50    0.30
   0 -16  -2    0.50    0.20
   0 -16  -2    0.40    0.40
   0 -16   2    0.30    0.40
   0 -16  -2   -0.20    0.40
   0 -16   2    0.40    0.20
   0  16   2    0.30    0.30
   0  16  -2    0.80    0.30
   0  16  -2    0.50    0.30
   1 -16   2   12.90    0.90
  -1 -16  -2   11.90    0.70
   1  16   2   13.00    0.70
   1  16   2   12.10    0.70
  -1  16  -2   13.40    0.80
  -2 -16  -2    0.00    0.30
  -2 -16  -2   -0.10    0.20
   2 -16   2    0.00    0.20
  -2 -16  -2    0.00    0.30
   2 -16   2   -0.40    0.30
   2  16   2   -0.30    0.30
   2  16   2   -0.70    0.40
  -2  16  -2   -0.20    0.30
   3 -16   2   11.20    0.60
   3 -16   2   11.40    0.60
  -3 -16  -2   11.40    0.60
  -3 -16  -2   12.10    0.60
  -3  16  -2   12.60    0.60
   3 -17  -2    4.00    0.40
  -3 -17   2    4.30    0.40
  -3 -17   2    4.00    0.40
  -3  17   2    3.30    0.40
  -2 -17   2   13.20    0.70
   2 -17  -2   13.00    0.60
  -2 -17   2   11.90    0.70
  -2 -17   2   13.10    0.60
   2 -17  -2   13.20    0.60
   2  17  -2   11.10    0.70
   2  17  -2   13.10    0.60
  -2  17   2   12.40    0.60
  -2  17   2   10.80    0.70
   1 -17  -2    3.40    0.60
  -1 -17   2    2.70    0.50
   1 -17  -2    2.70    0.40
  -1 -17   2    3.40    0.40
  -1 -17   2    2.60    0.50
  -1  17   2    2.70    0.50
   1  17  -2    1.90    0.30
   1  17  -2    2.40    0.50
  -1  17   2    1.30    0.40
  -1  17   2    2.30    0.40
   0 -17   2   -0.10    0.50
   0 -17   2   -0.10    0.20
   0 -17  -2    0.10    0.20
   0  17  -2   -0.20    0.40
   0  17   2    0.10    0.30
   0  17   2    0.30    0.30
   0  17  -2    0.20    0.20
  -1 -17  -2    3.20    0.50
   1 -17   2    2.40    0.40
  -1 -17  -2    3.70    0.40
   1  17   2    2.60    0.50
  -1  17  -2    3.40    0.40
  -1  17  -2    2.50    0.60
  -1  17  -2    3.30    0.70
   1  17   2    2.30    0.60
  -2 -17  -2    0.70    0.30
   2 -17   2    0.50    0.20
   2 -17   2    1.10    0.40
  -2 -17  -2    1.40    0.30
  -2  17  -2    0.80    0.20
   2  17   2    1.30    0.40
  -3 -17  -2    0.40    0.20
   3 -17   2    0.50    0.30
  -3 -17  -2   -0.10    0.20
   3 -17   2    0.20    0.30
  -3  17  -2   -0.10    0.20
   2 -18  -2   12.10    0.50
   2 -18  -2   11.30    0.60
  -2 -18   2   11.30    0.50
  -2 -18   2   12.70    0.60
   2  18  -2   11.00    0.50
  -2  18   2   13.00    0.50
   1 -18  -2    2.90    0.60
  -1 -18   2    2.80    0.40
   1 -18  -2    2.60    0.30
  -1 -18   2    2.80    0.50
  -1  18   2    3.30    0.40
   1  18  -2    3.00    0.30
  -1  18   2    2.50    0.50
   0 -18   2    3.40    0.40
   0 -18  -2    2.60    0.30
   0  18   2    2.20    0.40
   0  18  -2    2.80    0.30
  -1 -18  -2    0.60    0.40
   1 -18   2    0.20    0.20
  -1 -18  -2    0.20    0.20
  -1  18  -2    0.60    0.20
  -2 -18  -2    0.60    0.40
  -2 -18  -2    1.10    0.30
   2 -18   2    0.80    0.20
  -2  18  -2    1.10    0.30
   0 -19  -2    0.40    0.20
   0  19  -2    0.70    0.20
   0  19   2    0.50    0.20
  -7   0   3   11.90    0.70
  -7   0   3   14.10    0.60
  -7   0   3   17.00    0.90
  -6   0   3   -0.50    0.30
  -6   0   3   -0.20    0.30
  -6   0   3    0.20    0.40
  -5   0   3    8.10    0.70
  -5   0   3    9.00    0.70
  -5   0   3    9.70    0.80
   5   0  -3    7.80    0.90
  -5   0   3    7.80    0.70
  -5   0   3    8.90    1.00
  -5   0   3    8.90    0.70
  -4   0   3   -0.50    0.50
  -4   0   3   -0.60    0.60
  -4   0   3   -0.30    0.20
  -4   0   3   -0.50    0.40
   4   0  -3    0.30    0.30
  -4   0   3    0.10    0.40
  -4   0   3   -0.20    0.30
  -4   0   3    0.20    0.40
  -3   0   3   40.40    1.30
  -3   0   3   38.90    1.30
  -2   0   3   -0.20    0.20
  -2   0   3   -0.30    0.10
   1   0  -3    1.90    0.20
  -1   0   3    1.70    0.10
   0   0  -3   -2.70    0.10
  -1   0  -3  825.92   22.60
   1   0   3  833.82   22.60
  -1   0  -3  832.52   22.60
  -2   0  -3   -0.20    0.10
   2   0   3    0.00    0.10
  -2   0  -3   -0.30    0.20
  -2   0  -3   -0.20    0.10
  -3   0  -3   95.69    2.80
  -3   0  -3   96.69    2.80
  -3   0  -3   98.19    2.80
  -4   0  -3    0.10    0.40
  -4   0  -3    0.40    0.20
  -4   0  -3    0.60    0.40
  -4   0  -3   -0.10    0.40
  -4   0  -3    0.30    0.50
  -4   0  -3   -0.20    0.30
  -5   0  -3   87.69    2.70
  -5   0  -3   86.89    2.80
  -5   0  -3   86.39    2.70
  -5   0  -3   91.49    2.80
  -5   0  -3   86.39    2.80
  -6   0  -3    0.20    0.30
   6   0   3    0.30    0.80
  -6   0  -3    0.10    0.30
  -6   0  -3    0.20    0.30
  -6   0  -3   -0.10    0.40
  -7   0  -3    3.60    0.50
  -7   0  -3    2.40    0.30
  -7  -1   3    0.10    0.20
  -7  -1   3    0.40    0.20
  -7   1   3    0.60    0.20
  -7   1   3    1.10    0.30
  -7   1   3    0.70    0.30
  -6  -1   3    8.10    0.70
  -6  -1   3    9.20    0.80
  -6  -1   3    9.80    0.60
  -6  -1   3    9.40    0.80
  -6   1   3    9.40    0.60
  -6   1   3    9.30    0.60
  -5  -1   3    1.30    0.60
  -5  -1   3    0.80    0.50
  -5  -1   3    0.60    0.40
  -5  -1   3    0.90    0.40
   5  -1  -3    0.30    0.40
   5  -1  -3    0.00    0.50
  -5  -1   3    0.90    0.40
  -5  -1   3    1.10    0.40
  -5   1   3    0.70    0.30
  -5   1   3    0.50    0.40
  -5   1   3    0.20    0.30
  -5   1   3    0.50    0.30
  -5   1   3    0.20    0.40
   4  -1  -3    0.50    0.30
  -4  -1   3    0.50    0.30
  -4  -1   3    0.30    0.40
  -4  -1   3    0.90    0.40
  -4  -1   3    0.00    0.40
  -4  -1   3    0.30    0.60
  -4  -1   3    0.80    0.60
   4   1  -3    0.30    0.30
  -4   1   3    0.20    0.40
  -4   1   3    0.20    0.70
  -4   1   3    0.70    0.30
  -4   1   3    0.10    0.50
  -4   1   3    0.90    0.40
  -4   1   3    0.80    0.40
  -4   1   3    0.50    0.30
  -3  -1   3    6.20    0.40
  -3  -1   3    6.70    0.50
  -3  -1   3    6.60    0.40
   3  -1  -3    6.10    0.40
  -3   1   3    5.70    0.40
  -3   1   3    6.20    0.40
  -2  -1   3    3.60    0.30
  -2  -1   3    3.80    0.20
   2  -1  -3    3.80    0.30
  -2   1   3    3.70    0.20
  -2   1   3    4.20    0.30
  -1  -1   3  146.89    4.20
   1  -1  -3  158.88    4.20
   1  -1  -3  154.38    4.20
  -1   1   3  151.78    4.20
   1   1  -3  148.69    4.20
   0  -1  -3  163.68    4.50
   0   1   3  165.28    4.50
   0   1  -3  166.08    4.50
  -1  -1  -3   14.70    0.40
  -1  -1  -3   14.20    0.50
   1  -1   3   14.30    0.40
  -1   1  -3   14.40    0.40
  -1   1  -3   14.00    0.50
   1   1   3   15.00    0.40
  -2  -1  -3    6.50    0.40
  -2  -1  -3    6.90    0.30
  -2  -1  -3    6.30    0.30
  -2   1  -3    6.90    0.40
  -2   1  -3    6.80    0.30
  -2   1  -3    7.00    0.30
   2   1   3    6.10    0.40
  -3  -1  -3   14.30    0.60
  -3  -1  -3   12.00    0.60
  -3  -1  -3   13.80    0.60
  -3   1  -3   13.90    0.60
  -3   1  -3   13.30    0.60
  -4  -1  -3   32.80    1.30
  -4  -1  -3   32.60    1.40
  -4  -1  -3   32.70    1.20
  -4  -1  -3   33.00    1.20
  -4  -1  -3   31.90    1.40
  -4  -1  -3   32.20    1.50
  -4   1  -3   32.50    1.30
  -4   1  -3   33.20    1.40
  -4   1  -3   31.80    1.30
  -4   1  -3   31.60    1.30
  -4   1  -3   32.50    1.30
  -4   1  -3   31.70    1.20
  -4   1  -3   31.10    2.20
  -5  -1  -3    3.70    0.60
  -5  -1  -3    2.70    0.70
  -5  -1  -3    2.90    0.60
  -5  -1  -3    3.60    0.70
  -5  -1  -3    2.50    0.50
  -5   1  -3    2.90    0.60
  -5   1  -3    2.80    0.60
  -5   1  -3    2.40    0.50
  -5   1  -3    2.90    0.60
  -5   1  -3    3.60    0.70
  -6  -1  -3    8.20    0.60
  -6  -1  -3    6.90    0.70
   6  -1   3    7.90    1.10
  -6  -1  -3    5.90    0.80
  -6  -1  -3    7.40    0.70
  -6   1  -3    7.60    0.60
  -6   1  -3    7.90    0.60
  -6   1  -3    8.30    0.60
  -6   1  -3    8.00    0.70
  -7  -1  -3    0.10    0.30
  -7   1  -3   -0.10    0.20
  -7   1  -3    0.20    0.20
  -7   1  -3   -0.40    0.40
  -7  -2   3   -0.20    0.30
  -7  -2   3    0.80    0.20
  -7   2   3    0.30    0.20
  -7   2   3    0.20    0.20
  -7   2   3    0.00    0.30
  -6  -2   3   19.70    0.90
  -6  -2   3   16.10    1.00
  -6  -2   3   20.30    1.00
  -6   2   3   21.60    1.00
  -6   2   3   20.50    0.90
  -6   2   3   21.50    1.10
  -5  -2   3   51.19    1.90
  -5  -2   3   50.09    1.80
   5  -2  -3   52.89    1.80
  -5  -2   3   50.89    1.80
  -5  -2   3   49.30    1.90
   5  -2  -3   50.09    1.80
  -5  -2   3   52.99    1.80
  -5  -2   3   51.19    1.70
  -5   2   3   52.39    1.80
  -5   2   3   52.89    1.80
  -5   2   3   50.49    1.80
  -5   2   3   49.70    1.80
  -5   2   3   50.79    1.90
  -4  -2   3   37.00    1.40
  -4  -2   3   39.40    1.50
  -4  -2   3   39.50    1.50
   4  -2  -3   39.10    1.40
  -4  -2   3   41.20    1.30
  -4  -2   3   36.50    1.50
  -4  -2   3   34.70    1.70
  -4   2   3   40.50    1.40
  -4   2   3   39.50    1.40
  -4   2   3   36.80    1.80
  -4   2   3   37.30    1.40
  -4   2   3   39.30    1.30
  -4   2   3   38.80    1.40
   4   2  -3   38.30    1.30
  -4   2   3   38.40    1.70
  -4   2   3   38.00    1.50
  -3  -2   3    3.40    0.50
   3  -2  -3    3.50    0.30
  -3  -2   3    2.20    0.50
  -3   2   3    3.20    0.30
  -3   2   3    3.10    0.40
   2  -2  -3  149.19    4.00
  -2  -2   3  139.19    4.00
  -2   2   3  140.69    4.00
  -2   2   3  139.79    4.00
   1  -2  -3  681.73   18.10
   1  -2  -3  663.53   18.10
   1   2  -3  658.63   18.10
  -1   2   3  656.73   18.20
   0  -2  -3    6.70    0.20
   0  -2   3    6.80    0.20
   0  -2  -3    6.20    0.30
   0   2  -3    6.30    0.20
   1  -2   3   78.19    2.20
  -1  -2  -3   81.69    2.20
   1   2   3   77.59    2.20
  -1   2  -3   75.09    2.20
   1   2   3   82.09    2.20
  -1   2  -3   76.99    2.20
  -2  -2  -3    0.90    0.20
  -2  -2  -3    1.00    0.20
  -2   2  -3    0.40    0.10
  -2   2  -3    0.60    0.10
  -2   2  -3    0.70    0.20
   2   2   3    1.40    0.30
  -3  -2  -3    9.70    0.50
  -3  -2  -3   10.10    0.50
  -3  -2  -3    9.80    0.60
  -3   2  -3    9.30    0.60
  -3   2  -3   10.30    0.50
  -3   2  -3    9.80    0.50
  -4  -2  -3   30.90    1.30
  -4  -2  -3   30.60    1.30
  -4  -2  -3   30.30    1.20
  -4  -2  -3   30.20    1.40
  -4  -2  -3   31.60    1.10
  -4  -2  -3   29.80    1.40
  -4   2  -3   33.30    1.40
  -4   2  -3   32.20    1.20
  -4   2  -3   32.50    1.20
  -4   2  -3   30.70    1.30
  -4   2  -3   30.00    1.40
  -4   2  -3   30.80    1.30
  -4   2  -3   30.60    1.30
   5  -2   3   82.19    2.60
  -5  -2  -3   81.39    2.60
  -5  -2  -3   77.39    2.60
  -5  -2  -3   82.59    2.60
  -5  -2  -3   78.89    2.50
  -5  -2  -3   79.89    2.50
  -5   2  -3   76.29    2.50
  -5   2  -3   80.79    2.60
  -5   2  -3   80.89    2.60
  -5   2  -3   79.39    2.60
  -5   2  -3   83.79    2.70
  -6  -2  -3   -0.10    0.30
   6  -2   3   -1.00    0.70
  -6  -2  -3   -0.60    0.30
  -6  -2  -3    0.10    0.40
  -6   2  -3    0.30    0.30
  -6   2  -3    0.10    0.30
  -6   2  -3    0.30    0.20
  -6   2  -3    0.60    0.30
  -7  -3   3    0.90    0.30
  -7   3   3    0.80    0.20
  -7   3   3    1.50    0.30
  -7   3   3    1.20    0.30
  -6  -3   3    8.10    0.60
  -6  -3   3    8.30    0.60
   6  -3  -3    8.70    0.90
  -6  -3   3    7.80    0.60
  -6   3   3    8.50    0.60
  -6   3   3    8.00    0.70
   5  -3  -3    4.80    0.60
  -5  -3   3    4.30    0.70
  -5  -3   3    3.80    0.80
   5  -3  -3    4.80    0.70
  -5  -3   3    5.10    0.70
  -5  -3   3    5.10    0.60
  -5  -3   3    5.50    0.60
  -5   3   3    4.90    0.70
  -5   3   3    6.30    0.60
  -5   3   3    5.50    0.60
  -5   3   3    5.40    0.70
  -5   3   3    5.00    0.70
  -4  -3   3    1.30    0.50
  -4  -3   3    0.50    0.50
  -4  -3   3    1.70    0.50
   4  -3  -3    1.00    0.30
  -4  -3   3    1.00    0.30
  -4  -3   3    0.40    0.50
  -4   3   3    1.40    0.50
  -4   3   3    0.70    0.30
  -4   3   3    1.00    0.40
  -4   3   3    0.50    0.30
  -4   3   3    0.90    0.60
  -4   3   3    0.80    0.40
  -4   3   3    0.80    0.40
  -4   3   3    0.10    0.60
  -3  -3   3    3.60    0.40
   3  -3  -3    3.50    0.30
  -3   3   3    3.50    0.40
  -3   3   3    3.70    0.40
   2  -3  -3   52.39    1.60
  -2  -3   3   51.89    1.60
  -2   3   3   52.49    1.60
  -2   3   3   53.99    1.60
   1  -3  -3  426.86   11.80
   1  -3  -3  430.46   11.80
   1   3  -3  444.86   11.80
  -1   3   3  421.56   11.80
   1   3  -3  433.86   11.80
   0  -3  -3  308.17    8.20
   0  -3   3  287.87    8.20
   0  -3  -3  298.57    8.20
   0   3  -3  315.97    8.20
   0   3   3  296.97    8.20
   1  -3   3  158.88    4.60
   1   3   3  169.98    4.50
   1   3   3  163.78    4.50
  -1   3  -3  167.28    4.60
  -2  -3  -3   32.30    1.00
  -2  -3  -3   32.60    1.00
  -2   3  -3   32.30    1.00
  -2   3  -3   31.90    1.00
  -2   3  -3   32.50    1.00
  -3  -3  -3    5.20    0.50
  -3  -3  -3    5.70    0.40
  -3  -3  -3    5.40    0.40
  -3  -3  -3    3.30    0.70
  -3   3  -3    5.10    0.40
  -3   3  -3    5.20    0.40
  -4  -3  -3   16.50    0.80
  -4  -3  -3   17.40    1.00
  -4  -3  -3   17.20    1.10
  -4  -3  -3   17.20    1.20
  -4  -3  -3   14.60    1.20
  -4  -3  -3   17.30    0.80
  -4   3  -3   16.40    0.80
  -4   3  -3   16.50    1.00
  -4   3  -3   16.80    0.90
  -4   3  -3   16.20    0.90
   4   3   3   20.30    1.30
  -4   3  -3   15.90    1.00
  -4   3  -3   15.70    1.00
  -4   3  -3   15.60    1.00
  -5  -3  -3   37.50    1.50
   5  -3   3   36.60    1.50
  -5  -3  -3   38.50    1.40
  -5  -3  -3   36.60    1.40
  -5  -3  -3   38.50    1.50
  -5  -3  -3   37.60    1.60
  -5   3  -3   37.90    1.40
  -5   3  -3   37.90    1.50
  -5   3  -3   38.00    1.50
  -5   3  -3   38.60    1.50
  -5   3  -3   38.00    1.40
   6  -3   3   36.80    1.40
  -6  -3  -3   36.20    1.30
  -6  -3  -3   36.60    1.40
   6  -3   3   34.30    1.60
  -6  -3  -3   37.20    1.30
  -6   3  -3   36.80    1.30
  -6   3  -3   38.00    1.30
  -6   3  -3   36.80    1.30
  -6   3  -3   39.10    1.30
  -6  -4   3   27.50    1.10
  -6  -4   3   30.80    1.10
  -6  -4   3   29.80    1.10
   6  -4  -3   29.00    1.20
  -6   4   3   30.10    1.10
  -6   4   3   29.20    1.20
  -6   4   3   30.60    1.10
  -6   4   3   29.90    1.10
   5  -4  -3    6.60    0.60
   5  -4  -3    7.30    0.70
  -5  -4   3    7.80    0.70
  -5  -4   3    6.00    0.80
  -5  -4   3    7.30    0.80
  -5  -4   3    7.00    0.70
  -5  -4   3    7.90    0.70
  -5   4   3    5.70    0.60
  -5   4   3    6.70    0.70
  -5   4   3    7.50    0.70
  -5   4   3    6.40    0.60
  -5   4   3    6.30    0.70
  -4  -4   3    5.20    0.80
  -4  -4   3    7.90    0.90
  -4  -4   3    7.60    0.70
  -4  -4   3    6.40    0.80
  -4  -4   3    6.40    0.50
   4  -4  -3    6.30    0.60
   4  -4  -3    6.80    0.50
  -4   4   3    5.40    1.20
  -4   4   3    8.80    1.00
  -4   4   3    6.40    0.70
  -4   4   3    6.40    0.70
  -4   4   3    8.10    0.80
  -4   4   3    7.70    0.70
  -4   4   3    7.60    0.60
   4   4  -3    8.10    0.70
  -4   4   3    6.00    0.70
   3  -4  -3   95.49    2.80
  -3  -4   3   95.09    2.80
  -3   4   3   96.69    2.80
  -3   4   3   89.59    2.80
   2  -4  -3   39.00    1.20
   2  -4  -3   38.30    1.20
  -2  -4   3   37.30    1.20
  -2   4   3   37.20    1.20
   2   4  -3   36.10    1.20
  -2   4   3   39.20    1.20
   1  -4  -3    3.20    0.20
   1  -4  -3    2.40    0.30
  -1  -4   3    3.00    0.30
   1   4  -3    3.20    0.20
  -1   4   3    2.70    0.20
  -1   4   3    3.20    0.30
   0  -4  -3    0.20    0.10
   0  -4  -3    0.10    0.10
   0  -4   3   -0.30    0.10
   0  -4   3    0.20    0.10
   0   4  -3    0.00    0.10
   0   4   3    0.00    0.10
  -1  -4  -3    1.70    0.20
  -1   4  -3    1.70    0.20
   1   4   3    1.70    0.10
  -2  -4  -3   14.50    0.60
  -2  -4  -3   15.00    0.60
  -2  -4  -3   15.50    0.60
   2   4   3   15.10    0.50
  -2   4  -3   16.60    0.60
  -2   4  -3   15.70    0.60
  -3  -4  -3   64.79    2.10
  -3  -4  -3   69.29    2.10
  -3  -4  -3   68.99    2.10
  -3  -4  -3   68.39    2.10
  -3   4  -3   71.09    2.10
  -3   4  -3   69.39    2.10
   3   4   3   66.59    2.00
  -4  -4  -3    5.90    0.90
  -4  -4  -3    4.50    0.60
  -4  -4  -3    6.10    1.10
  -4  -4  -3    4.50    0.90
  -4  -4  -3    4.20    0.60
  -4   4  -3    2.70    0.70
  -4   4  -3    4.50    0.70
  -4   4  -3    4.90    0.60
  -4   4  -3    5.30    0.80
  -4   4  -3    3.30    0.50
  -4   4  -3    3.90    0.70
  -5  -4  -3    8.00    0.80
  -5  -4  -3    5.10    0.80
  -5  -4  -3    8.90    1.20
  -5  -4  -3    5.10    0.90
  -5  -4  -3    7.50    0.90
   5  -4   3    7.30    0.70
  -5   4  -3    7.80    0.70
  -5   4  -3    7.50    0.60
  -5   4  -3    8.00    0.70
  -5   4  -3    7.30    0.80
  -5   4  -3    8.50    0.70
  -6  -4  -3   29.50    1.10
   6  -4   3   28.90    1.10
  -6   4  -3   28.50    1.10
  -6   4  -3   30.30    1.10
  -6   4  -3   31.30    1.20
  -6   4  -3   29.90    1.10
   6  -5  -3   35.80    1.40
  -6  -5   3   35.70    1.30
  -6  -5   3   36.10    1.30
  -6   5   3   37.50    1.30
  -6   5   3   35.10    1.30
  -6   5   3   37.80    1.30
  -6   5   3   36.00    1.30
   5  -5  -3   37.50    1.40
  -5  -5   3   38.70    1.50
   5  -5  -3   38.00    1.50
  -5  -5   3   38.80    1.40
  -5  -5   3   37.00    1.50
  -5  -5   3   38.80    1.40
  -5  -5   3   38.60    1.40
  -5   5   3   39.40    1.50
  -5   5   3   40.00    1.40
  -5   5   3   38.40    1.40
  -5   5   3   36.90    1.40
  -5   5   3   38.40    1.50
   4  -5  -3    0.90    0.30
  -4  -5   3    1.50    0.40
  -4  -5   3    1.40    0.50
  -4  -5   3    0.80    0.30
   4  -5  -3    0.50    0.30
  -4  -5   3    0.70    0.50
  -4  -5   3   -0.30    0.60
  -4   5   3    1.50    0.40
  -4   5   3    1.10    0.50
  -4   5   3    0.90    0.40
  -4   5   3    0.70    0.50
  -4   5   3    0.70    0.30
  -4   5   3    1.20    0.50
  -4   5   3    1.20    0.40
   4   5  -3    0.30    0.40
   3  -5  -3   11.70    0.60
   3  -5  -3   11.50    0.60
  -3  -5   3   11.50    0.70
  -3  -5   3   11.70    0.60
  -3   5   3   11.90    0.60
  -3   5   3   11.70    0.60
   3   5  -3   10.70    0.80
   2  -5  -3   86.89    2.50
   2  -5  -3   85.69    2.50
  -2  -5   3   86.49    2.50
  -2   5   3   86.49    2.50
   2   5  -3   86.19    2.50
  -2   5   3   89.89    2.50
   1  -5  -3   74.99    2.10
  -1  -5   3   76.99    2.10
   1  -5  -3   72.19    2.10
  -1   5   3   71.99    2.10
  -1   5   3   75.39    2.10
   1   5  -3   70.39    2.10
   0  -5   3    3.90    0.30
   0  -5  -3    3.20    0.30
   0  -5  -3    4.20    0.30
   0  -5  -3    3.20    0.30
   0   5  -3    3.30    0.20
   0   5   3    4.10    0.20
  -1  -5  -3   43.90    1.30
   1  -5   3   45.70    1.30
  -1  -5  -3   44.60    1.40
  -1  -5  -3   45.00    1.40
  -1   5  -3   43.40    1.30
   1   5   3   45.30    1.30
  -2  -5  -3   18.70    0.70
  -2  -5  -3   18.70    0.70
  -2  -5  -3   19.50    0.70
  -2   5  -3   19.80    0.70
   2   5   3   19.40    0.70
  -2   5  -3   19.00    0.80
  -2   5  -3   20.00    0.70
  -3  -5  -3    2.00    0.40
  -3  -5  -3    2.10    0.40
  -3  -5  -3    2.10    0.50
  -3  -5  -3    1.70    0.30
  -3   5  -3    1.50    0.30
   3   5   3    1.50    0.30
  -3   5  -3    1.50    0.30
  -4  -5  -3    5.60    0.60
  -4  -5  -3    6.80    1.00
  -4  -5  -3    6.10    0.70
  -4  -5  -3    5.00    0.60
  -4  -5  -3    8.00    1.20
   4  -5   3    5.50    0.50
  -4  -5  -3    6.10    0.80
  -4   5  -3    5.00    1.00
  -4   5  -3    5.10    0.60
  -4   5  -3    4.90    0.70
  -4   5  -3    6.20    0.80
  -4   5  -3    4.90    0.70
  -4   5  -3    5.10    0.70
   5  -5   3   27.40    1.30
  -5   5  -3   30.20    1.20
  -5   5  -3   30.10    1.20
  -5   5  -3   28.90    1.20
  -5   5  -3   29.10    1.30
  -5   5  -3   28.30    1.20
   6  -5   3    0.50    0.40
  -6   5  -3    0.00    0.20
  -6   5  -3    0.30    0.20
  -6   5  -3    0.20    0.20
   6  -6  -3   22.50    1.10
  -6  -6   3   24.30    1.00
  -6  -6   3   23.40    1.00
   6  -6  -3   23.80    1.00
  -6   6   3   22.20    0.90
  -6   6   3   22.50    0.90
  -6   6   3   23.90    0.90
  -6   6   3   24.10    1.00
   5  -6  -3   -0.30    0.30
  -5  -6   3    0.40    0.40
  -5  -6   3   -0.10    0.40
  -5  -6   3    0.20    0.40
   5  -6  -3   -0.10    0.40
  -5  -6   3    0.30    0.40
  -5   6   3    0.00    0.50
  -5   6   3    0.20    0.30
  -5   6   3   -0.10    0.30
  -5   6   3   -0.20    0.30
   4  -6  -3    4.50    0.50
   4  -6  -3    5.00    0.50
  -4  -6   3    5.40    0.50
  -4  -6   3    5.60    0.80
  -4  -6   3    4.60    0.80
  -4  -6   3    5.70    0.70
  -4   6   3    5.00    0.70
  -4   6   3    4.40    0.70
  -4   6   3    6.00    0.70
  -4   6   3    5.60    0.60
  -4   6   3    5.90    0.70
  -3  -6   3   -0.20    0.50
   3  -6  -3    0.00    0.20
  -3  -6   3   -0.60    0.50
   3  -6  -3    0.20    0.20
  -3  -6   3    0.20    0.30
  -3  -6   3   -0.20    0.20
  -3   6   3    0.10    0.20
  -3   6   3    0.50    0.20
  -3   6   3    0.20    0.40
   3   6  -3    0.20    0.20
  -3   6   3    0.30    0.50
  -2  -6   3   52.49    1.60
  -2  -6   3   48.40    1.70
   2  -6  -3   55.49    1.70
   2  -6  -3   53.59    1.60
   2   6  -3   55.19    1.60
  -2   6   3   50.29    1.80
  -2   6   3   54.09    1.70
   1  -6  -3  156.38    4.30
  -1  -6   3  155.68    4.30
   1  -6  -3  152.98    4.30
  -1   6   3  144.19    4.30
   1   6  -3  152.18    4.30
  -1   6   3  155.28    4.30
   0  -6  -3   -0.20    0.20
   0  -6   3   -0.20    0.20
   0  -6   3   -0.20    0.20
   0  -6  -3   -0.20    0.10
   0   6   3    0.00    0.10
   0   6  -3   -0.10    0.10
  -1  -6  -3    3.90    0.30
  -1  -6  -3    3.90    0.40
  -1  -6  -3    3.90    0.30
   1  -6   3    4.20    0.30
  -1   6  -3    4.40    0.40
   1   6   3    3.80    0.20
  -1   6  -3    3.90    0.30
  -2  -6  -3   14.90    0.70
  -2  -6  -3   15.30    0.60
  -2  -6  -3   16.10    0.70
  -2  -6  -3   15.20    0.60
   2  -6   3   15.70    0.60
  -2   6  -3   14.50    0.70
  -2   6  -3   16.00    0.70
   2   6   3   15.80    0.60
  -3  -6  -3   13.90    0.70
  -3  -6  -3   14.30    0.70
  -3  -6  -3   14.50    0.70
   3  -6   3   14.10    0.70
  -3  -6  -3   14.30    0.70
  -3   6  -3   15.50    1.00
   3   6   3   14.50    0.70
  -3   6  -3   12.80    1.00
  -3   6  -3   12.80    1.00
  -3   6  -3   16.10    1.10
  -3   6  -3   13.20    0.80
  -3   6  -3   13.90    0.90
  -4  -6  -3    7.20    0.90
  -4  -6  -3    6.80    0.70
  -4  -6  -3    5.10    0.80
   4  -6   3    7.30    0.60
  -4  -6  -3    6.30    0.70
  -4  -6  -3    6.50    0.70
  -4   6  -3    8.00    0.80
  -4   6  -3    6.60    0.70
  -4   6  -3    6.90    0.70
   5  -6   3   18.40    1.10
  -5   6  -3   18.80    1.00
  -5   6  -3   19.10    0.90
  -5   6  -3   18.70    1.00
  -5   6  -3   17.90    0.90
  -5   6  -3   18.50    0.90
   6  -6   3    0.80    0.40
  -6   6  -3    0.70    0.20
  -6   6  -3    1.10    0.40
  -6   6  -3    0.30    0.20
  -6   6  -3    0.50    0.20
   6  -7  -3    3.70    0.60
   6  -7  -3    7.40    0.70
  -6  -7   3    4.90    0.60
  -6   7   3    5.00    0.50
  -6   7   3    4.50    0.50
  -6   7   3    5.00    0.40
  -6   7   3    5.30    0.50
   5  -7  -3    9.60    0.70
  -5  -7   3    8.50    0.70
  -5  -7   3    7.90    0.80
  -5  -7   3   11.20    0.80
   5  -7  -3    8.60    0.80
  -5  -7   3    9.60    0.70
  -5   7   3    9.10    0.70
  -5   7   3    9.50    0.70
  -5   7   3    8.80    0.70
  -5   7   3    9.50    0.70
  -5   7   3    7.20    0.80
   4  -7  -3   36.90    1.40
  -4  -7   3   34.10    1.30
  -4  -7   3   35.70    1.40
  -4  -7   3   34.60    1.40
  -4   7   3   34.70    1.40
  -4   7   3   36.00    1.40
  -4   7   3   37.10    1.40
  -4   7   3   35.70    1.40
  -3  -7   3    3.20    0.70
  -3  -7   3    2.40    0.40
   3  -7  -3    2.40    0.40
  -3  -7   3    3.80    0.50
  -3  -7   3    2.60    0.70
   3  -7  -3    2.90    0.40
  -3  -7   3    3.10    0.50
  -3   7   3    2.40    0.60
  -3   7   3    3.90    0.60
  -3   7   3    3.20    0.40
  -3   7   3    2.80    0.80
  -3   7   3    4.10    0.60
  -3   7   3    2.60    0.60
   3   7  -3    2.00    0.50
  -2  -7   3  107.09    3.10
   2  -7  -3  102.69    3.10
  -2  -7   3  103.49    3.10
   2  -7  -3  106.39    3.00
  -2   7   3  107.59    3.10
  -2   7   3   97.29    3.10
   2   7  -3  108.09    3.20
   1  -7  -3    5.00    0.30
  -1  -7   3    4.90    0.30
   1  -7  -3    4.50    0.40
  -1  -7   3    3.70    0.40
   1   7  -3    4.80    0.40
  -1   7   3    5.10    0.40
  -1   7   3    4.60    0.30
   0  -7  -3    0.20    0.20
   0  -7  -3    0.40    0.20
   0  -7   3    0.60    0.20
   0  -7   3    0.90    0.20
   0   7   3    0.30    0.10
   0   7  -3    0.30    0.10
   1  -7   3  200.48    5.60
  -1  -7  -3  202.58    5.60
   1  -7   3  208.68    5.60
  -1  -7  -3  196.78    5.60
  -1  -7  -3  190.98    5.60
  -1  -7  -3  196.08    5.60
   1   7   3  204.38    5.60
  -1   7  -3  197.78    5.60
  -1   7  -3  202.98    5.60
  -2  -7  -3    0.70    0.30
   2  -7   3    0.80    0.20
  -2  -7  -3    0.70    0.20
  -2  -7  -3    0.60    0.20
  -2  -7  -3    0.50    0.30
  -2   7  -3    0.60    0.30
   2   7   3    0.60    0.20
  -2   7  -3    0.30    0.20
  -3  -7  -3   88.49    2.60
   3  -7   3   87.49    2.60
  -3  -7  -3   89.29    2.60
  -3  -7  -3   84.39    2.70
  -3  -7  -3   88.79    2.60
  -3  -7  -3   88.99    2.60
  -3  -7  -3   83.89    2.80
  -3   7  -3   88.99    2.70
   3   7   3   76.69    2.80
  -3   7  -3   84.59    2.70
  -3   7  -3   86.79    2.70
  -3   7  -3   86.09    2.70
  -3   7  -3   85.89    2.70
  -3   7  -3   82.19    2.70
  -4  -7  -3    0.60    0.40
  -4  -7  -3    0.60    0.50
   4  -7   3    0.70    0.30
  -4  -7  -3   -0.20    0.60
  -4   7  -3    0.20    0.40
  -4   7  -3   -0.10    0.40
  -4   7  -3    0.10    0.40
  -4   7  -3    0.10    0.40
  -4   7  -3    0.80    0.40
   5  -7   3    2.30    0.50
   5  -7   3    2.30    0.50
  -5   7  -3    1.60    0.40
  -5   7  -3    2.10    0.40
  -5   7  -3    2.60    0.50
  -5   7  -3    2.30    0.60
  -5   7  -3    2.30    0.50
   6  -7   3    0.80    0.40
  -6   7  -3    1.60    0.40
  -6   7  -3    1.10    0.20
  -6   7  -3    0.80    0.20
  -6   7  -3    1.40    0.40
  -6  -8   3   25.40    1.00
   6  -8  -3   23.90    0.90
  -6   8   3   24.00    0.90
  -6   8   3   22.90    0.90
  -6   8   3   24.90    0.90
  -5  -8   3   15.80    0.80
  -5  -8   3   15.20    0.80
   5  -8  -3   14.30    0.90
   5  -8  -3   14.00    0.90
  -5  -8   3   15.80    0.90
  -5   8   3   15.30    0.80
  -5   8   3   14.40    0.80
  -5   8   3   15.30    0.80
  -5   8   3   15.70    0.80
  -4  -8   3    1.50    0.40
  -4  -8   3    1.60    0.30
  -4  -8   3    1.60    0.60
   4  -8  -3    2.70    0.50
   4  -8  -3    2.30    0.50
  -4  -8   3    1.40    0.40
  -4  -8   3    2.50    0.50
  -4   8   3    1.80    0.40
  -4   8   3    2.10    0.40
  -4   8   3    1.60    0.50
  -4   8   3    2.00    0.40
  -4   8   3    1.60    0.40
  -3  -8   3   -0.90    0.70
  -3  -8   3    0.90    0.30
  -3  -8   3    1.30    0.40
  -3  -8   3    0.50    0.40
   3  -8  -3    1.60    0.40
   3  -8  -3    0.90    0.30
  -3  -8   3    0.70    0.30
   3   8  -3    0.40    0.30
  -3   8   3    0.40    0.60
  -3   8   3    0.90    0.40
  -3   8   3    0.40    0.40
  -3   8   3    0.70    0.30
  -3   8   3    0.90    0.50
  -3   8   3    0.40    0.50
  -2  -8   3    2.10    0.30
   2  -8  -3    2.10    0.30
  -2  -8   3    3.00    0.40
   2  -8  -3    1.90    0.30
  -2   8   3    1.70    0.30
   2   8  -3    2.50    0.40
  -2   8   3    2.40    0.40
  -1  -8   3   29.00    1.00
   1  -8  -3   30.30    1.00
  -1  -8   3   29.00    1.10
   1  -8  -3   31.10    1.00
  -1   8   3   30.30    1.00
  -1   8   3   30.30    1.00
   1   8  -3   28.70    1.00
   0  -8   3   81.29    2.30
   0  -8  -3   82.09    2.40
   0  -8   3   79.39    2.40
   0  -8  -3   80.19    2.40
   0  -8   3   83.19    2.40
   0  -8  -3   81.59    2.40
   0   8  -3   78.79    2.40
   0   8   3   77.49    2.40
   1  -8   3    1.80    0.40
   1  -8   3    1.70    0.30
  -1  -8  -3    1.10    0.30
  -1  -8  -3    1.20    0.30
  -1  -8  -3    1.40    0.30
  -1   8  -3    1.40    0.30
  -1   8  -3    1.70    0.30
   1   8   3    1.20    0.30
  -2  -8  -3   40.90    1.30
  -2  -8  -3   41.70    1.40
   2  -8   3   41.80    1.40
  -2  -8  -3   37.40    1.30
   2  -8   3   40.40    1.30
  -2  -8  -3   40.90    1.40
  -2   8  -3   40.10    1.30
   2   8   3   39.50    1.30
  -2   8  -3   40.20    1.40
  -3  -8  -3   49.70    1.80
  -3  -8  -3   48.30    1.70
  -3  -8  -3   49.60    1.60
  -3  -8  -3   50.69    1.60
  -3  -8  -3   50.39    1.80
   3  -8   3   49.90    1.70
  -3  -8  -3   50.99    1.70
  -3   8  -3   48.60    1.80
  -3   8  -3   50.89    1.70
  -3   8  -3   46.20    1.80
  -3   8  -3   49.10    1.80
  -3   8  -3   49.70    1.80
  -3   8  -3   49.99    1.80
  -4  -8  -3   11.00    0.70
   4  -8   3   11.30    0.80
   4  -8   3   10.40    0.70
  -4  -8  -3    9.60    0.90
  -4  -8  -3    9.30    0.80
  -4  -8  -3    9.80    0.90
   4  -8   3   10.20    0.80
  -4   8  -3   10.30    0.80
  -4   8  -3    9.50    0.80
  -4   8  -3   11.80    0.80
  -4   8  -3   10.30    0.80
  -4   8  -3   12.70    0.80
   5  -8   3   26.10    1.10
   5  -8   3   24.90    1.20
  -5   8  -3   24.90    1.00
  -5   8  -3   25.10    1.10
  -5   8  -3   25.90    1.00
  -5   8  -3   23.60    1.10
  -6   8  -3    2.00    0.40
  -6   8  -3    2.40    0.30
  -6   8  -3    1.90    0.30
   6  -9  -3    0.00    0.20
  -6   9   3    0.20    0.20
  -6   9   3   -0.30    0.30
  -6   9   3    0.10    0.20
   5  -9  -3   21.30    1.00
   5  -9  -3   19.10    1.30
  -5  -9   3   22.30    1.00
   5  -9  -3   20.20    1.00
  -5  -9   3   22.10    1.00
  -5   9   3   21.20    0.90
  -5   9   3   21.90    1.00
  -5   9   3   19.10    0.90
  -4  -9   3    0.70    0.40
  -4  -9   3    0.70    0.30
   4  -9  -3    1.40    0.40
  -4  -9   3    0.70    0.30
   4  -9  -3    0.50    0.30
  -4  -9   3    0.70    0.40
  -4   9   3    0.80    0.40
  -4   9   3    0.20    0.40
  -4   9   3    0.90    0.40
  -4   9   3    1.10    0.50
  -4   9   3    0.70    0.40
   3  -9  -3   57.59    1.80
  -3  -9   3   55.59    1.80
  -3  -9   3   56.09    1.90
   3  -9  -3   53.99    2.00
  -3  -9   3   58.09    1.80
  -3  -9   3   57.49    1.90
  -3   9   3   56.59    1.90
  -3   9   3   55.09    1.80
  -3   9   3   55.79    2.00
  -3   9   3   53.19    2.00
  -3   9   3   55.99    2.00
   3   9  -3   54.79    2.00
   2  -9  -3   21.60    0.90
  -2  -9   3   25.30    0.90
  -2  -9   3   22.70    1.10
  -2  -9   3   24.10    1.20
  -2  -9   3   22.90    1.10
  -2  -9   3   24.50    0.90
  -2   9   3   21.50    0.90
  -2   9   3   22.70    1.10
  -2   9   3   24.90    1.00
   2   9  -3   24.00    1.00
   1  -9  -3  135.49    3.70
  -1  -9   3  128.99    3.70
   1  -9  -3  135.99    3.80
  -1  -9   3  131.89    3.70
  -1   9   3  116.69    3.90
  -1   9   3  127.69    3.70
   1   9  -3  127.19    3.80
   0  -9  -3   35.40    1.20
   0  -9  -3   39.00    1.20
   0  -9   3   36.70    1.20
   0  -9  -3   36.00    1.30
   0  -9   3   37.20    1.30
   0   9   3   39.50    1.20
   0   9   3   34.90    1.20
   0   9  -3   35.10    1.30
   1  -9   3   47.90    1.50
  -1  -9  -3   49.30    1.60
   1  -9   3   50.19    1.60
   1  -9   3   45.90    1.60
  -1  -9  -3   48.90    1.60
  -1  -9  -3   49.00    1.60
   1   9   3   50.99    1.60
  -1   9  -3   50.39    1.60
  -1   9  -3   47.50    1.50
  -2  -9  -3    1.70    0.40
   2  -9   3    1.90    0.40
  -2  -9  -3    1.80    0.40
   2  -9   3    2.00    0.40
  -2  -9  -3    1.80    0.40
  -2  -9  -3    1.80    0.40
  -2  -9  -3    2.30    0.50
  -2  -9  -3    1.70    0.50
   2  -9   3    2.60    0.50
  -2   9  -3    2.10    0.40
  -2   9  -3    2.00    0.50
  -2   9  -3    1.40    0.30
  -2   9  -3    1.90    0.50
   2   9   3    2.10    0.50
  -3  -9  -3    8.80    0.80
   3  -9   3    8.60    0.60
   3  -9   3    8.60    0.60
  -3  -9  -3    9.00    0.60
  -3  -9  -3    8.80    0.60
  -3  -9  -3    8.00    0.80
   3  -9   3    8.30    0.70
  -3   9  -3    7.70    0.80
  -3   9  -3    8.90    1.00
  -3   9  -3    9.20    0.70
  -3   9  -3    8.80    0.80
  -3   9  -3    7.90    1.10
   4  -9   3   55.69    1.90
   4  -9   3   57.19    1.90
  -4  -9  -3   54.59    1.80
  -4  -9  -3   53.99    1.90
   4  -9   3   53.39    1.80
  -4  -9  -3   53.99    1.90
  -4   9  -3   54.89    1.90
  -4   9  -3   53.89    1.80
  -4   9  -3   57.49    1.90
  -4   9  -3   54.09    1.90
   5  -9   3    2.40    0.70
   5  -9   3    3.10    0.50
  -5   9  -3    3.70    0.50
  -5   9  -3    3.80    0.60
  -5   9  -3    2.70    0.60
  -5   9  -3    2.30    0.50
   6  -9   3    0.80    0.20
  -6   9  -3    1.00    0.20
  -6   9  -3    0.40    0.20
  -6   9  -3    0.80    0.30
   6 -10  -3    1.70    0.40
  -6  10   3    0.70    0.20
  -6  10   3    0.90    0.30
   5 -10  -3    1.20    0.50
   5 -10  -3    1.00    0.30
  -5 -10   3    0.70    0.30
  -5 -10   3    1.00    0.40
   5 -10  -3    1.30    0.40
  -5 -10   3    1.80    0.40
  -5  10   3    0.90    0.30
  -5  10   3    1.10    0.30
  -4 -10   3   20.20    1.00
   4 -10  -3   20.80    1.00
  -4 -10   3   21.30    1.00
  -4 -10   3   19.60    1.00
   4 -10  -3   19.30    1.00
  -4 -10   3   20.60    0.90
  -4  10   3   20.30    1.00
  -4  10   3   20.70    1.00
  -4  10   3   19.00    1.00
  -4  10   3   19.80    1.00
  -3 -10   3    5.10    0.70
   3 -10  -3    5.10    0.50
  -3 -10   3    4.80    0.70
  -3 -10   3    5.40    0.60
  -3 -10   3    4.80    0.50
   3 -10  -3    4.80    0.50
  -3  10   3    4.40    0.80
  -3  10   3    4.40    0.60
  -3  10   3    5.40    1.00
  -2 -10   3   11.80    0.60
  -2 -10   3   11.40    0.90
   2 -10  -3   10.50    0.60
  -2 -10   3   10.50    0.80
   2 -10  -3   10.70    0.80
  -2 -10   3   11.60    0.60
  -2 -10   3   10.60    0.80
   2 -10  -3   10.00    0.60
   2 -10  -3   11.60    0.90
  -2  10   3   11.60    0.70
  -2  10   3   10.50    0.80
  -2  10   3   11.20    0.80
   2  10  -3    9.60    0.80
  -1 -10   3   43.90    1.50
  -1 -10   3   40.60    1.60
   1 -10  -3   40.60    1.50
   1 -10  -3   42.60    1.40
  -1 -10   3   40.40    1.50
   1 -10  -3   41.70    1.60
   1 -10  -3   42.60    1.50
   1 -10  -3   40.40    1.60
  -1 -10   3   41.90    1.50
  -1 -10   3   43.20    1.40
  -1  10   3   44.00    1.40
  -1  10   3   39.40    1.50
   1  10  -3   39.90    1.50
  -1  10   3   43.00    1.50
   0 -10  -3    0.00    0.30
   0 -10   3    0.00    0.30
   0 -10  -3   -0.10    0.50
   0 -10  -3    0.90    0.40
   0 -10  -3    0.70    0.30
   0 -10  -3   -0.20    0.20
   0 -10   3    0.60    0.50
   0 -10   3   -0.40    0.40
   0 -10  -3    0.00    0.60
   0 -10   3    0.60    0.40
   0  10   3    0.10    0.20
   0  10  -3    0.30    0.20
   0  10   3   -0.20    0.20
  -1 -10  -3   11.50    0.60
  -1 -10  -3   10.00    0.70
  -1 -10  -3    9.20    1.10
  -1 -10  -3   11.30    0.70
   1 -10   3   10.20    0.60
  -1 -10  -3   10.60    0.60
   1 -10   3   10.50    0.60
   1 -10   3   11.20    0.70
  -1 -10  -3    9.80    0.90
   1 -10   3    9.30    0.70
  -1  10  -3   11.10    0.70
  -1  10  -3   10.60    0.60
   1  10   3   11.60    0.70
  -2 -10  -3    1.00    0.70
  -2 -10  -3    1.70    0.50
  -2 -10  -3    0.20    0.40
  -2 -10  -3    1.00    0.40
   2 -10   3    1.30    0.30
  -2 -10  -3    1.30    0.40
   2 -10   3    1.20    0.30
   2 -10   3    2.30    0.40
  -2 -10  -3    0.60    0.30
  -2  10  -3    1.40    0.40
  -2  10  -3    1.50    0.40
   2  10   3    1.10    0.40
  -2  10  -3    1.10    0.40
  -2  10  -3    1.40    0.50
   3 -10   3   18.30    0.90
   3 -10   3   17.60    0.90
  -3 -10  -3   19.50    1.00
  -3 -10  -3   19.90    0.90
  -3 -10  -3   19.60    1.00
   3 -10   3   18.50    1.00
  -3  10  -3   18.10    1.00
  -3  10  -3   20.00    1.00
   4 -10   3   34.90    1.30
  -4 -10  -3   35.30    1.30
  -4 -10  -3   35.30    1.30
   4 -10   3   34.90    1.50
   4 -10   3   35.20    1.30
  -4 -10  -3   35.60    1.40
  -4  10  -3   36.10    1.40
  -4  10  -3   36.00    1.30
  -4  10  -3   35.70    1.40
  -4  10  -3   34.10    1.30
   5 -10   3   34.10    1.20
  -5  10  -3   33.70    1.20
  -5  10  -3   33.30    1.20
  -5  10  -3   31.00    1.20
  -5  10  -3   32.40    1.20
   5 -11  -3    3.10    0.50
  -5 -11   3    3.40    0.60
   5 -11  -3    3.30    0.40
  -5 -11   3    4.10    0.50
  -5  11   3    3.80    0.40
  -5  11   3    3.50    0.50
   4 -11  -3   12.40    0.80
   4 -11  -3   13.90    0.80
  -4 -11   3   12.70    0.80
   4 -11  -3   13.90    0.80
  -4 -11   3   13.60    0.80
  -4 -11   3   14.70    0.80
  -4 -11   3   12.30    0.80
  -4  11   3   12.70    0.90
  -4  11   3   11.70    0.80
  -4  11   3   13.40    0.80
  -3 -11   3   50.89    1.80
  -3 -11   3   49.90    1.80
  -3 -11   3   53.49    1.80
  -3 -11   3   50.69    1.70
   3 -11  -3   51.89    1.70
   3 -11  -3   49.40    1.90
  -3 -11   3   48.50    1.80
   3 -11  -3   51.39    1.80
  -3  11   3   50.09    1.70
  -3  11   3   47.10    1.80
  -3  11   3   50.59    1.80
   2 -11  -3   27.40    1.20
  -2 -11   3   28.20    1.20
   2 -11  -3   26.40    1.10
  -2 -11   3   27.40    1.20
  -2 -11   3   27.40    1.20
   2 -11  -3   29.10    1.20
  -2 -11   3   26.10    1.10
   2 -11  -3   28.00    1.10
  -2 -11   3   29.20    1.10
  -2  11   3   27.60    1.20
  -2  11   3   27.60    1.10
   1 -11  -3    0.20    0.40
   1 -11  -3    0.70    0.40
   1 -11  -3    0.20    0.40
  -1 -11   3    0.40    0.30
   1 -11  -3    0.10    0.30
  -1 -11   3    0.60    0.40
   1 -11  -3    0.10    0.30
  -1 -11   3   -0.10    0.40
  -1 -11   3    0.10    0.40
  -1  11   3   -0.30    0.30
   1  11  -3    0.20    0.30
  -1  11   3    0.40    0.40
  -1  11   3    0.50    0.40
   0 -11   3    9.40    0.90
   0 -11  -3   10.40    0.90
   0 -11  -3    8.60    0.60
   0 -11  -3    9.80    0.70
   0 -11   3   10.30    0.70
   0 -11   3   11.10    0.70
   0 -11  -3    9.80    0.60
   0 -11  -3   10.10    0.80
   0  11   3    9.40    0.60
   0  11  -3    9.80    0.70
   0  11   3   10.60    0.80
  -1 -11  -3   14.10    0.80
   1 -11   3   14.10    0.80
   1 -11   3   11.50    1.10
   1 -11   3   14.00    0.80
  -1 -11  -3   15.30    0.90
  -1 -11  -3   12.60    1.10
  -1 -11  -3   13.20    0.70
   1 -11   3   10.60    1.10
   1 -11   3   12.00    0.80
  -1 -11  -3   13.50    0.70
  -1  11  -3   13.80    1.10
  -1  11  -3   14.40    0.90
  -1  11  -3   13.80    0.70
   1  11   3   13.20    0.90
  -2 -11  -3   40.60    1.50
  -2 -11  -3   42.10    1.50
  -2 -11  -3   42.10    1.50
  -2 -11  -3   37.10    1.70
   2 -11   3   42.30    1.40
   2 -11   3   40.80    1.50
   2 -11   3   39.30    1.50
  -2  11  -3   38.20    1.50
  -2  11  -3   43.30    1.50
  -2  11  -3   39.90    1.40
  -3 -11  -3    4.00    0.50
   3 -11   3    3.60    0.60
  -3 -11  -3    4.60    0.70
  -3 -11  -3    4.20    0.60
   3 -11   3    3.80    0.60
   3 -11   3    2.80    0.60
  -3  11  -3    3.70    0.60
  -3  11  -3    2.40    0.60
  -4 -11  -3   -0.10    0.40
   4 -11   3   -0.30    0.30
   4 -11   3    0.10    0.40
  -4 -11  -3    0.20    0.40
   4 -11   3   -0.30    0.30
  -4 -11  -3   -0.20    0.30
  -4  11  -3    0.60    0.40
  -4  11  -3    0.10    0.30
  -4  11  -3    0.10    0.30
   5 -11   3    6.90    0.70
  -5  11  -3    6.10    0.60
  -5  11  -3    7.20    0.50
  -5  11  -3    6.50    0.60
  -5 -12   3   19.10    0.90
   5 -12  -3   18.90    0.80
   5 -12  -3   16.80    0.80
  -5 -12   3   18.90    0.80
  -5  12   3   19.50    0.70
   4 -12  -3   17.10    1.00
  -4 -12   3   18.90    0.90
   4 -12  -3   17.90    0.90
  -4 -12   3   17.70    0.90
  -4 -12   3   18.10    0.90
   4 -12  -3   17.20    0.90
  -4  12   3   17.70    1.00
  -4  12   3   18.20    1.00
  -4  12   3   17.10    0.80
   3 -12  -3   12.60    0.80
  -3 -12   3   10.30    0.80
  -3 -12   3   11.50    0.70
  -3 -12   3    9.90    0.90
   3 -12  -3   11.60    0.70
   3 -12  -3   11.50    0.80
  -3 -12   3   12.20    0.80
   3 -12  -3   11.30    0.90
  -3 -12   3   13.10    0.80
  -3  12   3   10.80    0.80
  -3  12   3   11.50    0.70
  -3  12   3   12.00    0.80
  -2 -12   3    0.10    0.30
   2 -12  -3    0.60    0.40
   2 -12  -3    0.50    0.40
  -2 -12   3    1.00    0.40
  -2 -12   3    0.90    0.40
  -2 -12   3   -0.10    0.30
  -2 -12   3    0.50    0.40
   2 -12  -3    0.40    0.30
   2 -12  -3    0.30    0.30
  -2  12   3    0.40    0.30
  -2  12   3    0.10    0.40
   1 -12  -3   13.60    0.80
  -1 -12   3   11.90    0.90
   1 -12  -3   14.30    0.70
  -1 -12   3   13.20    0.90
   1 -12  -3   11.50    0.80
  -1 -12   3   14.70    0.80
  -1 -12   3   13.50    0.70
   1 -12  -3   11.70    0.90
  -1  12   3   13.70    0.90
  -1  12   3   13.60    0.70
   0 -12   3   14.40    0.80
   0 -12   3   14.30    1.00
   0 -12  -3   14.70    0.80
   0 -12  -3   15.00    0.80
   0 -12  -3   15.10    0.90
   0 -12  -3   15.30    0.80
   0 -12  -3   14.80    1.00
   0 -12  -3   15.50    0.80
   0 -12   3   15.90    0.90
   0  12   3   14.90    1.20
   0  12   3   14.90    0.70
   1 -12   3  137.89    3.90
   1 -12   3  134.99    4.00
  -1 -12  -3  134.89    4.00
  -1 -12  -3  139.79    3.90
  -1 -12  -3  137.59    3.90
   1 -12   3  125.89    3.80
  -1 -12  -3  131.69    3.90
   1 -12   3  132.89    3.90
   1 -12   3  125.79    4.10
  -1 -12  -3  112.29    4.00
   1 -12   3  137.79    4.00
  -1  12  -3  137.59    3.90
   1  12   3  128.19    4.10
  -1  12  -3  131.19    4.00
   2 -12   3    2.70    0.50
   2 -12   3    4.90    0.60
   2 -12   3    4.10    0.60
  -2 -12  -3    3.70    0.90
  -2 -12  -3    3.70    0.60
   2 -12   3    3.60    0.70
  -2 -12  -3    3.90    0.50
  -2 -12  -3    3.80    0.70
  -2  12  -3    4.20    0.60
  -2  12  -3    4.00    0.60
  -2  12  -3    4.60    0.80
   3 -12   3   -0.10    0.30
   3 -12   3   -0.10    0.40
  -3 -12  -3    0.40    0.30
   3 -12   3    0.00    0.50
  -3 -12  -3    0.00    0.40
  -3  12  -3   -0.20    0.30
  -3  12  -3    0.10    0.30
  -4 -12  -3    0.00    0.30
   4 -12   3    0.10    0.40
  -4 -12  -3    1.00    0.40
  -4 -12  -3    0.10    0.30
   4 -12   3   -0.20    0.50
  -4  12  -3    0.10    0.30
  -4  12  -3    0.80    0.30
   5 -12   3    4.00    0.40
  -5  12  -3    4.20    0.40
  -5  12  -3    3.90    0.40
   5 -13  -3    4.90    0.40
  -5 -13   3    4.30    0.40
  -5  13   3    4.50    0.30
  -4 -13   3   -0.10    0.30
   4 -13  -3   -0.10    0.20
   4 -13  -3    0.40    0.30
  -4 -13   3   -0.30    0.30
  -4 -13   3   -0.40    0.20
  -4  13   3    1.10    0.60
  -4  13   3    0.10    0.20
  -3 -13   3    0.10    0.30
  -3 -13   3    0.20    0.40
   3 -13  -3    0.20    0.30
  -3 -13   3    0.00    0.30
   3 -13  -3    0.40    0.30
   3 -13  -3    0.70    0.40
   3 -13  -3   -0.40    0.40
  -3  13   3    0.10    0.40
  -3  13   3    0.10    0.30
  -3  13   3    0.00    0.40
   2 -13  -3   26.80    1.20
   2 -13  -3   27.60    1.10
  -2 -13   3   25.10    1.20
  -2 -13   3   27.90    1.10
  -2 -13   3   26.70    1.10
  -2 -13   3   27.30    1.20
   2 -13  -3   25.90    1.10
   2 -13  -3   28.10    1.20
  -2  13   3   27.50    1.10
  -2  13   3   27.70    1.10
  -2  13   3   25.90    1.20
  -1 -13   3   58.49    2.00
   1 -13  -3   60.99    2.00
   1 -13  -3   60.99    2.00
   1 -13  -3   57.99    1.90
  -1 -13   3   59.99    2.00
  -1 -13   3   59.29    2.00
   1 -13  -3   58.49    2.00
  -1 -13   3   60.39    2.10
  -1  13   3   59.89    2.00
  -1  13   3   57.19    2.00
   0 -13  -3   54.29    1.80
   0 -13   3   52.09    1.90
   0 -13  -3   54.29    1.80
   0 -13  -3   53.79    1.90
   0 -13   3   52.49    1.80
   0 -13   3   53.39    1.80
   0 -13  -3   51.79    1.80
   0 -13  -3   55.29    1.90
   0 -13  -3   54.19    1.90
   0  13   3   52.79    1.80
   0  13   3   52.09    1.80
   0  13  -3   51.29    1.80
  -1 -13  -3   30.70    1.20
   1 -13   3   29.30    1.40
  -1 -13  -3   31.50    1.40
   1 -13   3   30.20    1.20
  -1 -13  -3   32.00    1.20
   1 -13   3   30.40    1.40
  -1 -13  -3   33.00    1.30
   1 -13   3   33.10    1.20
  -1  13  -3   32.10    1.20
  -1  13  -3   30.60    1.20
   1  13   3   33.10    1.20
  -1  13  -3   27.30    1.40
  -2 -13  -3   28.30    1.10
   2 -13   3   28.10    1.10
  -2 -13  -3   28.90    1.10
  -2 -13  -3   29.00    1.20
   2 -13   3   27.90    1.30
   2 -13   3   25.90    1.10
   2 -13   3   27.70    1.20
  -2  13  -3   26.60    1.20
  -2  13  -3   26.40    1.20
  -2  13  -3   25.20    1.20
   3 -13   3    1.10    0.30
  -3 -13  -3    0.70    0.30
   3 -13   3    0.60    0.40
  -3 -13  -3    0.60    0.30
  -3 -13  -3    1.00    0.40
   3 -13   3    0.70    0.30
  -3  13  -3    0.40    0.30
  -3  13  -3    1.20    0.40
  -4 -13  -3    0.10    0.30
   4 -13   3   -0.10    0.20
  -4 -13  -3    0.00    0.30
  -4 -13  -3   -0.10    0.30
   4 -13   3    0.00    0.30
   4 -13   3   -0.40    0.40
   4  13   3    0.80    0.60
  -4  13  -3    0.30    0.20
  -4  13  -3   -0.10    0.30
   5 -13   3    0.30    0.30
  -5  13  -3    0.90    0.20
  -5  13  -3    0.30    0.20
  -4 -14   3    0.30    0.30
  -4 -14   3    0.70    0.30
   4 -14  -3    0.90    0.40
   4 -14  -3    1.60    0.40
  -4  14   3    0.70    0.20
   3 -14  -3    0.90    0.40
   3 -14  -3    0.70    0.40
   3 -14  -3    0.20    0.40
  -3 -14   3    0.60    0.30
   3 -14  -3    1.50    0.50
  -3 -14   3    0.40    0.30
  -3 -14   3    0.70    0.30
  -3 -14   3    0.90    0.40
  -3  14   3    0.80    0.40
  -3  14   3    0.80    0.30
  -3  14   3    0.60    0.60
   2 -14  -3    0.90    0.30
  -2 -14   3    1.20    0.30
   2 -14  -3    1.40    0.50
  -2 -14   3    1.30    0.40
  -2 -14   3    0.90    0.40
   2 -14  -3    0.80    0.40
  -2 -14   3    1.10    0.40
   2 -14  -3    1.20    0.30
  -2  14   3    1.20    0.40
  -2  14   3    1.30    0.30
  -2  14   3    1.00    0.40
   1 -14  -3   26.30    1.20
   1 -14  -3   25.90    1.10
   1 -14  -3   25.80    1.20
  -1 -14   3   25.80    1.10
  -1 -14   3   27.10    1.10
   1 -14  -3   26.70    1.10
  -1 -14   3   26.50    1.20
  -1  14   3   26.80    1.10
  -1  14   3   26.60    1.10
   0 -14  -3   64.09    2.30
   0 -14  -3   66.09    2.20
   0 -14   3   67.79    2.20
   0 -14  -3   66.09    2.20
   0 -14   3   68.19    2.20
   0 -14   3   67.29    2.10
   0 -14  -3   65.99    2.10
   0 -14  -3   70.09    2.30
   0  14   3   66.69    2.20
   0  14  -3   65.39    2.20
   0  14   3   68.09    2.20
  -1 -14  -3   26.30    1.30
   1 -14   3   27.20    1.20
   1 -14   3   25.80    1.30
   1 -14   3   29.90    1.10
  -1 -14  -3   27.60    1.20
  -1 -14  -3   28.70    1.10
  -1 -14  -3   28.20    1.10
  -1  14  -3   29.50    1.20
   1  14   3   27.40    1.10
  -1  14  -3   27.20    1.20
  -2 -14  -3    9.60    0.70
  -2 -14  -3    9.20    0.70
  -2 -14  -3    9.20    0.70
   2 -14   3   10.60    0.70
   2 -14   3    9.90    0.60
  -2  14  -3    9.50    0.70
   2  14   3    9.90    0.70
  -2  14  -3    7.60    0.80
  -2  14  -3    9.30    0.80
   3 -14   3    0.60    0.30
   3 -14   3    0.40    0.30
  -3 -14  -3    0.50    0.30
   3 -14   3    0.40    0.50
  -3 -14  -3    0.80    0.30
  -3 -14  -3    0.20    0.30
  -3  14  -3    0.30    0.30
  -3  14  -3    0.50    0.40
   3  14   3    1.00    0.40
  -4 -14  -3   30.50    1.10
  -4 -14  -3   27.60    1.00
  -4 -14  -3   31.00    1.10
   4 -14   3   23.70    1.20
   4 -14   3   30.50    1.10
  -4  14  -3   30.80    1.00
  -4  14  -3   27.60    1.00
  -4 -15   3    1.60    0.30
  -4 -15   3    1.90    0.40
   4 -15  -3    2.70    0.50
  -4  15   3    2.50    0.30
   3 -15  -3    4.30    0.60
   3 -15  -3    4.40    0.50
  -3 -15   3    4.40    0.50
  -3 -15   3    3.40    0.50
  -3 -15   3    2.50    0.60
  -3  15   3    4.40    0.50
  -3  15   3    4.60    0.70
  -3  15   3    3.30    0.70
  -2 -15   3    0.10    0.30
   2 -15  -3    0.00    0.50
  -2 -15   3    0.20    0.30
   2 -15  -3   -0.20    0.70
   2 -15  -3    0.10    0.30
  -2  15   3    0.30    0.40
  -2  15   3    0.50    0.40
  -2  15   3   -0.20    0.30
  -1 -15   3   13.00    0.80
   1 -15  -3   12.80    0.80
   1 -15  -3   13.70    1.10
   1 -15  -3   13.90    0.70
  -1 -15   3   12.30    0.80
   1 -15  -3   12.10    0.90
  -1 -15   3   12.60    0.70
  -1  15   3   12.80    0.80
   1  15  -3   13.70    0.70
  -1  15   3   12.40    0.80
   0 -15  -3    6.80    0.60
   0 -15   3    7.00    0.60
   0 -15  -3    5.70    0.70
   0 -15   3    6.10    0.70
   0 -15   3    7.20    0.60
   0 -15  -3    5.10    0.70
   0  15   3    6.00    0.60
   0  15  -3    6.40    0.60
   0  15   3    6.10    0.60
  -1 -15  -3    3.40    0.60
   1 -15   3    5.40    0.80
   1 -15   3    3.90    0.50
  -1 -15  -3    5.50    0.80
  -1 -15  -3    4.00    0.60
  -1 -15  -3    3.60    0.50
   1  15   3    4.10    0.50
  -1  15  -3    3.70    0.70
   1  15   3    3.40    0.70
  -1  15  -3    5.10    0.70
   2 -15   3   16.90    0.90
  -2 -15  -3   16.30    0.80
   2 -15   3   17.00    0.80
  -2 -15  -3   15.80    0.80
   2  15   3   16.50    0.80
  -2  15  -3   16.60    0.80
  -2  15  -3   15.60    1.20
  -3 -15  -3    3.70    0.50
  -3 -15  -3    2.90    0.50
   3 -15   3    3.40    0.40
  -3 -15  -3    2.60    0.40
   3 -15   3    2.80    0.50
   3  15   3    2.10    0.40
  -3  15  -3    3.20    0.50
  -4 -15  -3    1.70    0.40
   4 -15   3    2.30    0.50
  -4  15  -3    1.50    0.30
   3 -16  -3    0.10    0.20
  -3 -16   3    0.20    0.20
  -3 -16   3    0.30    0.20
   3  16  -3    0.70    0.30
  -3  16   3    0.50    0.20
  -2 -16   3    0.40    0.30
   2 -16  -3    0.30    0.30
  -2 -16   3    0.10    0.30
   2 -16  -3    0.30    0.60
   2 -16  -3    0.40    0.30
  -2 -16   3    0.30    0.30
  -2  16   3    0.00    0.30
   2  16  -3    0.40    0.30
  -2  16   3    0.30    0.20
  -2  16   3    0.60    0.40
  -1 -16   3   -0.30    0.30
   1 -16  -3    0.70    0.30
   1 -16  -3   -0.50    0.30
  -1 -16   3    0.30    0.30
  -1 -16   3   -0.40    0.30
  -1  16   3    0.10    0.30
  -1  16   3    0.00    0.30
   1  16  -3    0.30    0.30
   0 -16  -3   -0.20    0.30
   0 -16  -3    0.40    0.40
   0 -16   3    0.00    0.20
   0 -16  -3    0.40    0.20
   0 -16   3    0.20    0.40
   0  16   3    0.70    0.30
   0  16   3    0.20    0.30
   0  16  -3    0.40    0.40
   0  16  -3    0.40    0.30
   1 -16   3    8.50    0.80
  -1 -16  -3   11.90    0.80
  -1 -16  -3   10.20    0.90
  -1 -16  -3    9.80    0.70
  -1  16  -3   10.60    0.80
   1  16   3   11.70    0.70
   1  16   3    9.70    0.70
  -1  16  -3   10.30    0.80
  -2 -16  -3    3.70    0.60
  -2 -16  -3    3.30    0.50
  -2 -16  -3    4.40    0.50
   2 -16   3    2.70    0.60
   2 -16   3    4.00    0.50
   2  16   3    3.40    0.50
  -2  16  -3    3.70    0.40
  -3 -16  -3   -0.30    0.20
  -3 -16  -3   -0.10    0.20
   3 -16   3    0.10    0.20
  -3 -16  -3    0.00    0.20
   3 -16   3    0.20    0.20
  -3  16  -3    0.20    0.20
  -3 -17   3   -0.10    0.30
  -3 -17   3    0.20    0.30
   3 -17  -3    0.20    0.20
  -3  17   3   -0.10    0.20
   3  17  -3   -0.10    0.30
  -2 -17   3    0.20    0.30
   2 -17  -3    0.60    0.20
  -2 -17   3    0.30    0.20
  -2 -17   3    0.50    0.30
   2 -17  -3    0.50    0.30
   2  17  -3    0.00    0.30
  -2  17   3    0.20    0.30
  -2  17   3    0.30    0.20
  -1 -17   3    7.70    0.60
  -1 -17   3    8.20    0.50
  -1 -17   3    8.00    0.60
   1 -17  -3    8.20    0.60
   1 -17  -3    8.20    0.50
  -1  17   3    7.50    0.60
  -1  17   3    8.20    0.50
   1  17  -3    8.00    0.50
   1  17  -3    8.00    0.60
  -1  17   3    7.10    0.50
   0 -17  -3    0.30    0.40
   0 -17  -3    0.50    0.30
   0 -17   3    1.50    0.40
   0  17  -3    0.50    0.40
   0  17   3    0.90    0.30
   0  17  -3    1.90    0.40
   0  17   3    1.10    0.40
  -1 -17  -3    6.90    0.50
   1 -17   3    6.30    0.40
  -1 -17  -3    6.00    0.60
   1  17   3    6.60    0.70
   1  17   3    7.10    0.60
  -1  17  -3    6.20    0.50
  -1  17  -3    5.50    0.90
  -2 -17  -3    0.70    0.30
  -2 -17  -3    0.30    0.20
   2 -17   3    0.70    0.20
  -2  17  -3    0.60    0.30
   2  17   3    0.40    0.70
  -3 -17  -3    4.00    0.40
   3 -17   3    2.50    0.40
  -3  17  -3    3.60    0.30
  -2 -18   3    5.70    0.40
  -2 -18   3    5.80    0.50
   2 -18  -3    8.50    0.70
   2 -18  -3    5.60    0.50
  -2  18   3    6.90    0.40
   2  18  -3    6.10    0.40
  -1 -18   3    0.20    0.20
  -1 -18   3   -0.40    0.30
   1 -18  -3    0.30    0.20
   1 -18  -3    0.30    0.30
  -1  18   3    0.20    0.20
   1  18  -3    0.30    0.20
  -1  18   3    0.00    0.30
   0 -18  -3    0.20    0.20
   0 -18   3    0.00    0.20
   0  18   3    0.50    0.30
   0  18  -3    0.20    0.20
  -1 -18  -3    2.60    0.30
   1 -18   3    2.40    0.30
  -1 -18  -3    1.90    0.60
  -1  18  -3    2.70    0.30
  -2 -18  -3    1.90    0.30
  -2  18  -3    1.40    0.30
  -7   0   4    0.00    0.20
  -7   0   4   -0.10    0.30
  -7   0   4    0.20    0.30
  -6   0   4   12.70    0.70
  -6   0   4   11.10    0.80
  -6   0   4   13.10    0.70
  -5   0   4    0.40    0.50
  -5   0   4    0.00    0.40
  -5   0   4    0.10    0.40
  -5   0   4    0.00    0.30
  -5   0   4   -0.10    0.30
  -5   0   4    0.20    0.30
  -4   0   4   82.79    2.60
  -4   0   4   86.69    2.60
  -4   0   4   84.69    2.60
  -4   0   4   83.19    2.70
   4   0  -4   82.19    2.50
  -4   0   4   82.29    2.60
  -4   0   4   80.69    2.70
  -4   0   4   86.39    2.50
   3   0  -4    0.30    0.20
  -3   0   4   -0.10    0.10
  -2   0   4   63.39    1.80
  -2   0   4   63.39    1.90
   2   0  -4   62.89    1.80
  -1   0   4    0.00    0.10
   1   0  -4    0.00    0.10
   0   0  -4  727.43   19.80
  -1   0  -4    0.10    0.10
   1   0   4   -0.10    0.10
  -1   0  -4   -0.10    0.10
   2   0   4    0.10    0.10
  -2   0  -4    0.20    0.10
  -2   0  -4    0.40    0.20
  -3   0  -4    0.10    0.20
  -3   0  -4    0.00    0.20
  -3   0  -4    0.00    0.20
  -4   0  -4  167.98    4.80
  -4   0  -4  167.18    4.80
  -4   0  -4  160.18    4.80
  -4   0  -4  170.18    4.80
  -4   0  -4  155.68    4.80
  -4   0  -4  167.38    4.90
  -5   0  -4    0.10    0.30
  -5   0  -4    0.40    0.40
  -5   0  -4   -0.20    0.40
  -5   0  -4    0.10    0.40
  -5   0  -4   -0.40    0.40
  -6   0  -4   -0.30    0.30
  -6   0  -4    0.50    0.30
   6   0   4    0.00    1.10
  -6   0  -4    0.50    0.40
  -6   0  -4    0.50    0.30
  -7  -1   4   32.20    1.00
  -7  -1   4   33.30    1.10
  -7  -1   4   30.30    1.10
  -7   1   4   34.30    1.10
  -7   1   4   31.60    1.10
  -7   1   4   37.70    1.20
  -6  -1   4   10.60    0.90
  -6  -1   4   10.20    0.70
  -6  -1   4    9.50    0.80
  -6   1   4   10.30    0.60
  -6   1   4   10.80    0.70
  -6   1   4   10.70    0.70
  -5  -1   4    0.40    0.50
   5  -1  -4    0.20    0.50
  -5  -1   4    0.40    0.40
  -5  -1   4    0.60    0.50
  -5  -1   4    0.20    0.40
   5  -1  -4    0.70    0.50
  -5  -1   4    0.30    0.30
  -5  -1   4    0.40    0.40
  -5   1   4    0.10    0.40
  -5   1   4    0.70    0.40
  -5   1   4    0.40    0.40
  -5   1   4    1.00    0.40
  -5   1   4    0.20    0.30
  -5   1   4    0.50    0.50
  -4  -1   4   23.90    1.10
  -4  -1   4   22.50    1.10
  -4  -1   4   23.30    1.30
  -4  -1   4   21.80    1.00
  -4  -1   4   21.20    1.20
   4  -1  -4   22.50    0.90
  -4  -1   4   23.80    0.90
  -4   1   4   23.60    0.90
  -4   1   4   22.80    1.00
  -4   1   4   24.00    1.10
  -4   1   4   22.80    1.00
  -4   1   4   24.30    1.10
  -4   1   4   20.80    1.20
   4   1  -4   22.90    1.00
  -4   1   4   22.40    1.00
   3  -1  -4   25.30    0.90
  -3  -1   4   25.30    0.90
  -3  -1   4   26.10    0.90
  -3   1   4   24.30    0.90
   3   1  -4   25.20    0.90
  -3   1   4   25.80    0.90
   2  -1  -4   26.40    0.80
  -2  -1   4   27.20    0.90
  -2  -1   4   27.10    0.90
  -2   1   4   25.90    0.90
  -2   1   4   25.20    0.80
   2   1  -4   27.10    0.80
  -1  -1   4  942.21   25.90
   1  -1  -4  965.90   25.90
   1  -1  -4  978.70   25.80
   1   1  -4  977.40   25.70
  -1   1   4  878.71   25.90
   0  -1  -4   60.39    1.80
   0  -1  -4   62.79    1.70
   0   1  -4   63.49    1.70
   0   1   4   64.09    1.70
  -1  -1  -4  500.15   13.70
   1  -1   4  504.15   13.60
  -1   1  -4  495.65   13.70
   1   1   4  494.15   13.60
  -1   1  -4  514.45   13.70
  -2  -1  -4    4.00    0.30
   2  -1   4    3.50    0.30
  -2  -1  -4    4.00    0.20
  -2  -1  -4    3.80    0.30
  -2   1  -4    4.10    0.20
  -2   1  -4    3.30    0.30
   2   1   4    3.80    0.30
  -2   1  -4    4.30    0.30
  -3  -1  -4   99.69    2.90
  -3  -1  -4   98.69    2.90
  -3  -1  -4   99.29    2.80
  -3   1  -4  100.09    2.90
  -3   1  -4   99.19    2.90
  -3   1  -4   99.99    2.90
  -4  -1  -4   14.30    0.70
  -4  -1  -4   13.60    1.00
  -4  -1  -4   12.80    1.10
  -4  -1  -4   13.60    0.90
  -4  -1  -4   15.20    1.00
  -4  -1  -4   13.30    0.70
  -4  -1  -4   13.10    0.90
  -4   1  -4   13.80    1.00
  -4   1  -4   13.40    0.90
  -4   1  -4   13.80    0.70
  -4   1  -4   14.00    0.90
  -4   1  -4   11.80    0.90
  -4   1  -4   14.50    0.80
  -4   1  -4   12.20    1.10
  -5  -1  -4    1.70    0.40
  -5  -1  -4    0.90    0.40
  -5  -1  -4    0.90    0.40
  -5  -1  -4    0.90    0.40
  -5  -1  -4    1.00    0.40
  -5   1  -4    1.40    0.40
  -5   1  -4    1.40    0.40
  -5   1  -4    1.30    0.40
  -5   1  -4    1.20    0.40
  -5   1  -4    1.20    0.40
  -6  -1  -4    0.70    0.40
  -6  -1  -4    0.50    0.30
  -6  -1  -4    0.50    0.30
  -6  -1  -4    0.20    0.40
   6  -1   4    0.80    0.70
  -6   1  -4    0.50    0.30
  -6   1  -4    0.50    0.30
  -6   1  -4    0.80    0.30
  -6   1  -4    0.60    0.30
  -7  -2   4    8.30    0.50
  -7  -2   4    7.80    0.50
  -7   2   4    8.00    0.50
  -7   2   4    8.10    0.50
  -6  -2   4    0.10    0.30
  -6  -2   4    0.90    0.50
  -6  -2   4    0.00    0.30
  -6   2   4    0.20    0.30
  -6   2   4    0.40    0.30
  -6   2   4    0.20    0.30
  -6   2   4    0.10    0.40
   5  -2  -4   20.50    1.00
  -5  -2   4   18.90    0.90
  -5  -2   4   18.50    1.20
   5  -2  -4   19.10    1.00
  -5  -2   4   18.70    1.00
  -5  -2   4   19.80    1.00
  -5  -2   4   19.60    1.10
  -5  -2   4   20.30    1.00
  -5   2   4   20.30    1.00
  -5   2   4   20.70    1.20
  -5   2   4   21.80    1.00
  -5   2   4   19.70    1.00
  -5   2   4   21.30    1.00
  -5   2   4   19.70    0.90
  -4  -2   4   99.19    3.30
  -4  -2   4  105.49    3.20
  -4  -2   4  107.99    3.20
   4  -2  -4  107.99    3.10
  -4  -2   4  105.19    3.10
  -4  -2   4  101.89    3.20
  -4  -2   4  106.39    3.10
  -4   2   4  101.29    3.20
  -4   2   4  101.99    3.20
  -4   2   4  101.59    3.10
  -4   2   4  102.59    3.20
  -4   2   4  110.39    3.10
  -4   2   4  100.99    3.20
  -4   2   4  104.29    3.20
  -3  -2   4    2.40    0.30
   3  -2  -4    1.80    0.30
  -3   2   4    2.20    0.30
  -3   2   4    2.00    0.30
   2  -2  -4   85.49    2.50
  -2  -2   4   88.09    2.50
  -2   2   4   86.09    2.50
  -2   2   4   89.39    2.50
   2   2  -4   83.59    2.40
   1  -2  -4  540.75   14.90
   1  -2  -4  576.64   14.90
   1   2  -4  543.15   14.90
  -1   2   4  531.15   15.10
   0  -2  -4    5.50    0.20
   0  -2   4    4.80    0.20
   0  -2  -4    5.40    0.20
   0   2  -4    5.30    0.20
   0   2   4    5.00    0.20
   1  -2   4  310.17    8.50
  -1  -2  -4  327.57    8.50
  -1   2  -4  293.87    8.50
   1   2   4  296.97    8.40
  -1   2  -4  315.27    8.40
   1   2   4  315.67    8.40
  -2  -2  -4   42.00    1.40
  -2  -2  -4   43.40    1.40
  -2   2  -4   46.30    1.40
   2   2   4   42.50    1.30
  -2   2  -4   46.90    1.40
  -2   2  -4   48.00    1.30
  -3  -2  -4    8.60    0.50
  -3  -2  -4    8.30    0.50
  -3   2  -4    7.40    0.50
  -3   2  -4    8.30    0.50
  -3   2  -4    8.10    0.50
  -4  -2  -4    0.30    0.50
  -4  -2  -4    0.00    0.50
  -4  -2  -4    0.10    0.50
  -4  -2  -4    0.60    0.30
  -4  -2  -4    0.50    0.50
  -4  -2  -4    0.30    0.30
  -4  -2  -4   -0.90    0.60
  -4   2  -4    0.30    0.40
  -4   2  -4    0.00    0.50
  -4   2  -4    0.30    0.40
  -4   2  -4    0.20    0.40
  -4   2  -4    0.20    0.60
  -4   2  -4    0.20    0.40
  -4   2  -4    0.70    0.40
  -5  -2  -4    4.90    0.70
  -5  -2  -4    7.20    0.70
  -5  -2  -4    5.00    0.70
  -5  -2  -4    5.20    0.90
  -5  -2  -4    6.50    0.80
  -5   2  -4    4.80    0.70
  -5   2  -4    5.70    0.70
  -5   2  -4    6.20    0.70
  -5   2  -4    7.00    0.60
  -6  -2  -4    1.10    0.40
  -6  -2  -4    1.40    0.30
   6  -2   4    1.50    0.70
  -6  -2  -4    0.60    0.30
  -6  -2  -4    0.50    0.40
  -6   2  -4    0.70    0.30
  -6   2  -4    1.00    0.30
  -6   2  -4    0.70    0.30
  -6   2  -4    0.80    0.30
  -7  -3   4    1.10    0.30
  -7   3   4    2.00    0.30
  -7   3   4    1.70    0.30
  -7   3   4    2.30    0.40
  -6  -3   4    3.70    0.60
  -6  -3   4    3.70    1.00
  -6  -3   4    3.90    0.50
  -6  -3   4    3.10    0.50
  -6   3   4    3.10    0.50
  -6   3   4    2.80    0.70
  -6   3   4    4.00    0.50
  -5  -3   4    4.00    0.60
  -5  -3   4    2.90    0.70
  -5  -3   4    4.20    0.60
  -5  -3   4    3.50    0.60
   5  -3  -4    3.90    0.70
  -5  -3   4    2.90    0.60
   5  -3  -4    4.70    0.60
  -5   3   4    3.60    0.60
  -5   3   4    5.30    0.70
  -5   3   4    4.80    0.60
  -5   3   4    4.60    0.60
  -5   3   4    5.00    0.90
  -5   3   4    4.10    0.60
  -4  -3   4    0.30    0.30
   4  -3  -4    0.40    0.30
  -4  -3   4    0.70    0.50
  -4  -3   4    0.70    0.40
  -4  -3   4    0.70    0.50
   4  -3  -4    0.20    0.30
  -4  -3   4    0.10    0.40
  -4   3   4    0.00    0.40
  -4   3   4    0.40    0.30
  -4   3   4    0.90    0.70
  -4   3   4    1.00    0.40
  -4   3   4    0.40    0.50
  -4   3   4    0.40    0.40
  -4   3   4   -0.10    0.40
  -4   3   4    0.60    0.40
  -3  -3   4   53.29    1.60
   3  -3  -4   53.29    1.80
  -3   3   4   49.00    1.60
  -3   3   4   51.59    1.60
   2  -3  -4    5.80    0.40
  -2  -3   4    6.00    0.40
   2  -3  -4    6.00    0.30
  -2   3   4    5.40    0.30
  -2   3   4    5.40    0.40
   1  -3  -4    0.10    0.10
   1  -3  -4   -0.30    0.10
   1   3  -4   -0.20    0.10
  -1   3   4   -0.20    0.10
   0  -3  -4   23.50    0.70
   0  -3   4   22.30    0.70
   0  -3  -4   23.50    0.70
   0   3   4   22.80    0.70
   1  -3   4  395.96   11.10
  -1  -3  -4  442.56   11.10
  -1   3  -4  424.26   11.10
  -1   3  -4  353.46   11.10
   1   3   4  412.86   11.10
   1   3   4  415.76   11.10
  -2  -3  -4    6.10    0.40
  -2  -3  -4    6.30    0.30
   2   3   4    5.70    0.30
  -2   3  -4    6.20    0.40
  -2   3  -4    5.80    0.30
   2   3   4    5.80    0.40
  -2   3  -4    5.80    0.30
  -3  -3  -4   13.60    0.80
  -3  -3  -4   13.70    0.60
  -3  -3  -4   12.90    0.60
  -3   3  -4   13.20    0.60
  -3   3  -4   13.90    0.60
  -4  -3  -4    0.70    0.50
  -4  -3  -4    0.90    0.60
  -4  -3  -4   -0.10    0.30
  -4  -3  -4    0.20    0.50
  -4  -3  -4    0.30    0.50
  -4  -3  -4    0.40    0.30
  -4   3  -4    0.00    0.40
  -4   3  -4    0.00    0.30
  -4   3  -4    0.20    0.60
  -4   3  -4    1.50    0.40
  -4   3  -4    0.70    0.50
  -4   3  -4    0.20    0.50
  -4   3  -4    0.70    0.40
  -4   3  -4    0.20    0.30
   5  -3   4   14.00    0.80
  -5  -3  -4   11.70    1.00
  -5  -3  -4   12.30    0.90
  -5  -3  -4   12.50    0.80
  -5  -3  -4   14.10    1.00
  -5  -3  -4   12.90    0.80
  -5   3  -4   12.10    0.80
  -5   3  -4   13.50    0.90
  -5   3  -4   14.40    1.00
  -5   3  -4   13.20    0.90
  -5   3  -4   13.80    0.80
  -6  -3  -4    1.00    0.30
  -6  -3  -4    1.30    0.40
  -6   3  -4    0.90    0.30
  -6   3  -4    1.00    0.30
  -6   3  -4    1.00    0.30
  -6   3  -4    1.10    0.30
  -6  -4   4    1.10    0.30
  -6  -4   4    1.30    0.30
  -6  -4   4    1.30    0.40
   6  -4  -4    0.80    0.60
  -6  -4   4    1.20    0.50
  -6   4   4    1.40    0.30
  -6   4   4    2.20    0.50
  -6   4   4    1.30    0.30
  -6   4   4    1.40    0.30
  -5  -4   4   39.90    1.50
   5  -4  -4   38.80    1.50
  -5  -4   4   38.70    1.40
  -5  -4   4   39.50    1.50
  -5  -4   4   39.00    1.50
   5  -4  -4   38.00    1.40
  -5  -4   4   39.70    1.40
  -5   4   4   38.00    1.40
  -5   4   4   38.50    1.40
  -5   4   4   39.30    1.40
  -5   4   4   38.90    1.50
  -5   4   4   39.80    1.40
   4  -4  -4   34.20    1.30
  -4  -4   4   35.00    1.40
  -4  -4   4   35.50    1.40
   4  -4  -4   35.00    1.30
  -4  -4   4   35.50    1.40
  -4  -4   4   36.40    1.30
  -4  -4   4   34.60    1.20
  -4   4   4   32.20    1.50
  -4   4   4   36.20    1.30
  -4   4   4   32.80    1.40
   4   4  -4   34.90    1.40
  -4   4   4   33.80    1.40
  -4   4   4   35.10    1.40
  -4   4   4   34.80    1.20
  -4   4   4   32.90    1.30
  -3  -4   4   88.29    2.70
   3  -4  -4   91.09    2.70
  -3  -4   4  102.99    3.00
   3  -4  -4   91.99    2.70
  -3   4   4   94.49    2.70
  -3   4   4   87.29    2.80
  -2  -4   4    1.10    0.30
   2  -4  -4    0.60    0.20
   2  -4  -4    1.30    0.30
  -2   4   4    0.50    0.10
  -2   4   4    1.10    0.20
   2   4  -4    0.90    0.20
   1  -4  -4   80.09    2.20
   1  -4  -4   74.79    2.20
  -1  -4   4   77.79    2.20
   1   4  -4   80.99    2.20
  -1   4   4   73.59    2.20
  -1   4   4   81.19    2.20
   0  -4  -4    4.60    0.20
   0  -4   4    4.30    0.30
   0  -4  -4    5.00    0.30
   0   4  -4    4.30    0.20
   0   4   4    4.30    0.20
  -1  -4  -4    0.30    0.10
  -1  -4  -4    0.30    0.20
   1   4   4    0.20    0.10
  -1   4  -4    0.30    0.10
  -2  -4  -4   24.80    0.90
  -2  -4  -4   24.40    0.90
  -2  -4  -4   24.60    0.90
   2   4   4   25.50    0.80
  -2   4  -4   26.30    0.90
  -2   4  -4   25.30    0.80
  -3  -4  -4    0.30    0.30
  -3  -4  -4    0.30    0.30
  -3  -4  -4    0.40    0.20
  -3  -4  -4   -0.40    0.40
  -3   4  -4    0.80    0.20
  -3   4  -4    0.00    0.20
   3   4   4    0.40    0.20
  -4  -4  -4    3.80    0.90
  -4  -4  -4    2.00    0.50
  -4  -4  -4    3.50    0.70
  -4  -4  -4    2.90    0.60
  -4  -4  -4    2.60    0.60
  -4  -4  -4    3.50    0.70
  -4  -4  -4    5.40    1.00
  -4   4  -4    2.20    0.60
  -4   4  -4    3.20    0.70
  -4   4  -4    3.40    0.50
  -4   4  -4    4.00    0.90
  -4   4  -4    2.50    0.50
  -4   4  -4    2.70    0.60
  -4   4  -4    5.50    1.00
  -4   4  -4    3.00    0.70
  -5  -4  -4    4.20    0.80
  -5  -4  -4    4.00    0.80
  -5  -4  -4    6.60    0.90
   5  -4   4    4.40    0.60
  -5  -4  -4    4.70    0.80
  -5   4  -4    4.20    0.60
  -5   4  -4    4.00    0.60
  -5   4  -4    5.60    0.60
  -5   4  -4    4.20    0.70
  -5   4  -4    5.00    0.80
  -6  -4  -4    0.20    0.40
   6  -4   4    0.90    0.40
  -6  -4  -4    0.60    0.40
  -6   4  -4    0.50    0.20
  -6   4  -4    0.30    0.20
  -6   4  -4    0.40    0.30
  -6   4  -4    0.30    0.30
  -6  -5   4    0.30    0.30
   6  -5  -4    0.20    0.60
  -6  -5   4   -0.10    0.40
  -6  -5   4    0.20    0.30
  -6  -5   4   -0.10    0.40
  -6   5   4   -0.20    0.30
  -6   5   4    0.10    0.30
  -6   5   4   -0.10    0.30
  -6   5   4   -0.20    0.20
  -5  -5   4   36.80    1.40
  -5  -5   4   36.00    1.40
   5  -5  -4   35.00    1.30
  -5  -5   4   34.80    1.40
  -5  -5   4   35.40    1.40
  -5  -5   4   36.40    1.40
   5  -5  -4   35.40    1.40
  -5   5   4   35.20    1.40
  -5   5   4   35.10    1.40
  -5   5   4   35.10    1.40
  -5   5   4   36.10    1.40
  -5   5   4   36.20    1.40
   4  -5  -4    5.20    0.50
  -4  -5   4    5.40    0.70
  -4  -5   4    5.10    0.50
  -4  -5   4    6.10    1.00
  -4  -5   4    5.80    0.80
  -4  -5   4    6.60    0.70
   4  -5  -4    5.10    0.50
  -4   5   4    4.90    0.60
  -4   5   4    5.10    0.50
   4   5  -4    3.30    0.90
  -4   5   4    3.50    0.80
  -4   5   4    4.80    1.00
  -4   5   4    5.90    0.70
  -4   5   4    5.90    0.70
  -4   5   4    5.00    0.70
  -3  -5   4   11.20    0.70
  -3  -5   4   12.40    0.60
   3  -5  -4   11.90    0.60
   3  -5  -4   12.90    0.60
  -3   5   4   11.60    0.60
   3   5  -4   12.90    0.60
  -3   5   4   12.50    0.60
   2  -5  -4   18.50    0.70
  -2  -5   4   18.40    0.70
   2  -5  -4   18.80    0.70
   2   5  -4   19.10    0.70
  -2   5   4   18.90    0.70
  -2   5   4   18.30    0.70
  -1  -5   4   35.10    1.10
   1  -5  -4   37.10    1.10
   1  -5  -4   37.70    1.10
  -1   5   4   35.30    1.10
  -1   5   4   37.80    1.10
   1   5  -4   37.20    1.10
   0  -5  -4  191.68    5.50
   0  -5   4  200.78    5.50
   0  -5  -4  205.58    5.50
   0   5  -4  202.38    5.50
   0   5   4  199.08    5.50
  -1  -5  -4  141.89    3.90
  -1  -5  -4  135.39    3.80
  -1  -5  -4  138.59    3.90
   1   5   4  136.79    3.80
  -1   5  -4  137.79    3.80
  -1   5  -4  131.49    3.80
  -2  -5  -4  106.99    3.00
  -2  -5  -4  100.29    3.10
  -2  -5  -4  106.09    3.10
  -2  -5  -4  106.39    3.10
   2   5   4  107.79    3.00
  -2   5  -4  105.79    3.10
  -2   5  -4  110.09    3.10
  -3  -5  -4   19.90    0.80
  -3  -5  -4   20.40    0.80
  -3  -5  -4   20.00    0.90
  -3  -5  -4   20.40    0.80
  -3   5  -4   20.90    0.90
  -3   5  -4   18.70    1.00
  -3   5  -4   20.10    0.80
   3   5   4   21.00    0.80
  -3   5  -4   18.30    1.10
  -4  -5  -4  115.09    3.40
   4  -5   4  116.49    3.50
  -4  -5  -4  113.39    3.60
  -4  -5  -4  113.79    3.60
  -4  -5  -4  118.19    3.50
  -4  -5  -4  119.59    3.50
  -4  -5  -4  109.39    3.50
  -4   5  -4  115.29    3.50
  -4   5  -4  117.49    3.50
  -4   5  -4  118.29    3.60
  -4   5  -4  123.39    3.50
  -4   5  -4  116.29    3.50
  -4   5  -4  110.69    3.70
  -5  -5  -4    0.60    0.60
  -5  -5  -4    0.80    0.50
   5  -5   4    0.90    0.40
  -5  -5  -4    1.30    0.50
  -5   5  -4    1.10    0.30
  -5   5  -4    0.90    0.30
  -5   5  -4    0.90    0.40
  -5   5  -4    1.10    0.40
  -5   5  -4    0.80    0.30
   6  -5   4    7.90    0.60
  -6   5  -4    8.20    0.60
  -6   5  -4    9.30    0.50
  -6   5  -4    6.80    0.50
  -6  -6   4   38.00    1.30
  -6  -6   4   38.30    1.30
   6  -6  -4   36.40    1.40
   6  -6  -4   36.50    1.40
  -6  -6   4   37.60    1.40
  -6   6   4   38.70    1.30
  -6   6   4   39.30    1.30
  -6   6   4   37.20    1.30
  -6   6   4   38.60    1.30
  -5  -6   4    2.70    0.60
  -5  -6   4    2.40    0.60
   5  -6  -4    3.10    0.60
   5  -6  -4    3.10    0.70
  -5  -6   4    2.70    0.70
  -5  -6   4    3.20    0.60
  -5   6   4    2.70    0.60
  -5   6   4    3.60    0.50
  -5   6   4    2.20    0.50
  -5   6   4    2.50    0.60
  -5   6   4    3.60    0.50
   4  -6  -4   17.40    0.90
  -4  -6   4   17.50    1.00
  -4  -6   4   17.60    0.80
  -4  -6   4   16.80    0.90
  -4  -6   4   16.80    1.00
   4  -6  -4   17.80    0.80
  -4   6   4   18.80    1.00
  -4   6   4   16.90    0.90
  -4   6   4   17.80    0.90
  -4   6   4   17.30    1.20
  -4   6   4   17.20    0.90
  -4   6   4   16.60    0.80
  -3  -6   4   40.80    1.40
   3  -6  -4   43.60    1.40
   3  -6  -4   41.40    1.40
  -3  -6   4   39.30    1.50
  -3  -6   4   39.50    1.50
  -3  -6   4   41.70    1.40
  -3   6   4   40.70    1.40
  -3   6   4   38.90    1.60
   3   6  -4   40.30    1.40
  -3   6   4   39.60    1.50
  -3   6   4   42.60    1.40
   2  -6  -4   22.20    1.00
  -2  -6   4   25.10    0.90
   2  -6  -4   25.60    0.90
  -2  -6   4   25.00    0.90
  -2   6   4   25.70    0.90
   2   6  -4   24.60    0.90
  -2   6   4   26.00    0.90
   1  -6  -4   42.00    1.30
   1  -6  -4   42.50    1.30
  -1   6   4   39.10    1.30
  -1   6   4   43.50    1.30
   1   6  -4   42.60    1.30
   0  -6   4    2.30    0.30
   0  -6  -4    2.60    0.30
   0  -6   4    2.10    0.30
   0  -6  -4    1.70    0.20
   0   6   4    2.50    0.20
   0   6  -4    2.20    0.20
  -1  -6  -4  408.06   11.50
   1  -6   4  422.86   11.50
  -1  -6  -4  420.96   11.50
   1   6   4  431.66   11.50
  -1   6  -4  417.86   11.50
  -1   6  -4  420.06   11.50
  -2  -6  -4    4.70    0.40
  -2  -6  -4    5.00    0.40
  -2  -6  -4    5.00    0.50
   2  -6   4    5.90    0.40
  -2  -6  -4    4.30    0.40
  -2   6  -4    4.50    0.50
  -2   6  -4    5.10    0.40
   2   6   4    4.70    0.30
  -3  -6  -4    5.60    0.50
  -3  -6  -4    5.60    0.50
  -3  -6  -4    6.10    0.50
  -3  -6  -4    6.10    0.50
  -3  -6  -4    5.00    0.80
   3  -6   4    5.30    0.50
  -3   6  -4    4.60    0.90
   3   6   4    5.60    0.60
  -3   6  -4    6.30    0.80
  -3   6  -4    4.70    0.60
  -3   6  -4    5.30    0.70
  -3   6  -4    4.10    0.90
  -3   6  -4    5.30    0.80
  -4  -6  -4    6.50    0.80
  -4  -6  -4    5.70    0.70
  -4  -6  -4    6.70    1.00
   4  -6   4    5.70    0.60
  -4  -6  -4    6.00    0.80
  -4  -6  -4    6.50    0.70
  -4   6  -4    5.50    0.70
  -4   6  -4    7.10    0.70
  -4   6  -4    5.30    0.80
  -4   6  -4    5.60    0.70
  -4   6  -4    6.50    1.00
   5  -6   4    7.50    0.70
  -5   6  -4    6.80    0.70
  -5   6  -4    7.10    0.80
  -5   6  -4    7.40    0.60
  -5   6  -4    6.60    0.60
  -5   6  -4    7.60    0.60
   6  -6   4    0.30    0.40
  -6   6  -4    0.90    0.20
  -6   6  -4    0.60    0.20
  -6   6  -4    0.60    0.20
  -6  -7   4   14.30    0.80
   6  -7  -4   14.10    0.90
  -6  -7   4   13.80    0.70
  -6  -7   4   14.00    0.80
   6  -7  -4   13.40    0.70
  -6   7   4   14.90    0.70
  -6   7   4   14.70    0.70
  -6   7   4   14.20    0.70
  -6   7   4   14.50    0.70
  -5  -7   4   13.90    0.90
  -5  -7   4   15.80    0.80
  -5  -7   4   14.80    0.80
   5  -7  -4   15.20    1.20
   5  -7  -4   14.70    0.90
  -5  -7   4   16.30    0.90
  -5   7   4   16.50    0.90
  -5   7   4   14.90    0.80
  -5   7   4   16.00    0.90
  -5   7   4   15.40    0.80
  -5   7   4   14.70    0.80
  -4  -7   4    8.60    0.80
   4  -7  -4    7.80    0.60
  -4  -7   4    7.20    0.80
  -4  -7   4    7.70    0.80
   4  -7  -4    7.80    0.60
  -4  -7   4    8.80    0.70
  -4  -7   4    8.90    0.60
  -4   7   4    8.70    0.80
  -4   7   4    9.00    0.80
  -4   7   4    8.90    0.80
  -4   7   4    9.20    0.70
  -3  -7   4   16.70    1.00
  -3  -7   4   17.80    1.00
   3  -7  -4   16.40    0.80
   3  -7  -4   18.60    0.90
  -3  -7   4   17.70    0.80
  -3  -7   4   17.70    1.10
  -3   7   4   18.80    1.20
  -3   7   4   17.20    0.90
  -3   7   4   19.20    0.90
  -3   7   4   17.80    1.00
  -3   7   4   17.70    1.10
  -3   7   4   16.60    1.20
  -3   7   4   17.60    0.80
   3   7  -4   17.60    0.90
   2  -7  -4   58.69    1.80
   2  -7  -4   57.59    1.80
  -2  -7   4   60.39    1.80
  -2  -7   4   58.39    1.80
  -2   7   4   58.29    1.80
   2   7  -4   60.79    1.80
  -2   7   4   58.69    1.90
  -1  -7   4    0.70    0.20
   1  -7  -4    0.40    0.20
  -1  -7   4    0.30    0.20
   1  -7  -4    0.20    0.20
  -1   7   4    0.50    0.20
  -1   7   4    0.30    0.10
   1   7  -4    0.10    0.10
   0  -7   4  173.88    5.10
   0  -7  -4  187.98    5.10
   0  -7  -4  175.18    5.10
   0  -7   4  178.28    5.10
   0   7   4  182.18    5.10
   0   7  -4  197.38    5.10
  -1  -7  -4    0.40    0.30
  -1  -7  -4    0.60    0.20
   1  -7   4    0.80    0.20
  -1  -7  -4    0.60    0.20
   1  -7   4    0.70    0.20
   1   7   4    0.40    0.10
  -1   7  -4    0.50    0.20
  -1   7  -4    0.50    0.20
  -2  -7  -4    1.60    0.40
  -2  -7  -4    1.40    0.30
  -2  -7  -4    1.30    0.30
   2  -7   4    1.40    0.30
  -2  -7  -4    1.30    0.30
   2   7   4    1.30    0.20
  -2   7  -4    0.90    0.20
  -2   7  -4    1.10    0.40
   3  -7   4   19.30    0.80
  -3  -7  -4   17.80    1.00
  -3  -7  -4   19.00    0.80
  -3  -7  -4   14.40    1.20
  -3  -7  -4   19.60    0.80
  -3  -7  -4   18.90    1.20
  -3  -7  -4   18.50    0.80
  -3  -7  -4   17.30    0.80
  -3   7  -4   17.60    1.10
  -3   7  -4   16.80    0.90
  -3   7  -4   18.10    1.10
  -3   7  -4   19.70    1.00
  -3   7  -4   16.90    1.00
  -3   7  -4   18.00    1.00
  -4  -7  -4    2.80    0.60
   4  -7   4    2.70    0.50
  -4  -7  -4    3.70    0.70
  -4  -7  -4    2.60    0.60
  -4  -7  -4    2.90    0.60
  -4  -7  -4    4.40    1.10
  -4   7  -4    2.60    0.50
  -4   7  -4    3.30    0.60
  -4   7  -4    2.40    0.40
  -4   7  -4    2.90    0.60
  -4   7  -4    4.40    0.60
   5  -7   4    7.70    0.60
   5  -7   4    6.50    0.70
  -5   7  -4    6.80    0.60
  -5   7  -4    6.70    0.70
  -5   7  -4    7.10    0.60
  -5   7  -4    6.40    0.70
  -5   7  -4    7.00    0.60
   6  -7   4    0.20    0.40
  -6   7  -4    0.10    0.20
  -6   7  -4    0.30    0.20
  -6   7  -4    0.00    0.20
   6  -8  -4    9.30    0.70
  -6  -8   4    8.10    0.80
  -6  -8   4    8.30    0.70
  -6   8   4    9.60    0.50
  -6   8   4    9.20    0.50
  -6   8   4    9.80    0.50
   5  -8  -4   30.70    1.20
  -5  -8   4   30.10    1.20
   5  -8  -4   29.40    1.30
  -5  -8   4   30.50    1.20
  -5  -8   4   30.60    1.20
  -5   8   4   28.90    1.20
  -5   8   4   29.10    1.20
  -5   8   4   29.10    1.20
  -5   8   4   30.30    1.20
  -5   8   4   29.30    1.30
  -4  -8   4    0.90    0.40
  -4  -8   4    1.00    0.40
  -4  -8   4    0.70    0.50
   4  -8  -4    1.00    0.40
  -4  -8   4    0.50    0.30
   4  -8  -4    0.50    0.30
  -4  -8   4    0.30    0.40
  -4   8   4    0.90    0.40
  -4   8   4    0.80    0.40
  -4   8   4    0.90    0.40
  -4   8   4    0.70    0.50
  -4   8   4    0.60    0.60
  -4   8   4    0.80    0.40
  -3  -8   4   15.60    0.90
  -3  -8   4   16.30    0.80
  -3  -8   4   16.60    0.70
   3  -8  -4   15.80    0.80
  -3  -8   4   15.50    1.10
  -3  -8   4   15.90    0.90
   3  -8  -4   16.60    0.80
  -3   8   4   17.10    1.00
  -3   8   4   16.10    0.90
  -3   8   4   15.10    1.10
  -3   8   4   15.70    0.90
   3   8  -4   15.80    0.90
  -3   8   4   15.90    0.80
  -3   8   4   16.10    1.10
  -2  -8   4   17.20    0.80
  -2  -8   4   18.30    0.70
   2  -8  -4   17.40    0.80
   2  -8  -4   16.80    0.80
  -2  -8   4   17.60    1.10
  -2   8   4   18.70    0.80
   2   8  -4   17.50    0.80
  -2   8   4   16.70    0.70
  -1  -8   4  119.59    3.40
   1  -8  -4  112.89    3.40
  -1  -8   4  117.59    3.40
   1  -8  -4  115.59    3.40
   1   8  -4  119.39    3.40
  -1   8   4  118.89    3.40
  -1   8   4  118.19    3.40
   0  -8   4    9.50    0.50
   0  -8  -4   10.70    0.70
   0  -8  -4    9.80    0.50
   0  -8   4   10.00    0.50
   0  -8  -4    8.70    0.60
   0  -8   4    9.00    0.60
   0   8   4    9.80    0.50
   0   8  -4   10.00    0.50
   0   8   4   10.60    0.50
  -1  -8  -4   62.79    1.90
   1  -8   4   60.59    1.90
   1  -8   4   61.49    1.90
  -1  -8  -4   62.39    1.90
   1  -8   4   60.79    1.90
  -1  -8  -4   60.59    1.90
  -1   8  -4   57.99    1.90
  -1   8  -4   61.89    1.90
   1   8   4   62.49    1.80
  -2  -8  -4    1.50    0.40
  -2  -8  -4    1.10    0.30
  -2  -8  -4    0.80    0.30
  -2  -8  -4    1.40    0.40
  -2  -8  -4    0.80    0.50
   2  -8   4    1.40    0.40
  -2   8  -4    1.00    0.50
  -2   8  -4   -0.40    0.80
   2   8   4    0.90    0.30
  -2   8  -4    1.10    0.40
  -2   8  -4    1.40    0.50
  -2   8  -4    1.30    0.30
  -3  -8  -4   22.70    0.90
  -3  -8  -4   21.10    0.90
   3  -8   4   21.90    0.90
  -3  -8  -4   19.40    1.30
  -3  -8  -4   22.20    1.00
  -3  -8  -4   21.90    1.20
  -3  -8  -4   21.90    1.00
  -3  -8  -4   22.50    1.00
  -3   8  -4   20.70    1.10
  -3   8  -4   21.50    1.00
  -3   8  -4   20.30    1.10
  -3   8  -4   20.50    1.10
  -3   8  -4   20.30    1.20
  -3   8  -4   21.10    1.10
   4  -8   4    0.80    0.40
  -4  -8  -4    1.30    0.60
  -4  -8  -4    1.50    0.50
   4  -8   4    0.90    0.40
  -4  -8  -4    1.30    0.40
   4  -8   4    1.10    0.40
  -4   8  -4    1.60    0.40
  -4   8  -4    1.60    0.40
  -4   8  -4    2.70    0.60
  -4   8  -4    1.50    0.40
  -4   8  -4    1.30    0.40
   5  -8   4    0.30    0.40
   5  -8   4    0.00    0.30
  -5   8  -4    0.20    0.30
  -5   8  -4    0.10    0.30
  -5   8  -4    0.00    0.20
  -5   8  -4   -0.10    0.40
  -6   8  -4   15.90    0.70
  -6   8  -4   15.30    0.60
  -6   8  -4   15.90    0.60
  -6  -9   4    2.40    0.60
   6  -9  -4    4.10    0.50
  -6   9   4    3.40    0.30
  -6   9   4    3.00    0.60
  -6   9   4    3.40    0.50
  -5  -9   4   18.30    1.40
  -5  -9   4   19.80    0.90
  -5  -9   4   18.50    0.90
   5  -9  -4   15.30    0.90
   5  -9  -4   18.20    0.90
  -5   9   4   15.80    0.90
  -5   9   4   18.20    0.90
  -5   9   4   17.30    1.10
  -5   9   4   18.70    0.90
  -4  -9   4    0.60    0.40
  -4  -9   4    0.90    0.30
  -4  -9   4    0.30    0.40
   4  -9  -4    0.20    0.40
  -4  -9   4    0.50    0.40
   4  -9  -4    0.70    0.40
  -4  -9   4    1.50    0.50
  -4   9   4   -0.20    0.50
  -4   9   4    0.60    0.50
  -4   9   4    0.70    0.40
  -4   9   4    0.50    0.40
  -4   9   4    0.10    0.40
  -4   9   4    0.40    0.30
   3  -9  -4   49.99    1.70
  -3  -9   4   51.49    1.80
  -3  -9   4   51.49    1.80
   3  -9  -4   48.60    1.70
  -3  -9   4   51.59    1.70
  -3  -9   4   47.70    1.90
  -3  -9   4   52.09    1.70
  -3   9   4   49.60    1.80
  -3   9   4   53.19    1.80
  -3   9   4   51.69    1.70
  -3   9   4   47.90    1.80
  -3   9   4   50.29    1.80
   2  -9  -4   34.80    1.20
  -2  -9   4   35.20    1.20
  -2  -9   4   35.80    1.50
  -2  -9   4   35.60    1.20
  -2  -9   4   35.20    1.30
  -2  -9   4   34.00    1.30
   2  -9  -4   29.70    1.20
   2  -9  -4   33.40    1.30
   2   9  -4   34.10    1.30
  -2   9   4   34.60    1.30
  -2   9   4   30.30    1.50
  -2   9   4   31.20    1.30
  -2   9   4   35.40    1.20
  -1  -9   4   12.20    0.60
  -1  -9   4   11.90    0.60
   1  -9  -4   12.10    0.60
   1  -9  -4   11.60    0.60
   1   9  -4   12.50    0.60
  -1   9   4   11.90    0.60
   0  -9  -4   50.89    1.60
   0  -9  -4   48.20    1.60
   0  -9   4   48.10    1.60
   0  -9  -4   49.20    1.60
   0   9  -4   49.00    1.60
   0   9   4   48.30    1.60
   0   9   4   50.19    1.60
  -1  -9  -4   56.99    1.70
   1  -9   4   53.19    1.70
  -1  -9  -4   53.69    1.70
   1  -9   4   49.70    1.70
   1  -9   4   53.39    1.70
  -1  -9  -4   55.09    1.70
   1   9   4   53.69    1.70
  -1   9  -4   52.59    1.70
  -1   9  -4   52.69    1.70
  -2  -9  -4   10.10    0.60
   2  -9   4    9.30    0.60
  -2  -9  -4    9.20    0.70
  -2  -9  -4    8.60    0.90
  -2  -9  -4   10.90    1.10
  -2  -9  -4    9.80    0.70
  -2  -9  -4   10.00    0.60
   2  -9   4    9.10    0.60
   2  -9   4   10.40    0.70
  -2   9  -4    9.60    0.70
  -2   9  -4    9.80    0.80
  -2   9  -4    9.30    0.70
  -2   9  -4   10.50    0.90
  -2   9  -4    9.30    0.80
  -3  -9  -4   20.20    1.10
   3  -9   4   20.60    1.00
   3  -9   4   22.00    1.00
  -3  -9  -4   20.50    1.10
   3  -9   4   21.10    0.90
  -3  -9  -4   22.20    1.00
  -3  -9  -4   22.40    1.00
  -3  -9  -4   21.40    0.90
  -3  -9  -4   20.10    1.30
  -3   9  -4   19.40    1.00
  -3   9  -4   20.00    1.00
  -3   9  -4   21.00    1.10
  -3   9  -4   20.50    1.10
  -3   9  -4   21.10    1.20
   4  -9   4    0.70    0.40
   4  -9   4    0.50    0.30
  -4  -9  -4   -0.40    0.40
  -4  -9  -4    0.30    0.50
   4  -9   4    0.30    0.40
  -4  -9  -4    0.60    0.30
  -4   9  -4    0.20    0.30
  -4   9  -4    0.00    0.40
  -4   9  -4    0.00    0.40
  -4   9  -4   -0.50    0.40
   5  -9   4   30.20    1.30
   5  -9   4   31.40    1.40
  -5   9  -4   31.70    1.20
  -5   9  -4   32.00    1.20
  -5   9  -4   31.30    1.20
  -5   9  -4   31.20    1.20
  -6   9  -4    1.30    0.30
  -6   9  -4    0.60    0.20
  -6   9  -4    0.60    0.20
   6 -10  -4    2.30    0.40
  -6  10   4    2.90    0.30
   5 -10  -4    3.00    0.50
  -5 -10   4    2.80    0.50
  -5 -10   4    3.00    0.60
   5 -10  -4    3.70    0.50
  -5 -10   4    3.10    0.60
   5 -10  -4    3.70    0.80
  -5  10   4    2.70    0.50
  -5  10   4    2.80    0.50
   4 -10  -4   17.70    0.90
  -4 -10   4   18.00    0.90
  -4 -10   4   17.90    0.90
   4 -10  -4   16.80    0.90
  -4 -10   4   16.90    0.90
  -4 -10   4   17.20    0.90
   4 -10  -4   18.00    1.00
  -4  10   4   17.60    0.90
  -4  10   4   15.70    0.90
  -4  10   4   16.30    1.10
  -4  10   4   16.80    1.00
  -4  10   4   18.30    1.30
  -3 -10   4   66.99    2.20
  -3 -10   4   63.59    2.10
  -3 -10   4   64.59    2.10
   3 -10  -4   67.09    2.20
   3 -10  -4   65.49    2.10
   3 -10  -4   66.29    2.20
  -3 -10   4   64.79    2.20
  -3  10   4   65.59    2.10
  -3  10   4   67.29    2.10
  -3  10   4   65.89    2.20
  -3  10   4   62.59    2.20
  -2 -10   4    5.70    0.70
   2 -10  -4    7.70    0.50
  -2 -10   4    6.60    0.50
  -2 -10   4    7.50    0.50
   2 -10  -4    6.20    0.90
   2 -10  -4    7.40    0.50
  -2 -10   4    6.50    0.70
  -2 -10   4    5.80    0.90
   2 -10  -4    7.30    0.70
  -2  10   4    5.80    0.80
  -2  10   4    5.10    0.70
   2  10  -4    6.20    0.70
  -2  10   4    6.40    0.50
   1 -10  -4    3.70    0.80
  -1 -10   4    3.10    0.70
   1 -10  -4    5.00    0.70
  -1 -10   4    4.60    0.40
   1 -10  -4    3.70    0.50
   1 -10  -4    4.40    0.50
  -1 -10   4    4.90    0.70
  -1 -10   4    3.90    0.50
  -1 -10   4    4.80    0.70
   1  10  -4    4.30    0.50
  -1  10   4    4.10    0.60
  -1  10   4    4.80    0.80
  -1  10   4    4.30    0.40
   0 -10  -4    0.00    0.40
   0 -10  -4    0.10    0.20
   0 -10  -4    0.40    0.30
   0 -10  -4    0.70    0.30
   0 -10  -4   -0.30    0.40
   0 -10  -4    0.40    0.40
   0 -10   4    0.60    0.30
   0 -10   4    0.00    0.40
   0  10   4    0.20    0.30
   0  10  -4    0.30    0.20
   0  10   4    0.10    0.20
  -1 -10  -4   20.20    0.90
  -1 -10  -4   21.80    0.90
  -1 -10  -4   21.70    1.10
  -1 -10  -4   20.40    1.20
  -1 -10  -4   20.20    1.00
   1 -10   4   20.70    0.90
   1 -10   4   20.70    0.90
  -1 -10  -4   20.90    0.90
   1 -10   4   22.60    0.90
   1 -10   4   19.80    1.00
  -1  10  -4   18.40    1.20
  -1  10  -4   21.50    1.00
  -1  10  -4   21.70    0.90
   1  10   4   21.30    0.90
  -2 -10  -4    5.90    0.70
   2 -10   4    6.00    0.60
  -2 -10  -4    5.90    0.70
   2 -10   4    4.70    0.60
   2 -10   4    5.50    0.50
  -2 -10  -4    5.80    0.50
  -2 -10  -4    3.80    0.60
  -2 -10  -4    5.00    0.80
  -2 -10  -4    5.40    1.00
  -2  10  -4    5.10    0.70
  -2  10  -4    5.80    0.80
  -2  10  -4    5.40    0.60
  -2  10  -4    4.80    0.80
   3 -10   4   13.60    0.80
  -3 -10  -4   15.60    0.80
  -3 -10  -4   14.30    1.00
   3 -10   4   14.00    0.80
   3 -10   4   12.40    0.80
  -3 -10  -4   14.70    0.80
  -3 -10  -4   13.40    1.20
  -3  10  -4   15.40    0.80
  -3  10  -4   14.20    0.90
   4 -10   4   16.50    0.90
  -4 -10  -4   15.80    0.90
  -4 -10  -4   18.40    1.00
  -4 -10  -4   17.30    0.90
   4 -10   4   16.80    0.90
   4 -10   4   15.60    0.90
  -4  10  -4   17.20    0.90
  -4  10  -4   16.00    0.90
  -4  10  -4   16.30    0.90
  -4  10  -4   16.40    1.00
   5 -10   4    5.10    0.60
  -5 -10  -4    4.50    0.70
  -5  10  -4    5.40    0.60
  -5  10  -4    4.90    0.50
  -5  10  -4    5.20    0.50
  -5  10  -4    3.70    0.60
  -5 -11   4    0.20    0.40
   5 -11  -4    0.30    0.30
  -5 -11   4   -0.20    0.30
  -5 -11   4   -0.40    0.30
   5 -11  -4   -0.10    0.20
  -5  11   4   -0.20    0.30
  -5  11   4    0.00    0.20
   4 -11  -4   23.40    1.00
   4 -11  -4   21.80    1.10
  -4 -11   4   21.60    1.00
   4 -11  -4   22.70    1.00
  -4 -11   4   23.50    1.00
  -4 -11   4   22.20    1.00
  -4 -11   4   23.40    1.00
  -4  11   4   21.20    1.00
  -4  11   4   22.90    1.00
  -4  11   4   23.60    1.00
  -4  11   4   21.40    1.30
  -3 -11   4    5.80    0.70
   3 -11  -4    5.90    0.70
  -3 -11   4    5.10    0.60
   3 -11  -4    5.90    0.60
  -3 -11   4    5.30    0.60
   3 -11  -4    5.50    0.60
  -3 -11   4    4.70    0.70
  -3  11   4    5.50    0.60
  -3  11   4    5.10    0.60
  -3  11   4    3.20    0.80
  -2 -11   4   38.70    1.40
   2 -11  -4   36.80    1.50
   2 -11  -4   37.70    1.50
  -2 -11   4   39.20    1.40
  -2 -11   4   40.90    1.40
   2 -11  -4   36.30    1.30
  -2 -11   4   36.40    1.50
   2 -11  -4   37.60    1.40
  -2 -11   4   38.40    1.40
  -2  11   4   39.10    1.40
  -2  11   4   38.70    1.40
   1 -11  -4    0.30    0.30
  -1 -11   4    1.20    0.40
  -1 -11   4   -0.50    0.40
  -1 -11   4    0.10    0.40
  -1 -11   4   -0.30    0.30
   1 -11  -4    0.40    0.40
   1 -11  -4   -0.60    0.40
   1 -11  -4    0.40    0.30
   1  11  -4   -0.20    0.30
  -1  11   4    0.40    0.40
  -1  11   4    0.30    0.40
  -1  11   4   -0.20    0.40
   0 -11   4   76.59    2.60
   0 -11  -4   78.99    2.40
   0 -11  -4   83.29    2.40
   0 -11  -4   79.99    2.60
   0 -11   4   78.69    2.50
   0 -11  -4   73.99    2.50
   0 -11   4   82.89    2.50
   0 -11   4   80.39    2.40
   0 -11  -4   81.59    2.40
   0 -11  -4   78.59    2.40
   0  11   4   80.09    2.50
   0  11  -4   76.79    2.50
   0  11   4   78.19    2.40
   0  11  -4   74.79    2.60
  -1 -11  -4    0.30    0.30
  -1 -11  -4   -0.10    0.30
  -1 -11  -4   -0.70    0.40
  -1 -11  -4    1.00    0.40
   1 -11   4    0.10    0.40
   1 -11   4    0.50    0.40
   1 -11   4    0.00    0.40
  -1 -11  -4    0.00    0.40
  -1 -11  -4   -0.30    0.30
   1 -11   4   -0.50    0.70
   1 -11   4   -0.30    0.50
  -1  11  -4    0.60    0.30
  -1  11  -4   -0.30    0.50
  -1  11  -4    0.20    0.40
   1  11   4    0.30    0.40
  -2 -11  -4   10.50    0.70
  -2 -11  -4    8.40    1.10
  -2 -11  -4    9.40    0.80
  -2 -11  -4    9.40    0.90
  -2 -11  -4   10.40    0.90
   2 -11   4    9.60    0.70
   2 -11   4    9.70    0.70
  -2  11  -4    8.00    0.70
  -2  11  -4   10.20    0.80
  -2  11  -4    8.20    0.80
   3 -11   4    8.70    0.70
   3 -11   4    7.80    0.70
  -3 -11  -4    9.30    0.70
  -3 -11  -4    8.60    0.60
  -3 -11  -4    7.70    0.80
   3 -11   4    8.80    0.70
  -3  11  -4    8.60    0.70
  -3  11  -4    9.20    0.70
   4 -11   4   45.20    1.60
  -4 -11  -4   45.90    1.60
  -4 -11  -4   46.10    1.60
   4 -11   4   44.50    1.70
   4 -11   4   45.00    1.50
  -4  11  -4   43.80    1.60
  -4  11  -4   47.80    1.60
   5 -11   4    6.00    0.60
  -5 -11  -4    7.00    0.90
  -5  11  -4    5.40    0.40
  -5  11  -4    6.00    0.60
  -5  11  -4    5.50    0.50
  -5 -12   4    6.00    0.50
   5 -12  -4    7.50    0.50
  -5 -12   4    4.40    0.60
   5 -12  -4    7.00    0.60
  -5  12   4    7.20    0.50
  -4 -12   4    0.10    0.30
   4 -12  -4    0.90    0.50
  -4 -12   4    0.80    0.40
   4 -12  -4    1.00    0.40
  -4 -12   4    1.20    0.40
   4 -12  -4    0.80    0.30
  -4  12   4    0.80    0.30
  -4  12   4    1.00    0.50
   3 -12  -4   17.80    0.90
   3 -12  -4   17.40    0.90
  -3 -12   4   15.60    0.80
  -3 -12   4   17.50    0.90
   3 -12  -4   18.00    0.90
  -3 -12   4   17.10    0.90
  -3 -12   4   16.80    1.00
  -3  12   4   17.70    0.90
  -3  12   4   17.10    0.90
  -3  12   4   17.90    0.90
   2 -12  -4   44.00    1.50
  -2 -12   4   42.50    1.50
   2 -12  -4   41.60    1.50
  -2 -12   4   40.00    1.50
   2 -12  -4   41.40    1.50
  -2 -12   4   41.80    1.50
  -2 -12   4   42.50    1.60
   2 -12  -4   41.40    1.60
  -2  12   4   39.10    1.50
  -2  12   4   41.90    1.50
  -1 -12   4    0.20    0.40
  -1 -12   4    0.60    0.30
   1 -12  -4    0.60    0.30
   1 -12  -4    0.60    0.40
   1 -12  -4    0.70    0.30
  -1 -12   4    0.30    0.40
  -1  12   4    0.80    0.40
  -1  12   4    0.50    0.30
   0 -12   4   18.10    0.80
   0 -12  -4   17.30    0.90
   0 -12   4   17.00    0.90
   0 -12  -4   17.30    0.90
   0 -12  -4   16.20    0.90
   0 -12   4   18.50    1.10
   0 -12  -4   16.30    1.00
   0 -12  -4   17.90    0.90
   0 -12  -4   18.00    0.80
   0  12  -4   14.70    1.20
   0  12   4   18.30    0.90
   0  12   4   16.10    1.20
  -1 -12  -4  145.39    4.30
   1 -12   4  150.18    4.30
  -1 -12  -4  151.08    4.40
  -1 -12  -4  146.89    4.40
   1 -12   4  147.79    4.30
  -1 -12  -4  152.88    4.40
  -1 -12  -4  145.09    4.40
   1 -12   4  148.09    4.40
  -1 -12  -4  151.18    4.30
   1 -12   4  144.09    4.40
   1  12   4  148.29    4.30
  -1  12  -4  146.79    4.30
  -1  12  -4  148.49    4.40
  -2 -12  -4    0.80    0.50
  -2 -12  -4    1.70    0.40
   2 -12   4    2.70    0.60
   2 -12   4    1.00    0.40
  -2 -12  -4    1.40    0.40
   2 -12   4    1.60    0.40
  -2 -12  -4    0.90    0.30
  -2  12  -4    1.90    0.50
  -2  12  -4    1.80    0.50
  -2  12  -4    1.30    0.30
   3 -12   4   31.40    1.30
  -3 -12  -4   31.70    1.20
   3 -12   4   32.60    1.40
  -3 -12  -4   31.50    1.20
   3 -12   4   31.90    1.20
  -3 -12  -4   32.70    1.30
  -3  12  -4   33.40    1.30
  -3  12  -4   36.00    1.30
   4 -12   4   13.10    0.70
  -4 -12  -4   14.20    0.70
  -4 -12  -4   13.50    0.70
   4 -12   4   13.50    0.80
  -4 -12  -4   14.50    0.90
   4 -12   4   13.90    1.00
  -4  12  -4   13.90    0.70
  -4  12  -4   13.60    0.70
   5 -12   4    1.00    0.30
  -5  12  -4    1.60    0.30
  -5  12  -4    1.10    0.30
  -5 -13   4   12.10    0.60
   5 -13  -4   12.40    0.60
  -5  13   4   13.10    0.50
  -4 -13   4   12.90    0.70
   4 -13  -4   13.40    0.70
  -4 -13   4   12.60    0.70
   4 -13  -4   13.10    0.70
  -4 -13   4   12.00    0.70
   4 -13  -4   13.00    0.80
  -4  13   4   11.80    0.90
  -4  13   4   12.30    0.60
   3 -13  -4   12.30    0.70
  -3 -13   4   13.00    0.90
  -3 -13   4   12.30    0.70
  -3 -13   4   11.50    0.70
  -3 -13   4   12.20    0.70
   3 -13  -4   12.40    0.90
   3 -13  -4   11.30    0.80
  -3  13   4   11.60    0.80
  -3  13   4   11.30    0.80
  -3  13   4   12.20    0.70
   2 -13  -4   71.59    2.30
   2 -13  -4   68.59    2.20
  -2 -13   4   69.49    2.20
  -2 -13   4   71.09    2.30
   2 -13  -4   70.19    2.20
   2 -13  -4   68.99    2.30
  -2 -13   4   68.39    2.30
  -2 -13   4   71.19    2.20
  -2  13   4   68.49    2.30
  -2  13   4   68.89    2.20
  -2  13   4   69.39    2.30
   1 -13  -4   11.80    0.70
  -1 -13   4   11.90    0.70
   1 -13  -4   11.30    0.80
  -1 -13   4   11.20    0.80
   1 -13  -4   11.40    0.80
  -1 -13   4   10.60    0.80
   1 -13  -4   11.20    0.80
  -1 -13   4   12.20    0.80
  -1  13   4   11.30    0.70
  -1  13   4   11.20    0.80
   0 -13   4    6.00    0.80
   0 -13  -4    6.90    0.70
   0 -13  -4    6.40    0.80
   0 -13  -4    6.00    0.70
   0 -13  -4    7.10    0.70
   0 -13  -4    6.60    0.60
   0 -13   4    5.40    0.60
   0 -13   4    6.20    0.60
   0 -13  -4    6.40    0.70
   0  13   4    6.00    0.50
   0  13   4    5.80    0.80
   0  13  -4    5.80    0.60
   1 -13   4   19.60    1.00
  -1 -13  -4   22.50    0.90
  -1 -13  -4   21.30    1.00
   1 -13   4   20.00    1.20
  -1 -13  -4   21.90    1.10
  -1 -13  -4   21.90    1.10
  -1 -13  -4   20.00    1.10
  -1 -13  -4   21.40    1.10
   1 -13   4   22.00    1.00
  -1  13  -4   21.80    1.00
  -1  13  -4   19.80    1.10
   1  13   4   21.70    0.90
  -2 -13  -4    1.40    0.50
  -2 -13  -4    2.70    0.50
  -2 -13  -4    2.40    0.40
   2 -13   4    1.30    0.50
  -2 -13  -4    2.40    0.60
   2 -13   4    1.10    0.30
   2 -13   4    1.20    0.40
   2  13   4    2.10    0.50
  -2  13  -4    2.40    0.50
  -2  13  -4    1.50    0.40
  -2  13  -4    2.20    0.50
  -3 -13  -4   42.90    1.50
   3 -13   4   39.60    1.50
   3 -13   4   40.80    1.70
   3 -13   4   43.50    1.50
  -3 -13  -4   41.80    1.50
   3 -13   4   42.30    1.50
  -3 -13  -4   42.60    1.50
  -3  13  -4   44.90    1.50
  -3  13  -4   41.00    1.50
   3  13   4   42.40    1.50
  -4 -13  -4    0.20    0.30
  -4 -13  -4   -0.40    0.30
   4 -13   4   -0.10    0.30
  -4 -13  -4   -0.50    0.30
   4 -13   4    0.40    0.50
   4 -13   4    0.20    0.20
  -4  13  -4    0.00    0.30
  -4  13  -4   -0.10    0.20
   5 -13   4    1.10    0.30
  -5  13  -4    0.80    0.30
  -5  13  -4    0.60    0.20
  -4 -14   4   17.10    0.70
  -4 -14   4   15.70    0.70
   4 -14  -4   16.40    0.80
   4 -14  -4   16.50    0.70
  -4 -14   4   16.80    0.80
  -4  14   4   16.00    0.70
  -3 -14   4    3.60    0.50
  -3 -14   4    4.90    0.60
   3 -14  -4    2.40    0.60
  -3 -14   4    4.40    0.70
   3 -14  -4    3.70    0.60
  -3  14   4    4.50    0.70
  -3  14   4    3.20    0.60
   2 -14  -4    0.20    0.30
   2 -14  -4    0.70    0.40
   2 -14  -4    0.30    0.30
  -2 -14   4   -0.60    0.30
  -2 -14   4   -0.20    0.30
  -2 -14   4    0.60    0.30
   2 -14  -4    0.40    0.50
  -2 -14   4   -0.40    0.30
  -2  14   4    0.00    0.30
  -2  14   4    0.00    0.30
  -2  14   4    0.40    0.30
   1 -14  -4    6.10    0.60
  -1 -14   4    7.60    0.60
  -1 -14   4    7.00    0.70
  -1 -14   4    5.90    0.60
   1 -14  -4    6.20    0.80
   1 -14  -4    7.00    0.70
   1 -14  -4    6.90    0.70
  -1  14   4    6.80    0.70
  -1  14   4    5.80    0.60
   0 -14  -4   13.00    0.90
   0 -14  -4   14.40    0.80
   0 -14  -4   13.00    1.00
   0 -14  -4   13.90    0.90
   0 -14   4   13.30    0.80
   0 -14   4   14.50    0.80
   0 -14  -4   14.50    0.80
   0 -14  -4   13.50    0.90
   0 -14   4   14.50    0.90
   0  14   4   13.70    0.80
   0  14   4   13.90    0.80
   0  14  -4   13.70    0.80
  -1 -14  -4    0.60    0.40
  -1 -14  -4    0.20    0.40
  -1 -14  -4    0.30    0.30
   1 -14   4    0.30    0.50
  -1 -14  -4    0.10    0.30
   1 -14   4    1.10    0.40
   1  14   4    0.30    0.40
  -1  14  -4    0.10    0.40
  -1  14  -4    1.00    0.50
  -1  14  -4    0.90    0.30
   1  14   4    0.20    0.30
  -2 -14  -4    0.80    0.30
   2 -14   4    0.50    0.30
  -2 -14  -4    0.30    0.30
   2 -14   4    0.30    0.30
  -2 -14  -4    1.00    0.30
   2  14   4    0.80    0.30
  -2  14  -4    0.90    0.40
  -2  14  -4    0.50    0.30
   3 -14   4    0.40    0.30
  -3 -14  -4    0.30    0.30
   3 -14   4    0.20    0.30
  -3 -14  -4    0.20    0.30
  -3 -14  -4   -0.10    0.30
   3 -14   4    0.00    0.60
   3  14   4    0.40    0.40
  -3  14  -4    0.60    0.30
  -3  14  -4    0.60    0.30
  -4 -14  -4   -0.40    0.30
   4 -14   4    0.00    0.20
  -4 -14  -4    0.20    0.30
  -4 -14  -4    0.00    0.30
   4 -14   4    0.20    0.40
  -4  14  -4    0.40    0.30
  -4  14  -4    0.00    0.20
  -4 -15   4    6.20    0.40
   4 -15  -4    6.40    0.40
  -4 -15   4    6.70    0.50
  -4  15   4    7.10    0.40
  -3 -15   4    5.10    0.50
  -3 -15   4    5.30    0.50
   3 -15  -4    4.50    0.60
   3 -15  -4    5.80    0.50
  -3  15   4    6.10    0.70
  -3  15   4    5.90    0.60
  -3  15   4    4.90    0.50
   2 -15  -4    0.40    0.30
   2 -15  -4   -0.10    0.30
  -2 -15   4    0.70    0.30
   2 -15  -4   -0.60    0.60
  -2 -15   4    0.50    0.30
   2 -15  -4    0.90    0.60
  -2 -15   4    0.60    0.30
  -2  15   4    0.20    0.40
  -2  15   4    0.20    0.30
  -2  15   4    0.20    0.30
  -1 -15   4   10.50    0.60
  -1 -15   4    9.80    0.70
   1 -15  -4   10.10    0.80
  -1 -15   4   10.10    0.70
   1 -15  -4   10.10    1.00
   1 -15  -4   10.20    0.70
   1 -15  -4   11.10    0.80
  -1  15   4   10.40    0.70
  -1  15   4    9.60    0.70
   1  15  -4   10.00    0.70
   0 -15  -4   14.70    0.70
   0 -15   4   14.00    0.90
   0 -15  -4   13.10    0.80
   0 -15  -4   13.00    0.80
   0 -15   4   14.40    0.70
   0 -15   4   13.70    0.80
   0  15   4   14.40    0.80
   0  15  -4   12.70    0.80
   0  15   4   13.40    0.80
  -1 -15  -4    5.80    0.50
  -1 -15  -4    5.40    0.60
  -1 -15  -4    7.00    0.80
   1 -15   4    5.90    0.50
  -1 -15  -4    6.20    0.60
  -1  15  -4    7.30    0.80
  -1  15  -4    6.70    0.60
   1  15   4    6.50    0.60
   1  15   4    5.40    0.70
   2 -15   4   20.40    1.00
  -2 -15  -4   19.70    0.90
  -2  15  -4   18.90    1.10
   2  15   4   18.70    0.90
  -2  15  -4   19.90    1.20
  -3 -15  -4    0.30    0.30
   3 -15   4    0.10    0.30
   3 -15   4    0.60    0.30
  -3 -15  -4    0.70    0.20
  -3 -15  -4    0.30    0.30
   3  15   4    0.50    0.50
  -3  15  -4    0.40    0.20
  -3  15  -4    0.80    0.40
  -4 -15  -4   -0.20    0.30
   4 -15   4    0.20    0.20
  -4  15  -4    0.00    0.20
  -3 -16   4    0.70    0.30
  -3 -16   4    1.50    0.40
   3 -16  -4    1.40    0.30
  -3  16   4    0.90    0.20
   3  16  -4    1.10    0.40
   2 -16  -4    1.70    0.30
  -2 -16   4    1.40    0.30
   2 -16  -4    1.70    0.50
  -2 -16   4    1.50    0.30
  -2 -16   4    1.50    0.30
   2 -16  -4    2.30    0.60
  -2  16   4    1.70    0.40
  -2  16   4    1.50    0.30
  -2  16   4    1.30    0.30
   2  16  -4    1.90    0.50
   1 -16  -4   17.10    0.80
   1 -16  -4   18.90    0.90
  -1 -16   4   18.60    0.90
  -1 -16   4   16.80    0.80
  -1 -16   4   17.50    0.80
  -1  16   4   16.90    0.80
   1  16  -4   16.70    0.90
   0 -16  -4   12.90    0.90
   0 -16  -4   14.20    0.80
   0 -16   4   15.30    0.80
   0  16  -4   13.90    1.10
   0  16   4   15.10    0.80
   0  16   4   14.60    0.80
  -1 -16  -4    2.20    0.50
  -1 -16  -4    1.00    0.40
  -1 -16  -4    0.50    0.30
   1 -16   4    1.00    0.30
   1  16   4    0.10    0.40
  -1  16  -4    0.70    0.30
   1  16   4    1.10    0.40
  -1  16  -4    0.60    0.50
  -2 -16  -4    0.10    0.20
  -2 -16  -4    0.00    0.30
  -2 -16  -4   -0.10    0.30
   2 -16   4    0.10    0.20
   2 -16   4   -0.20    0.30
   2  16   4    0.80    0.40
  -2  16  -4   -0.10    0.20
  -3 -16  -4   -0.10    0.20
  -3 -16  -4   -0.20    0.20
   3 -16   4    0.00    0.20
   3 -16   4    0.20    0.20
  -3  16  -4    0.00    0.20
  -3 -17   4    0.10    0.20
  -3 -17   4   -0.40    0.20
   3 -17  -4    0.20    0.20
  -3  17   4    0.00    0.20
   3  17  -4    0.40    0.20
   2 -17  -4    7.20    0.50
   2 -17  -4    7.00    0.60
  -2 -17   4    6.40    0.50
  -2 -17   4    7.10    0.50
  -2 -17   4    7.10    0.50
   2  17  -4    6.10    0.60
  -2  17   4    7.10    0.50
  -2  17   4    6.90    0.50
   1 -17  -4    1.00    0.30
  -1 -17   4    0.80    0.30
   1 -17  -4    0.90    0.30
  -1 -17   4    1.00    0.30
  -1 -17   4    0.90    0.30
   1  17  -4    1.10    0.20
  -1  17   4    0.50    0.40
  -1  17   4    0.70    0.20
   1  17  -4    1.00    0.40
  -1  17   4    1.10    0.30
   0 -17   4    1.60    0.40
   0 -17   4    1.20    0.40
   0 -17  -4    1.20    0.40
   0 -17  -4    1.30    0.50
   0  17  -4    1.30    0.50
   0  17   4    1.40    0.40
   0  17   4    1.10    0.30
   0  17  -4    1.20    0.30
  -1 -17  -4    7.50    0.60
  -1 -17  -4    6.90    0.50
   1 -17   4    6.60    0.50
  -1  17  -4    7.00    0.50
   1  17   4    7.30    0.60
  -2 -17  -4    0.30    0.20
  -2 -17  -4    0.40    0.30
   2 -17   4   -0.20    0.20
  -2  17  -4    0.00    0.20
   2 -18  -4    5.60    0.40
  -2 -18   4    5.30    0.50
  -2  18   4    4.40    0.40
   2  18  -4    5.10    0.40
   1 -18  -4   16.70    0.70
  -1 -18   4   16.70    0.80
   1 -18  -4   17.80    0.70
  -1 -18   4   17.00    0.70
  -1  18   4   17.80    0.70
  -1  18   4   17.40    0.70
   1  18  -4   17.10    0.70
   0 -18   4    0.20    0.20
   0 -18  -4    0.10    0.30
   0  18  -4    0.10    0.20
   1 -18   4    2.30    0.30
  -1 -18  -4    2.30    0.30
  -1  18  -4    2.70    0.30
   2 -18   4    0.00    0.20
  -2 -18  -4    0.10    0.20
  -2  18  -4    0.00    0.10
  -7   0   5    2.80    0.40
  -7   0   5    2.70    0.30
  -7   0   5    2.00    0.50
  -6   0   5    0.00    0.30
  -6   0   5   -0.50    0.40
  -6   0   5    0.50    0.40
  -6   0   5    0.50    0.50
  -5   0   5    0.30    0.40
  -5   0   5    0.60    0.40
  -5   0   5    0.60    0.40
  -5   0   5    0.80    0.40
  -5   0   5    0.90    0.40
  -5   0   5    1.00    0.40
  -4   0   5   -0.40    0.40
   4   0  -5    0.20    0.40
  -4   0   5    0.50    0.40
   4   0  -5    0.50    0.40
  -4   0   5    0.10    0.40
  -4   0   5    0.40    0.20
  -4   0   5   -0.10    0.60
  -4   0   5   -0.20    0.40
  -4   0   5   -0.20    0.30
  -3   0   5   78.39    2.40
   3   0  -5   76.59    2.30
  -3   0   5   78.79    2.30
   2   0  -5    0.00    0.20
  -2   0   5    0.00    0.10
  -2   0   5    0.20    0.20
   1   0  -5 9999.00  259.47
   1   0  -5 9161.58  259.27
   0   0  -5   -0.10    0.10
   0   0  -5   -0.20    0.10
   0   0  -5   -0.10    0.10
  -1   0  -5  650.23   17.10
  -1   0  -5  609.94   17.10
  -2   0  -5   -0.10    0.10
   2   0   5   -0.20    0.10
  -2   0  -5   -0.10    0.20
  -2   0  -5    0.10    0.10
  -3   0  -5   16.40    0.60
  -3   0  -5   17.30    0.70
  -3   0  -5   17.20    0.70
  -4   0  -5    0.60    0.40
  -4   0  -5    0.30    0.40
  -4   0  -5   -0.30    0.30
  -4   0  -5    0.00    0.40
  -4   0  -5   -0.50    0.40
  -4   0  -5   -0.10    0.30
  -4   0  -5    1.00    0.60
  -5   0  -5  197.68    5.80
  -5   0  -5  203.88    5.70
  -5   0  -5  202.38    5.70
  -5   0  -5  201.98    5.80
  -5   0  -5  188.58    5.70
  -6   0  -5   -0.10    0.20
  -6   0  -5   -0.30    0.30
  -6   0  -5    0.30    0.30
  -6   0  -5    0.30    0.30
  -7  -1   5   13.60    0.60
  -7  -1   5   14.80    0.60
  -7  -1   5   15.10    0.60
  -7   1   5   14.20    0.60
  -7   1   5   13.50    0.60
  -6  -1   5    0.40    0.50
  -6  -1   5    0.80    0.30
  -6  -1   5    1.10    0.50
  -6  -1   5    0.70    0.50
  -6   1   5    0.50    0.40
  -6   1   5    0.90    0.40
  -6   1   5    0.50    0.50
  -6   1   5    0.40    0.30
  -5  -1   5   14.30    1.00
  -5  -1   5   14.80    0.90
  -5  -1   5   15.00    0.80
  -5  -1   5   13.40    0.80
  -5  -1   5   14.40    0.90
   5  -1  -5   13.70    0.90
  -5  -1   5   12.60    0.90
  -5   1   5   14.10    0.90
  -5   1   5   14.80    0.80
  -5   1   5   13.30    0.80
  -5   1   5   13.60    1.00
  -5   1   5   14.80    0.80
  -5   1   5   14.40    0.80
  -4  -1   5   32.00    1.10
   4  -1  -5   30.60    1.10
  -4  -1   5   31.60    1.30
  -4  -1   5   32.70    1.20
  -4  -1   5   30.80    1.30
  -4  -1   5   29.20    1.50
   4  -1  -5   31.60    1.20
  -4  -1   5   29.90    1.20
  -4   1   5   30.30    1.20
  -4   1   5   29.30    1.40
  -4   1   5   29.50    1.20
  -4   1   5   29.90    1.40
  -4   1   5   29.60    1.20
  -4   1   5   30.60    1.20
   4   1  -5   31.90    1.20
  -4   1   5   31.10    1.10
  -3  -1   5    3.20    0.30
  -3  -1   5    2.50    0.30
   3  -1  -5    3.50    0.40
  -3   1   5    2.70    0.30
  -3   1   5    3.00    0.30
   3   1  -5    2.30    0.40
  -2  -1   5   28.60    0.90
   2  -1  -5   29.30    0.90
  -2  -1   5   29.10    0.90
   2   1  -5   28.50    0.90
  -2   1   5   29.60    0.90
   1  -1  -5 1974.30   53.89
   1  -1  -5 1978.40   53.89
   1   1  -5 1949.10   53.79
  -1   1   5 2021.60   53.99
   0  -1  -5   44.00    1.20
   0  -1  -5   41.50    1.20
   0   1  -5   43.10    1.20
   0   1   5   43.90    1.20
  -1  -1  -5  196.88    5.40
   1  -1   5  194.28    5.40
  -1   1  -5  200.58    5.40
  -1   1  -5  196.58    5.40
  -2  -1  -5  521.85   14.30
   2  -1   5  496.55   14.20
  -2  -1  -5  530.15   14.30
  -2   1  -5  534.35   14.30
  -2   1  -5  521.45   14.20
   2   1   5  515.75   14.20
  -2   1  -5  540.45   14.30
  -3  -1  -5    0.30    0.20
  -3  -1  -5    0.10    0.20
  -3   1  -5    0.40    0.20
  -3   1  -5    0.40    0.20
  -3   1  -5    0.20    0.20
  -4  -1  -5    6.70    0.50
  -4  -1  -5    8.20    0.90
  -4  -1  -5    6.40    0.70
  -4  -1  -5    6.40    0.70
  -4  -1  -5    6.20    0.90
  -4  -1  -5    6.80    0.50
  -4  -1  -5    7.00    0.90
  -4   1  -5    6.30    0.70
  -4   1  -5    7.00    0.80
  -4   1  -5    7.00    0.90
  -4   1  -5    6.40    0.50
  -4   1  -5    6.30    0.60
  -4   1  -5    5.20    0.80
  -4   1  -5    7.20    0.50
  -5  -1  -5    6.00    0.60
  -5  -1  -5    5.10    0.70
  -5  -1  -5    5.00    0.80
  -5  -1  -5    6.40    0.70
  -5  -1  -5    6.40    0.60
  -5   1  -5    5.10    0.70
  -5   1  -5    6.10    0.70
  -5   1  -5    4.80    0.70
  -5   1  -5    5.80    0.60
  -5   1  -5    5.80    0.60
  -6  -1  -5    0.50    0.40
  -6  -1  -5    0.70    0.40
  -6  -1  -5    0.70    0.30
  -6  -1  -5    0.60    0.30
  -6   1  -5    0.50    0.30
  -6   1  -5    0.60    0.30
  -6   1  -5    0.80    0.30
  -6   1  -5    0.60    0.30
  -7  -2   5   -0.10    0.20
  -7  -2   5    0.40    0.30
  -7  -2   5   -0.50    0.20
  -7   2   5   -0.20    0.20
  -7   2   5   -0.10    0.20
  -7   2   5   -0.10    0.20
  -6  -2   5    2.70    0.50
  -6  -2   5    2.30    0.50
  -6  -2   5    2.30    0.60
  -6  -2   5    2.20    0.50
  -6  -2   5    2.00    0.50
  -6   2   5    2.10    0.50
  -6   2   5    2.70    0.60
   5  -2  -5    1.90    0.50
  -5  -2   5    1.20    0.40
  -5  -2   5    1.10    0.40
  -5  -2   5    1.00    0.40
  -5  -2   5    0.50    0.60
   5  -2  -5    1.30    0.50
  -5  -2   5    1.30    0.40
  -5  -2   5    1.70    0.50
  -5   2   5    1.10    0.50
  -5   2   5    1.00    0.40
  -5   2   5    1.20    0.40
  -5   2   5    1.10    0.40
  -5   2   5    1.10    0.40
  -5   2   5    0.80    0.40
  -4  -2   5   68.59    2.30
  -4  -2   5   71.99    2.20
  -4  -2   5   70.79    2.30
   4  -2  -5   72.39    2.20
  -4  -2   5   77.79    3.10
  -4  -2   5   70.89    2.30
  -4  -2   5   68.79    2.20
   4  -2  -5   68.39    2.20
  -4   2   5   70.89    2.30
  -4   2   5   72.39    2.30
  -4   2   5   69.09    2.30
  -4   2   5   70.89    2.20
  -4   2   5   67.19    2.30
  -4   2   5   69.29    2.30
  -4   2   5   71.29    2.30
   3  -2  -5   -0.10    0.20
   3  -2  -5    0.00    0.20
  -3  -2   5    0.20    0.20
   3   2  -5   -0.10    0.30
  -3   2   5    0.10    0.20
  -3   2   5    0.10    0.20
  -2  -2   5   25.40    0.90
   2  -2  -5   22.60    0.90
   2  -2  -5   26.80    0.90
  -2   2   5   26.30    0.90
  -2   2   5   26.90    0.90
   2   2  -5   27.40    0.80
   1  -2  -5   31.30    0.90
   1  -2  -5   31.90    0.90
   1   2  -5   30.70    0.90
  -1   2   5   27.20    0.90
   0  -2  -5  622.54   17.10
   0  -2  -5  663.63   17.10
   0   2  -5  596.74   17.20
   0   2   5  640.84   17.20
  -1  -2  -5    0.30    0.10
   1  -2   5    0.70    0.10
  -1   2  -5    0.40    0.10
  -1   2  -5    0.70    0.10
  -2  -2  -5  101.69    3.00
  -2  -2  -5  106.49    3.00
  -2   2  -5  107.39    3.00
  -2   2  -5  107.99    3.00
   2   2   5  102.19    3.00
  -2   2  -5  109.09    3.00
  -3  -2  -5   19.50    0.80
  -3  -2  -5   18.80    0.80
  -3  -2  -5   17.70    0.90
  -3   2  -5   19.80    0.80
  -3   2  -5   19.80    0.80
  -3   2  -5   19.10    0.80
  -4  -2  -5   82.89    2.60
  -4  -2  -5   79.69    2.60
  -4  -2  -5   76.09    2.50
  -4  -2  -5   80.29    2.50
  -4  -2  -5   79.79    2.50
  -4  -2  -5   77.29    2.60
  -4  -2  -5   78.79    2.50
  -4   2  -5   77.69    2.60
  -4   2  -5   77.99    2.60
  -4   2  -5   84.09    2.60
  -4   2  -5   80.89    2.50
  -4   2  -5   81.99    2.50
  -4   2  -5   80.79    2.50
  -5  -2  -5   48.00    1.80
  -5  -2  -5   49.10    1.70
  -5  -2  -5   47.40    1.70
  -5  -2  -5   47.00    1.70
  -5  -2  -5   47.20    1.80
  -5   2  -5   47.10    1.70
  -5   2  -5   49.20    1.80
  -5   2  -5   48.70    1.70
  -5   2  -5   50.09    1.70
  -5   2  -5   49.80    1.70
  -6  -2  -5    1.90    0.40
  -6  -2  -5    2.90    0.50
  -6  -2  -5    3.00    0.60
  -6   2  -5    2.50    0.50
  -6   2  -5    2.00    0.40
  -6   2  -5    2.40    0.50
  -6   2  -5    2.90    0.50
  -7   3   5    6.00    0.40
  -7   3   5    6.00    0.30
  -6  -3   5    5.60    0.50
  -6  -3   5    5.50    0.50
  -6  -3   5    4.00    0.90
  -6  -3   5    4.80    0.50
  -6  -3   5    3.40    0.70
  -6   3   5    4.90    0.50
  -6   3   5    6.00    0.60
  -6   3   5    4.60    0.50
  -6   3   5    4.50    0.50
   5  -3  -5   17.00    0.90
   5  -3  -5   17.00    1.00
  -5  -3   5   17.40    0.90
  -5  -3   5   16.60    0.90
  -5  -3   5   17.40    1.00
  -5  -3   5   16.20    0.90
  -5  -3   5   17.50    0.90
  -5   3   5   14.20    1.00
  -5   3   5   17.50    0.90
  -5   3   5   16.40    0.90
  -5   3   5   16.40    0.90
  -5   3   5   17.20    1.00
  -5   3   5   15.40    0.90
  -4  -3   5   70.19    2.30
   4  -3  -5   73.89    2.30
  -4  -3   5   71.19    2.30
   4  -3  -5   76.79    2.20
  -4  -3   5   70.89    2.20
  -4  -3   5   71.39    2.30
  -4  -3   5   71.69    2.30
  -4   3   5   70.99    2.30
  -4   3   5   68.99    2.40
  -4   3   5   72.09    2.40
  -4   3   5   72.09    2.30
  -4   3   5   71.39    2.40
  -4   3   5   72.19    2.20
  -4   3   5   73.99    2.30
   3  -3  -5   72.39    2.20
  -3  -3   5   70.79    2.20
   3  -3  -5   71.29    2.10
  -3   3   5   68.59    2.20
  -3   3   5   75.09    2.20
   2  -3  -5   62.69    1.90
  -2  -3   5   63.59    1.90
   2  -3  -5   63.89    1.90
  -2   3   5   65.29    1.90
  -2   3   5   62.49    1.90
   1  -3  -5  347.77    9.10
   1  -3  -5  314.07    9.00
   1   3  -5  334.77    9.00
  -1   3   5  309.27    9.10
  -1   3   5  346.87    9.00
   0  -3  -5   40.80    1.20
   0  -3   5   40.10    1.20
   0  -3  -5   41.30    1.20
   0   3   5   41.10    1.20
   0   3  -5   39.50    1.20
   1  -3   5  121.19    3.50
  -1  -3  -5  117.69    3.50
  -1  -3  -5  113.49    3.50
   1   3   5  128.89    3.40
   1   3   5  129.89    3.40
  -1   3  -5  128.89    3.40
  -1   3  -5  127.29    3.50
  -2  -3  -5  194.38    5.30
  -2  -3  -5  192.18    5.30
  -2   3  -5  189.58    5.30
  -2   3  -5  178.28    5.30
  -2   3  -5  190.08    5.20
   2   3   5  186.38    5.20
   2   3   5  184.78    5.20
  -3  -3  -5   -0.50    0.40
  -3  -3  -5    0.60    0.20
  -3  -3  -5    0.30    0.20
  -3   3  -5   -0.30    0.20
  -3   3  -5    0.40    0.20
   3   3   5    0.20    0.20
  -3   3  -5    0.20    0.20
  -4  -3  -5   10.50    0.70
  -4  -3  -5   11.90    1.00
  -4  -3  -5   11.50    0.70
  -4  -3  -5   10.20    0.90
  -4  -3  -5   10.80    0.90
  -4  -3  -5    9.60    0.90
  -4   3  -5   12.20    0.70
  -4   3  -5   11.40    0.60
  -4   3  -5   10.70    0.80
  -4   3  -5   12.70    1.00
  -4   3  -5   11.30    0.90
  -4   3  -5   11.90    0.80
  -5  -3  -5    6.50    0.70
   5  -3   5    6.40    0.70
  -5  -3  -5    7.40    0.80
  -5  -3  -5    6.90    0.70
  -5  -3  -5    6.40    0.80
  -5   3  -5    7.00    0.70
  -5   3  -5    6.40    0.70
  -5   3  -5    7.20    0.60
  -5   3  -5    7.20    0.70
  -6  -3  -5    0.10    0.30
  -6  -3  -5    0.30    0.50
  -6  -3  -5   -0.20    0.30
  -6   3  -5    0.30    0.20
  -6   3  -5    0.30    0.30
  -6   3  -5    0.10    0.20
  -6   3  -5    0.00    0.30
  -6  -4   5   30.50    1.20
  -6  -4   5   28.60    1.10
  -6  -4   5   30.60    1.20
  -6  -4   5   30.30    1.10
  -6  -4   5   28.30    1.30
  -6   4   5   30.20    1.10
  -6   4   5   31.20    1.10
  -6   4   5   30.40    1.10
  -6   4   5   30.60    1.20
   5  -4  -5   13.80    0.90
  -5  -4   5   13.50    0.80
  -5  -4   5   12.40    0.80
  -5  -4   5   13.50    0.80
   5  -4  -5   12.70    0.80
  -5  -4   5   14.30    0.80
  -5  -4   5   13.40    0.90
  -5   4   5   12.10    0.80
  -5   4   5   12.40    0.80
  -5   4   5   13.20    0.80
  -5   4   5   13.70    0.80
  -5   4   5   14.20    0.90
  -5   4   5   12.10    1.00
   4  -4  -5   23.20    1.00
   4  -4  -5   23.70    1.00
  -4  -4   5   24.40    1.00
  -4  -4   5   23.30    1.10
  -4  -4   5   23.70    1.00
  -4  -4   5   23.40    1.10
  -4  -4   5   25.60    1.20
  -4   4   5   23.30    1.20
  -4   4   5   25.50    1.10
  -4   4   5   22.90    1.20
   4   4  -5   23.50    1.20
  -4   4   5   22.60    1.00
  -4   4   5   24.40    1.00
  -4   4   5   25.00    1.10
  -4   4   5   23.40    1.00
   3  -4  -5   32.60    1.10
  -3  -4   5   32.80    1.10
   3  -4  -5   32.40    1.10
  -3   4   5   33.10    1.10
  -3   4   5   33.20    1.20
  -2  -4   5   12.10    0.50
   2  -4  -5   12.60    0.50
   2  -4  -5   12.00    0.50
  -2   4   5   11.50    0.50
  -2   4   5   12.30    0.50
   2   4  -5   11.80    0.50
   1  -4  -5  334.87    9.50
   1  -4  -5  365.76    9.50
  -1  -4   5  342.37    9.50
  -1   4   5  336.77    9.50
  -1   4   5  353.26    9.50
   1   4  -5  352.36    9.50
   0  -4  -5    5.30    0.30
   0  -4  -5    5.40    0.30
   0  -4  -5    5.70    0.30
   0   4  -5    5.80    0.30
   0   4   5    5.60    0.20
  -1  -4  -5  103.09    3.00
  -1  -4  -5  108.79    3.00
   1   4   5  106.39    2.90
  -1   4  -5  106.09    3.00
   1   4   5  105.79    2.90
  -1   4  -5   99.19    3.00
  -2  -4  -5   30.50    1.00
  -2  -4  -5   32.10    1.00
  -2  -4  -5   29.10    1.00
  -2   4  -5   32.10    1.00
   2   4   5   30.20    1.00
  -2   4  -5   31.40    1.00
   2   4   5   29.70    1.10
  -3  -4  -5   21.80    0.90
  -3  -4  -5   21.60    0.90
  -3  -4  -5   22.80    0.90
  -3   4  -5   22.80    0.90
  -3   4  -5   22.20    0.90
   3   4   5   23.30    0.80
  -4  -4  -5    2.90    0.60
  -4  -4  -5    2.10    0.50
  -4  -4  -5    1.70    0.60
  -4  -4  -5    1.80    0.50
  -4  -4  -5    2.40    0.60
  -4  -4  -5    2.20    0.50
  -4  -4  -5    2.50    0.50
  -4   4  -5    2.00    0.40
  -4   4  -5    2.90    0.60
  -4   4  -5    1.70    0.70
  -4   4  -5    2.30    0.50
  -4   4  -5    2.40    0.50
  -4   4  -5    2.60    0.60
  -4   4  -5    1.70    0.40
  -5  -4  -5    8.20    0.80
  -5  -4  -5    9.40    0.80
   5  -4   5    9.90    0.80
  -5  -4  -5   10.90    0.80
  -5  -4  -5   10.10    0.90
  -5   4  -5   10.60    0.80
  -5   4  -5   10.20    0.70
  -5   4  -5   10.60    0.90
  -5   4  -5   11.40    0.70
  -6  -4  -5    8.00    0.70
   6  -4   5    9.30    0.70
  -6   4  -5    8.70    0.50
  -6   4  -5    9.70    0.60
  -6   4  -5    9.70    0.60
  -6   4  -5    7.90    0.60
   6  -5  -5    0.80    0.70
  -6  -5   5    2.20    0.50
  -6  -5   5    3.10    0.60
  -6  -5   5    1.50    0.60
  -6  -5   5    1.70    0.40
  -6  -5   5    2.20    0.50
  -6   5   5    1.40    0.30
  -6   5   5    2.40    0.50
  -6   5   5    1.70    0.40
  -6   5   5    1.80    0.40
  -5  -5   5    2.20    0.40
  -5  -5   5    1.60    0.40
  -5  -5   5    1.90    0.40
   5  -5  -5    1.70    0.50
  -5  -5   5    2.20    0.60
   5  -5  -5    2.00    0.40
  -5  -5   5    2.20    0.50
  -5   5   5    1.90    0.40
  -5   5   5    3.00    0.60
  -5   5   5    3.20    0.60
  -5   5   5    2.50    0.50
  -5   5   5    2.90    0.60
  -4  -5   5    1.20    0.60
  -4  -5   5    0.80    0.30
  -4  -5   5    0.70    0.40
  -4  -5   5    0.50    0.40
  -4  -5   5    0.50    0.40
   4  -5  -5    0.60    0.30
   4  -5  -5    1.00    0.30
  -4   5   5    0.80    0.40
  -4   5   5    0.70    0.40
  -4   5   5    0.40    0.50
  -4   5   5    0.90    0.40
  -4   5   5   -0.10    0.40
  -4   5   5    0.50    0.30
   4   5  -5    1.00    0.60
   3  -5  -5    1.80    0.40
   3  -5  -5    1.70    0.30
  -3  -5   5    1.20    0.30
  -3  -5   5    1.40    0.40
  -3   5   5    1.40    0.30
   3   5  -5    1.00    0.30
  -3   5   5    1.80    0.40
  -2  -5   5  167.88    4.70
   2  -5  -5  152.78    4.70
   2  -5  -5  163.18    4.70
  -2   5   5  173.18    4.70
  -2   5   5  180.58    4.70
  -1  -5   5    1.40    0.30
   1  -5  -5    2.20    0.20
   1  -5  -5    1.90    0.30
  -1   5   5    1.70    0.20
   1   5  -5    1.80    0.20
  -1   5   5    1.90    0.30
   0  -5   5    1.30    0.20
   0  -5  -5    1.00    0.20
   0  -5  -5    1.10    0.30
   0  -5  -5    1.00    0.20
   0   5   5    1.10    0.20
   0   5   5    1.20    0.20
   0   5  -5    1.00    0.20
  -1  -5  -5   37.30    1.20
  -1  -5  -5   36.00    1.20
  -1   5  -5   37.40    1.20
   1   5   5   38.50    1.10
  -1   5  -5   39.10    1.20
  -2  -5  -5   51.79    1.60
  -2  -5  -5   53.59    1.60
  -2  -5  -5   51.99    1.70
  -2  -5  -5   53.79    1.70
   2   5   5   54.29    1.60
  -2   5  -5   52.69    1.60
  -2   5  -5   53.89    1.60
  -3  -5  -5   10.50    0.70
  -3  -5  -5   11.30    0.60
  -3  -5  -5   10.80    0.60
  -3  -5  -5   10.60    0.90
  -3   5  -5   10.40    0.70
  -3   5  -5   10.80    1.00
  -3   5  -5   10.00    0.90
  -3   5  -5   11.10    0.60
  -3   5  -5   10.90    0.80
  -3   5  -5   11.00    0.80
  -4  -5  -5  208.28    6.10
  -4  -5  -5  209.28    6.10
  -4  -5  -5  204.08    5.90
  -4  -5  -5  208.68    6.00
  -4  -5  -5  211.98    6.00
  -4  -5  -5  212.28    6.00
  -4   5  -5  215.18    6.10
  -4   5  -5  197.88    6.00
  -4   5  -5  215.98    6.00
  -5  -5  -5    8.00    0.90
  -5  -5  -5    7.30    0.90
  -5  -5  -5    7.90    0.90
   5  -5   5    7.00    1.00
  -5   5  -5    7.50    0.80
  -5   5  -5    7.30    0.70
  -5   5  -5    7.70    0.70
  -5   5  -5    9.10    0.90
  -5   5  -5    7.70    0.60
   6  -5   5    2.00    0.40
  -6   5  -5    2.40    0.40
  -6   5  -5    1.10    0.30
  -6   5  -5    2.50    0.60
  -6   5  -5    1.50    0.40
  -6  -6   5   63.39    2.00
   6  -6  -5   61.19    2.10
  -6  -6   5   58.29    2.10
  -6  -6   5   63.69    1.90
  -6  -6   5   63.39    2.00
  -6   6   5   63.39    2.00
  -6   6   5   63.59    2.00
  -6   6   5   63.69    1.90
  -6   6   5   62.99    2.00
   5  -6  -5    1.30    0.40
  -5  -6   5    1.20    0.40
  -5  -6   5    1.20    0.40
   5  -6  -5    1.20    0.90
  -5  -6   5    1.30    0.40
  -5  -6   5    2.50    0.60
  -5   6   5    2.00    0.40
  -5   6   5    1.80    0.50
  -5   6   5    1.50    0.50
  -5   6   5    1.60    0.40
  -5   6   5    1.60    0.40
  -5   6   5    2.20    0.60
  -4  -6   5    7.40    0.80
  -4  -6   5    6.20    0.90
  -4  -6   5    5.40    0.90
  -4  -6   5    6.90    0.60
   4  -6  -5    8.10    0.60
   4  -6  -5    7.40    0.60
  -4   6   5    9.40    0.90
  -4   6   5    8.80    0.70
  -4   6   5    7.50    0.60
  -4   6   5    7.80    0.80
   3  -6  -5   43.00    1.40
  -3  -6   5   37.60    1.60
  -3  -6   5   42.90    1.60
  -3  -6   5   42.20    1.40
  -3  -6   5   43.10    1.60
  -3  -6   5   45.80    1.40
   3  -6  -5   43.00    1.50
  -3   6   5   41.10    1.50
  -3   6   5   40.00    1.50
  -3   6   5   41.80    1.60
  -3   6   5   45.10    1.40
   3   6  -5   43.30    1.50
  -3   6   5   42.10    1.60
  -2  -6   5  109.99    3.20
   2  -6  -5  110.79    3.20
  -2  -6   5  106.49    3.20
   2  -6  -5  111.59    3.20
  -2   6   5  119.19    3.20
  -2   6   5  107.09    3.20
   2   6  -5  113.59    3.20
   1  -6  -5   19.60    0.70
   1  -6  -5   19.90    0.70
  -1  -6   5   19.10    0.70
  -1   6   5   20.30    0.70
  -1   6   5   20.30    0.70
   1   6  -5   20.90    0.70
   0  -6   5   40.30    1.30
   0  -6  -5   43.30    1.30
   0  -6   5   41.10    1.30
   0  -6  -5   45.00    1.30
   0   6  -5   42.30    1.40
   0   6   5   42.70    1.30
   0   6   5   42.50    1.30
  -1  -6  -5  173.08    4.80
  -1  -6  -5  177.58    4.80
   1  -6   5  168.58    4.80
  -1   6  -5  172.08    4.80
  -1   6  -5  155.68    4.70
   1   6   5  173.88    4.70
  -2  -6  -5   62.29    2.00
  -2  -6  -5   64.99    1.90
  -2  -6  -5   65.29    2.00
  -2  -6  -5   65.09    2.00
  -2   6  -5   64.39    2.00
   2   6   5   63.49    1.90
  -3  -6  -5    6.20    0.50
  -3  -6  -5    8.10    0.60
  -3  -6  -5    6.60    0.60
  -3  -6  -5    7.80    0.60
  -3  -6  -5    7.00    0.70
  -3  -6  -5    7.20    1.00
  -3   6  -5    6.40    1.00
  -3   6  -5    6.70    0.70
  -3   6  -5    7.60    0.70
  -3   6  -5    6.40    0.90
  -3   6  -5    8.80    0.80
  -3   6  -5    6.50    0.80
  -4  -6  -5    9.50    0.80
   4  -6   5    9.80    0.70
  -4  -6  -5   10.40    1.00
  -4  -6  -5   10.00    0.80
  -4  -6  -5   10.90    0.70
  -4   6  -5    9.50    0.80
  -4   6  -5   10.00    1.00
  -4   6  -5   10.80    0.80
  -4   6  -5   10.40    0.80
  -4   6  -5    9.80    0.70
  -5  -6  -5    0.10    0.50
   5  -6   5    0.00    0.40
  -5  -6  -5    0.70    0.50
  -5   6  -5   -0.40    0.30
  -5   6  -5   -0.30    0.40
  -5   6  -5   -0.10    0.30
  -5   6  -5    0.10    0.30
  -5   6  -5   -0.40    0.30
   6  -6   5    0.90    0.40
  -6   6  -5    1.60    0.40
  -6   6  -5    0.80    0.20
  -6   6  -5    0.60    0.20
  -6  -7   5    4.20    0.60
  -6  -7   5    2.30    0.50
  -6  -7   5    4.10    0.60
  -6   7   5    3.50    0.40
  -6   7   5    3.60    0.40
  -6   7   5    3.20    0.40
  -5  -7   5   33.90    1.30
   5  -7  -5   33.80    1.40
  -5  -7   5   33.00    1.30
  -5  -7   5   34.70    1.30
  -5  -7   5   32.80    1.30
   5  -7  -5   33.30    1.30
  -5   7   5   35.40    1.40
  -5   7   5   33.20    1.30
  -5   7   5   34.00    1.30
  -5   7   5   32.50    1.30
  -5   7   5   32.20    1.30
  -4  -7   5   16.40    0.90
  -4  -7   5   16.90    0.90
  -4  -7   5   16.10    0.90
   4  -7  -5   17.20    0.80
   4  -7  -5   16.90    0.90
  -4  -7   5   16.20    1.00
  -4  -7   5   15.80    0.90
  -4   7   5   16.10    1.10
  -4   7   5   17.30    0.80
  -4   7   5   16.60    1.00
  -4   7   5   17.40    1.00
  -4   7   5   15.90    1.00
  -4   7   5   15.70    0.90
   3  -7  -5    4.70    0.50
  -3  -7   5    4.30    0.90
   3  -7  -5    5.20    0.40
  -3  -7   5    3.90    0.70
  -3  -7   5    5.20    0.50
  -3  -7   5    5.00    0.50
  -3  -7   5    3.60    0.70
  -3   7   5    4.50    1.00
  -3   7   5    5.10    0.50
  -3   7   5    5.90    0.80
   3   7  -5    5.90    0.60
  -3   7   5    6.30    1.00
  -3   7   5    3.80    0.60
  -3   7   5    5.70    0.80
  -3   7   5    6.40    0.60
  -2  -7   5    2.10    0.40
   2  -7  -5    1.80    0.30
  -2  -7   5    1.50    0.30
   2  -7  -5    2.20    0.30
   2   7  -5    1.50    0.30
  -2   7   5    1.60    0.40
  -2   7   5    2.00    0.30
   1  -7  -5   63.29    2.00
   1  -7  -5   63.69    2.00
  -1  -7   5   66.19    2.00
  -1  -7   5   66.99    2.00
  -1   7   5   64.99    2.00
  -1   7   5   66.39    2.00
   1   7  -5   65.69    2.00
   0  -7   5  415.16   11.90
   0  -7   5  417.56   11.90
   0  -7  -5  429.46   11.90
   0  -7  -5  445.06   11.90
   0  -7   5  443.16   11.90
   0   7  -5  451.65   12.00
   0   7   5  432.26   11.90
   0   7   5  439.66   11.90
  -1  -7  -5   22.40    0.90
  -1  -7  -5   23.20    0.80
   1  -7   5   22.30    0.80
  -1  -7  -5   22.80    0.80
   1   7   5   22.80    0.80
  -1   7  -5   25.00    0.80
  -1   7  -5   22.20    0.80
  -2  -7  -5   14.00    0.70
   2  -7   5   13.90    0.60
  -2  -7  -5   13.40    0.60
  -2  -7  -5   14.60    0.70
  -2   7  -5   15.10    0.80
   2   7   5   13.60    0.60
  -3  -7  -5    8.00    0.80
   3  -7   5    7.70    0.60
  -3  -7  -5    8.10    1.50
  -3  -7  -5    9.00    0.60
  -3  -7  -5    7.20    1.00
  -3  -7  -5    8.90    0.60
  -3  -7  -5    8.90    0.60
  -3  -7  -5    8.50    0.60
  -3   7  -5    6.40    0.90
  -3   7  -5    7.80    0.90
  -3   7  -5    8.00    0.80
  -3   7  -5    8.50    0.70
  -3   7  -5    8.00    0.80
  -3   7  -5    7.60    0.80
  -4  -7  -5   14.10    0.90
  -4  -7  -5   16.30    0.90
  -4  -7  -5   15.30    1.10
   4  -7   5   15.20    0.90
  -4  -7  -5   14.30    0.80
  -4  -7  -5   13.90    1.00
  -4   7  -5   15.10    1.00
  -4   7  -5   14.60    0.90
  -4   7  -5   14.10    0.90
  -4   7  -5   15.40    0.90
  -4   7  -5   15.50    0.80
  -5  -7  -5    0.20    0.50
   5  -7   5    0.50    0.30
   5  -7   5    0.50    0.50
  -5   7  -5    0.50    0.30
  -5   7  -5    0.20    0.30
  -5   7  -5    0.80    0.30
  -5   7  -5    0.60    0.30
   6  -7   5   -0.30    0.40
  -6   7  -5   -0.10    0.20
  -6   7  -5    0.30    0.20
  -6   7  -5    0.20    0.20
   6  -8  -5    0.20    0.30
  -6  -8   5    0.40    0.30
  -6  -8   5    0.40    0.30
  -6   8   5    0.50    0.30
  -6   8   5   -0.10    0.20
  -6   8   5    0.40    0.30
   5  -8  -5   27.00    1.10
  -5  -8   5   25.70    1.10
  -5  -8   5   26.50    1.10
   5  -8  -5   24.80    1.20
  -5  -8   5   26.90    1.10
   5  -8  -5   26.50    1.10
  -5   8   5   25.50    1.10
  -5   8   5   26.10    1.10
  -5   8   5   26.10    1.20
  -5   8   5   27.20    1.10
  -5   8   5   26.00    1.10
  -4  -8   5    1.20    0.40
  -4  -8   5    1.80    0.40
  -4  -8   5    0.70    0.30
   4  -8  -5    1.30    0.40
  -4  -8   5    0.70    0.50
  -4  -8   5    1.20    0.40
   4  -8  -5    1.40    0.40
  -4   8   5    0.70    0.30
  -4   8   5    1.50    0.40
  -4   8   5    0.70    0.40
  -4   8   5    0.70    0.40
  -4   8   5    1.00    0.50
  -4   8   5    1.10    0.50
  -3  -8   5   38.00    1.50
  -3  -8   5   40.40    1.40
  -3  -8   5   40.10    1.40
  -3  -8   5   40.70    1.50
   3  -8  -5   40.70    1.40
   3  -8  -5   39.10    1.40
  -3  -8   5   40.40    1.60
  -3   8   5   35.50    1.60
  -3   8   5   39.40    1.50
   3   8  -5   37.50    1.50
  -3   8   5   37.10    1.60
  -3   8   5   38.20    1.50
  -3   8   5   38.40    1.50
  -3   8   5   40.40    1.40
   2  -8  -5  216.28    6.40
   2  -8  -5  223.98    6.30
  -2  -8   5  209.88    6.40
  -2  -8   5  226.88    6.30
  -2  -8   5  208.58    6.30
  -2  -8   5  219.88    6.30
  -2   8   5  227.78    6.30
  -2   8   5  229.28    6.40
  -2   8   5  248.98    6.70
   2   8  -5  231.88    6.40
  -1  -8   5    0.40    0.20
  -1  -8   5    0.10    0.20
   1  -8  -5    0.00    0.20
   1  -8  -5    0.10    0.20
  -1   8   5    0.10    0.20
  -1   8   5    0.20    0.20
   1   8  -5    0.30    0.20
   0  -8  -5   42.30    1.50
   0  -8   5   45.40    1.50
   0  -8  -5   47.60    1.40
   0  -8  -5   45.80    1.50
   0   8   5   45.20    1.40
   0   8   5   45.50    1.40
   0   8  -5   44.00    1.40
   1  -8   5    3.00    0.40
   1  -8   5    3.30    0.40
  -1  -8  -5    3.60    0.40
   1  -8   5    3.30    0.50
  -1  -8  -5    3.80    0.40
  -1  -8  -5    3.40    0.50
   1   8   5    3.80    0.40
  -1   8  -5    3.40    0.40
  -1   8  -5    3.60    0.40
  -2  -8  -5   10.40    1.70
  -2  -8  -5   10.10    0.60
  -2  -8  -5    8.40    0.70
   2  -8   5    9.60    0.60
  -2  -8  -5   10.20    0.60
  -2  -8  -5   10.30    1.60
  -2   8  -5    7.30    0.80
  -2   8  -5    8.60    0.60
  -2   8  -5    7.20    0.90
   2   8   5    9.70    0.60
  -2   8  -5    9.20    0.90
  -3  -8  -5   84.99    2.60
  -3  -8  -5   80.99    2.70
  -3  -8  -5   80.69    2.70
  -3  -8  -5   84.39    2.50
   3  -8   5   84.59    2.60
  -3  -8  -5   82.69    2.60
  -3  -8  -5   86.99    2.60
  -3   8  -5   78.59    2.70
  -3   8  -5   81.59    2.60
  -3   8  -5   81.19    2.60
  -3   8  -5   83.69    2.60
  -3   8  -5   82.99    2.70
  -3   8  -5   81.19    2.70
  -4  -8  -5   40.70    1.50
  -4  -8  -5   40.90    1.70
   4  -8   5   41.10    1.50
   4  -8   5   41.10    1.60
  -4  -8  -5   39.80    1.60
  -4  -8  -5   41.00    1.50
  -4   8  -5   40.60    1.50
  -4   8  -5   41.10    1.50
  -4   8  -5   41.30    1.50
  -4   8  -5   41.40    1.50
  -4   8  -5   39.90    1.50
  -5  -8  -5    6.50    0.90
   5  -8   5    6.50    0.70
   5  -8   5    4.90    0.60
  -5   8  -5    4.60    0.50
  -5   8  -5    5.80    0.70
  -5   8  -5    3.10    0.70
  -6   8  -5    4.90    0.40
  -6   8  -5    5.40    0.40
  -6   8  -5    5.50    0.40
  -6  -9   5    3.40    0.50
   6  -9  -5    1.80    0.30
  -6  -9   5    3.00    0.50
  -6   9   5    3.30    0.40
  -6   9   5    2.90    0.30
  -5  -9   5    2.80    0.60
  -5  -9   5    1.10    0.50
   5  -9  -5    2.60    0.70
  -5  -9   5    1.20    0.40
   5  -9  -5    2.40    0.60
  -5  -9   5    2.40    0.50
   5  -9  -5    1.90    0.40
  -5   9   5    2.60    0.60
  -5   9   5    3.10    0.60
  -5   9   5    1.80    0.50
   4  -9  -5    1.00    0.40
  -4  -9   5    1.20    0.40
   4  -9  -5    1.00    0.30
  -4  -9   5    1.60    0.40
  -4  -9   5    1.20    0.40
  -4  -9   5    1.60    0.50
  -4  -9   5    1.10    0.30
   4  -9  -5    1.60    0.40
  -4   9   5    0.50    0.60
  -4   9   5    1.40    0.40
  -4   9   5    2.10    0.40
  -4   9   5    1.40    0.50
  -4   9   5    1.10    0.40
  -4   9   5    0.80    0.40
  -3  -9   5    8.10    0.60
   3  -9  -5    8.90    0.80
   3  -9  -5    8.50    0.60
  -3  -9   5    9.20    0.60
  -3  -9   5    8.40    0.90
   3  -9  -5    7.90    0.60
  -3  -9   5    8.20    0.80
  -3  -9   5    9.30    0.70
  -3   9   5    8.60    0.70
  -3   9   5    9.20    0.90
  -3   9   5    7.70    0.80
  -3   9   5    8.40    0.60
  -2  -9   5    2.40    0.50
  -2  -9   5    2.40    0.60
   2  -9  -5    2.80    0.40
   2  -9  -5    3.40    0.70
  -2  -9   5    2.70    0.40
  -2  -9   5    2.60    0.70
  -2  -9   5    3.40    0.70
  -2  -9   5    2.90    0.70
   2  -9  -5    3.20    0.40
  -2   9   5    2.80    0.60
  -2   9   5    2.60    0.50
  -2   9   5    2.20    0.40
   2   9  -5    3.10    0.50
   1  -9  -5   67.49    2.30
  -1  -9   5   65.79    2.20
  -1  -9   5   72.29    2.10
   1  -9  -5   71.19    2.20
   1  -9  -5   67.79    2.10
  -1  -9   5   66.39    2.20
  -1   9   5   68.69    2.20
   1   9  -5   72.39    2.20
  -1   9   5   72.69    2.20
   0  -9   5    8.60    0.50
   0  -9  -5    8.30    0.50
   0  -9  -5    7.80    0.50
   0  -9  -5    8.10    0.60
   0   9   5    7.80    0.50
   0   9   5    8.20    0.50
   0   9  -5    8.00    0.50
  -1  -9  -5    2.70    0.40
  -1  -9  -5    2.80    0.40
  -1  -9  -5    3.40    0.80
   1  -9   5    2.80    0.50
   1  -9   5    2.30    0.50
   1  -9   5    2.50    0.40
  -1  -9  -5    2.70    0.60
   1  -9   5    2.60    0.40
  -1  -9  -5    3.20    0.40
   1   9   5    2.20    0.40
  -1   9  -5    2.80    0.50
  -1   9  -5    2.20    0.40
  -2  -9  -5   10.20    0.90
   2  -9   5   11.30    0.70
  -2  -9  -5   11.20    0.70
  -2  -9  -5   10.80    0.60
  -2  -9  -5   11.30    0.70
   2  -9   5   11.10    0.60
  -2  -9  -5   10.10    1.00
  -2  -9  -5   10.60    0.80
  -2   9  -5   10.10    0.80
  -2   9  -5   10.70    0.80
  -2   9  -5   11.20    0.80
  -2   9  -5   11.10    0.90
  -2   9  -5   10.40    0.90
  -3  -9  -5   40.70    1.60
  -3  -9  -5   41.90    1.40
  -3  -9  -5   39.70    1.40
  -3  -9  -5   37.80    1.70
  -3  -9  -5   42.00    1.50
  -3  -9  -5   41.20    1.60
   3  -9   5   38.70    1.40
   3  -9   5   39.50    1.50
  -3   9  -5   38.30    1.50
  -3   9  -5   37.50    1.60
  -3   9  -5   35.40    1.60
  -3   9  -5   38.20    1.50
   4  -9   5   10.90    0.80
   4  -9   5   11.00    0.80
   4  -9   5   10.60    0.70
  -4  -9  -5   11.80    1.80
  -4  -9  -5   11.80    0.80
  -4   9  -5   11.20    0.90
  -4   9  -5   12.80    0.80
  -4   9  -5   11.00    0.80
  -4   9  -5   11.00    0.80
  -4   9  -5   11.80    0.80
  -5  -9  -5   13.70    1.10
   5  -9   5   10.80    0.90
   5  -9   5   11.70    0.70
  -5   9  -5   12.40    0.70
  -5   9  -5   11.00    0.70
  -5   9  -5   11.80    0.60
  -5   9  -5   12.30    0.80
  -6   9  -5    0.40    0.30
  -6   9  -5    0.00    0.20
  -6   9  -5   -0.30    0.20
  -6  10   5    0.80    0.20
  -5 -10   5    3.60    0.50
  -5 -10   5    3.20    0.50
   5 -10  -5    3.40    0.50
  -5 -10   5    2.70    0.60
   5 -10  -5    2.80    0.50
  -5  10   5    2.90    0.40
  -5  10   5    2.40    0.60
  -5  10   5    2.80    0.60
  -4 -10   5    0.50    0.40
  -4 -10   5   -0.10    0.30
   4 -10  -5    0.60    0.40
   4 -10  -5    0.60    0.40
  -4 -10   5    0.40    0.40
  -4 -10   5    0.30    0.50
  -4 -10   5    0.40    0.30
   4 -10  -5    0.10    0.30
  -4  10   5   -0.50    0.40
  -4  10   5   -0.20    0.40
  -4  10   5    0.40    0.40
  -4  10   5    0.50    0.60
   3 -10  -5   64.19    2.30
  -3 -10   5   70.99    2.20
  -3 -10   5   67.39    2.30
   3 -10  -5   70.19    2.30
  -3 -10   5   69.19    2.30
  -3 -10   5   71.59    2.30
  -3 -10   5   72.19    2.20
   3 -10  -5   67.29    2.20
  -3  10   5   69.99    2.30
  -3  10   5   69.29    2.30
  -3  10   5   69.19    2.20
   2 -10  -5   56.79    2.10
   2 -10  -5   58.29    1.90
   2 -10  -5   62.89    2.10
  -2 -10   5   59.89    2.20
   2 -10  -5   55.79    2.00
  -2 -10   5   61.39    2.10
  -2 -10   5   63.19    2.00
  -2 -10   5   65.49    2.00
  -2 -10   5   66.39    2.00
  -2 -10   5   64.09    2.10
  -2  10   5   59.29    2.10
  -2  10   5   58.59    2.00
  -2  10   5   61.39    2.00
   2  10  -5   57.69    2.10
   1 -10  -5   97.89    3.00
  -1 -10   5   97.49    2.90
  -1 -10   5   97.59    3.00
   1 -10  -5   92.89    2.90
  -1 -10   5   99.59    2.90
   1 -10  -5   95.69    2.90
   1 -10  -5   96.89    3.00
  -1 -10   5   95.09    3.00
  -1 -10   5   95.69    3.00
  -1  10   5   92.59    3.00
  -1  10   5  100.39    3.00
  -1  10   5  103.09    3.00
   1  10  -5  103.79    3.00
   0 -10  -5   42.20    1.40
   0 -10   5   40.00    1.50
   0 -10  -5   40.10    1.50
   0 -10  -5   42.80    1.40
   0 -10  -5   41.20    1.60
   0 -10   5   46.60    2.20
   0 -10   5   39.20    1.50
   0 -10   5   41.90    1.50
   0 -10  -5   44.60    1.60
   0 -10  -5   42.00    1.40
   0  10   5   41.40    1.40
   0  10   5   42.30    1.50
   0  10  -5   41.50    1.60
   0  10  -5   40.60    1.50
   1 -10   5   34.30    1.30
  -1 -10  -5   36.10    1.20
  -1 -10  -5   34.90    1.40
  -1 -10  -5   30.70    1.40
  -1 -10  -5   36.50    1.30
  -1 -10  -5   34.80    1.30
  -1 -10  -5   35.10    1.30
   1 -10   5   36.40    1.30
   1 -10   5   34.90    1.20
   1 -10   5   36.50    1.30
   1  10   5   36.00    1.30
  -1  10  -5   34.80    1.40
  -1  10  -5   35.40    1.20
  -1  10  -5   34.50    1.30
   2 -10   5    1.60    0.40
   2 -10   5    1.30    0.40
  -2 -10  -5    1.60    0.40
  -2 -10  -5    1.50    0.30
  -2 -10  -5    1.30    0.50
  -2 -10  -5    0.70    0.50
  -2 -10  -5    1.70    0.40
   2 -10   5    1.50    0.40
  -2 -10  -5    1.40    0.40
  -2  10  -5    0.60    0.50
  -2  10  -5    1.30    0.40
  -2  10  -5    1.50    0.40
  -2  10  -5    1.80    0.50
  -3 -10  -5   84.29    2.60
  -3 -10  -5   86.79    2.70
  -3 -10  -5   79.39    2.70
   3 -10   5   83.89    2.60
  -3 -10  -5   86.49    2.60
   3 -10   5   83.79    2.60
  -3 -10  -5   81.59    2.70
   3 -10   5   87.29    2.70
  -3  10  -5   82.09    2.70
  -3  10  -5   88.99    2.70
   4 -10   5    2.40    0.50
  -4 -10  -5    3.30    0.80
   4 -10   5    2.60    0.60
  -4 -10  -5    1.90    0.40
   4 -10   5    2.20    0.60
  -4 -10  -5    2.50    0.50
  -4  10  -5    3.10    0.70
  -4  10  -5    2.40    0.40
  -4  10  -5    2.40    0.50
  -4  10  -5    2.20    0.40
   5 -10   5    0.00    0.40
  -5 -10  -5    0.10    0.50
  -5  10  -5    0.10    0.30
  -5  10  -5   -0.10    0.20
  -5  10  -5    0.10    0.30
  -5  10  -5   -0.40    0.30
  -5 -11   5   56.49    1.80
   5 -11  -5   56.19    1.80
  -5 -11   5   49.50    1.80
   5 -11  -5   54.59    1.80
  -5 -11   5   55.49    1.80
  -5  11   5   58.29    1.80
  -5  11   5   64.49    2.00
  -4 -11   5    0.10    0.40
  -4 -11   5   -0.40    0.30
   4 -11  -5    0.10    0.30
  -4 -11   5    0.20    0.30
  -4 -11   5   -0.30    0.30
   4 -11  -5    0.40    0.40
   4 -11  -5    0.00    0.30
  -4  11   5   -0.20    0.40
  -4  11   5   -0.20    0.50
  -4  11   5    0.00    0.30
  -3 -11   5    6.60    0.60
  -3 -11   5    7.40    0.70
   3 -11  -5    6.70    0.60
  -3 -11   5    7.90    0.60
   3 -11  -5    7.10    0.60
  -3 -11   5    5.70    0.70
  -3  11   5    5.90    0.80
  -3  11   5    7.20    0.60
  -3  11   5    6.70    0.60
  -2 -11   5    2.10    0.50
  -2 -11   5    1.90    0.40
  -2 -11   5    1.40    0.50
   2 -11  -5    1.90    0.40
  -2 -11   5    2.00    0.50
   2 -11  -5    1.90    0.40
   2 -11  -5    2.30    0.60
  -2 -11   5    2.10    0.50
   2 -11  -5    1.80    0.40
  -2  11   5    1.50    0.40
  -2  11   5    1.80    0.40
   1 -11  -5   19.80    1.00
  -1 -11   5   20.30    0.90
  -1 -11   5   20.40    1.00
   1 -11  -5   19.70    0.90
  -1 -11   5   21.20    0.90
   1 -11  -5   21.50    1.00
   1 -11  -5   23.00    0.90
  -1 -11   5   21.50    1.10
  -1 -11   5   22.10    1.00
  -1  11   5   21.80    0.90
   1  11  -5   19.60    1.10
  -1  11   5   21.30    1.10
  -1  11   5   21.20    1.00
   0 -11   5    5.50    0.50
   0 -11  -5    4.40    0.80
   0 -11  -5    5.30    0.60
   0 -11  -5    6.00    0.60
   0 -11   5    3.50    0.90
   0 -11   5    6.10    0.70
   0 -11  -5    4.70    0.70
   0 -11   5    5.90    0.60
   0 -11  -5    6.00    0.50
   0 -11  -5    5.90    0.50
   0  11  -5    4.10    0.60
   0  11   5    6.30    0.90
   0  11   5    5.30    0.80
   0  11  -5    6.40    0.70
   0  11   5    5.80    0.50
  -1 -11  -5    3.90    0.60
  -1 -11  -5    2.60    0.50
   1 -11   5    2.20    0.60
  -1 -11  -5    2.50    0.60
   1 -11   5    3.50    0.60
  -1 -11  -5    4.10    0.50
  -1 -11  -5    3.50    0.70
   1 -11   5    3.00    0.60
  -1 -11  -5    2.50    0.50
   1  11   5    3.10    0.40
  -1  11  -5    3.40    0.50
  -1  11  -5    3.60    0.80
  -1  11  -5    2.80    0.50
   2 -11   5    0.60    0.40
  -2 -11  -5    0.40    0.40
  -2 -11  -5   -0.20    0.40
  -2 -11  -5    0.10    0.30
  -2 -11  -5   -0.30    0.50
  -2 -11  -5    0.70    0.40
   2 -11   5   -0.20    0.40
   2 -11   5    0.10    0.40
  -2  11  -5   -0.20    0.40
  -2  11  -5    0.50    0.40
  -2  11  -5    0.10    0.50
  -3 -11  -5    2.80    0.70
   3 -11   5    2.40    0.50
   3 -11   5    2.80    0.60
  -3 -11  -5    1.90    0.50
   3 -11   5    2.30    0.60
  -3 -11  -5    2.30    0.50
  -3 -11  -5    2.40    0.60
  -3  11  -5    3.40    0.60
  -3  11  -5    2.20    0.40
  -4 -11  -5    1.50    0.40
  -4 -11  -5    2.10    0.50
   4 -11   5    1.70    0.50
   4 -11   5    0.70    0.50
   4 -11   5    1.40    0.40
  -4  11  -5    0.90    0.70
  -4  11  -5    0.90    0.30
  -4  11  -5    1.40    0.30
   5 -11   5    4.40    0.70
  -5  11  -5    5.40    0.40
  -5  11  -5    4.50    0.50
  -5  11  -5    3.80    0.70
  -5 -12   5    6.30    0.60
   5 -12  -5    5.50    0.50
  -5 -12   5    4.80    0.50
  -5  12   5    5.50    0.40
   4 -12  -5   17.50    1.00
  -4 -12   5   18.70    0.90
  -4 -12   5   19.40    0.90
   4 -12  -5   18.20    0.90
  -4 -12   5   18.10    0.90
  -4  12   5   16.90    1.00
  -4  12   5   18.90    0.90
  -3 -12   5   47.80    1.80
  -3 -12   5   47.90    1.70
  -3 -12   5   47.80    1.70
  -3 -12   5   50.19    1.70
   3 -12  -5   52.09    1.70
   3 -12  -5   48.00    1.80
   3 -12  -5   49.50    1.80
  -3  12   5   47.90    1.70
  -3  12   5   48.40    1.70
  -3  12   5   45.80    1.70
   2 -12  -5   10.40    0.70
  -2 -12   5   11.30    0.70
   2 -12  -5   11.00    0.80
  -2 -12   5   12.20    0.80
  -2 -12   5   10.20    0.70
  -2 -12   5   11.90    0.80
  -2 -12   5   11.10    0.80
   2 -12  -5   11.00    0.70
   2 -12  -5   12.00    0.80
  -2  12   5   10.50    0.70
  -2  12   5   11.50    0.80
  -2  12   5   10.00    0.80
  -1 -12   5   15.60    1.20
   1 -12  -5   13.50    1.00
  -1 -12   5   18.40    1.00
   1 -12  -5   17.80    0.90
  -1 -12   5   17.90    0.80
   1 -12  -5   17.10    0.90
  -1 -12   5   17.60    0.90
  -1  12   5   16.80    1.00
   1  12  -5   16.30    1.10
   0 -12  -5   49.20    1.80
   0 -12  -5   47.80    1.70
   0 -12   5   46.70    1.70
   0 -12   5   47.20    1.80
   0 -12  -5   50.19    1.70
   0 -12  -5   41.90    2.10
   0 -12   5   51.59    1.60
   0 -12  -5   48.70    1.60
   0 -12  -5   49.80    1.60
   0  12   5   42.70    2.00
   0  12   5   48.00    1.70
   0  12   5   49.50    1.60
   0  12  -5   47.00    1.70
   1 -12   5   42.30    1.50
   1 -12   5   39.60    1.70
  -1 -12  -5   44.80    1.60
  -1 -12  -5   44.40    1.50
  -1 -12  -5   43.40    1.50
   1 -12   5   41.80    1.50
  -1 -12  -5   43.10    1.50
  -1 -12  -5   44.20    1.60
  -1 -12  -5   41.30    1.60
  -1  12  -5   38.10    1.80
  -1  12  -5   44.80    1.50
   2 -12   5    8.40    0.70
  -2 -12  -5   10.10    0.90
  -2 -12  -5    8.40    0.90
  -2 -12  -5    8.50    0.60
   2 -12   5    7.90    0.80
  -2 -12  -5    8.50    0.70
   2 -12   5    9.60    0.80
  -2 -12  -5    9.10    0.80
  -2  12  -5    9.10    0.70
   2  12   5    8.80    0.60
  -2  12  -5    8.60    0.80
  -3 -12  -5    0.80    0.30
   3 -12   5    1.50    0.40
  -3 -12  -5    0.40    0.30
   3 -12   5   -0.30    0.40
  -3 -12  -5    0.30    0.30
   3 -12   5    0.50    0.50
   3  12   5    0.20    0.40
  -3  12  -5    0.30    0.30
  -3  12  -5    0.60    0.30
   4 -12   5   42.40    1.40
  -4 -12  -5   40.70    1.40
  -4 -12  -5   41.90    1.40
  -4 -12  -5   40.20    1.50
   4 -12   5   41.20    1.50
  -4  12  -5   41.10    1.40
  -4  12  -5   42.70    1.40
   5 -12   5    2.00    0.40
  -5  12  -5    2.70    0.50
  -5  12  -5    1.60    0.30
   5 -13  -5    2.30    0.30
  -5 -13   5    2.40    0.30
  -5  13   5    2.80    0.30
   4 -13  -5    3.80    0.70
  -4 -13   5    3.70    0.60
  -4 -13   5    2.60    0.50
   4 -13  -5    2.30    0.50
  -4 -13   5    3.70    0.50
   4 -13  -5    3.60    0.50
  -4  13   5    3.00    0.40
  -4  13   5    3.90    0.70
  -3 -13   5   22.40    1.00
   3 -13  -5   20.50    1.10
   3 -13  -5   21.00    1.00
  -3 -13   5   24.50    1.00
   3 -13  -5   22.10    1.00
  -3 -13   5   20.70    1.00
  -3  13   5   21.20    1.00
  -3  13   5   21.70    1.00
  -3  13   5   22.00    1.00
  -2 -13   5  104.79    3.20
   2 -13  -5  106.79    3.30
   2 -13  -5  106.09    3.30
  -2 -13   5  101.29    3.50
   2 -13  -5  110.19    3.20
  -2 -13   5  106.09    3.20
  -2 -13   5  108.79    3.20
   2 -13  -5  100.89    3.10
  -2  13   5   99.39    3.20
  -2  13   5  104.19    3.20
  -2  13   5  104.99    3.20
  -1 -13   5    1.00    0.40
   1 -13  -5    0.70    0.30
  -1 -13   5    0.60    0.40
   1 -13  -5    1.10    0.40
  -1 -13   5    0.80    0.40
   1 -13  -5    0.70    0.30
   1 -13  -5    1.10    0.40
  -1 -13   5    0.70    0.30
  -1  13   5    0.80    0.30
  -1  13   5    1.60    0.40
   0 -13   5   13.10    0.80
   0 -13  -5   11.80    0.90
   0 -13   5   13.30    0.80
   0 -13  -5   12.10    0.90
   0 -13  -5   11.20    0.80
   0 -13   5   13.20    0.90
   0 -13  -5   12.60    0.80
   0 -13  -5   13.00    0.90
   0 -13  -5   13.30    0.70
   0  13  -5   10.00    1.00
   0  13  -5   12.20    0.70
   0  13   5   12.20    0.70
   0  13   5   12.00    0.90
  -1 -13  -5   44.60    1.60
  -1 -13  -5   44.40    1.70
   1 -13   5   44.40    1.50
   1 -13   5   42.10    1.50
  -1 -13  -5   44.90    1.50
  -1 -13  -5   42.40    1.60
  -1 -13  -5   45.10    1.60
  -1 -13  -5   42.60    1.60
  -1  13  -5   43.60    1.60
   1  13   5   43.00    1.60
  -1  13  -5   42.60    1.60
  -2 -13  -5   45.30    1.90
   2 -13   5   48.50    1.60
  -2 -13  -5   47.00    1.90
   2 -13   5   49.10    1.70
  -2 -13  -5   48.30    1.80
  -2 -13  -5   45.80    1.90
  -2  13  -5   50.19    1.70
  -2  13  -5   49.30    1.70
   2  13   5   48.60    1.70
   3 -13   5    0.90    0.50
   3 -13   5    0.50    0.30
  -3 -13  -5    0.90    0.30
   3 -13   5    0.90    0.30
  -3 -13  -5    0.70    0.30
  -3 -13  -5    0.80    0.40
  -3  13  -5    0.70    0.30
  -3  13  -5    1.00    0.30
   3  13   5    1.30    0.40
   4 -13   5    2.60    0.50
  -4 -13  -5    1.70    0.40
   4 -13   5    3.20    0.60
  -4 -13  -5    2.40    0.50
  -4 -13  -5    2.70    0.50
   4 -13   5    3.10    0.40
  -4  13  -5    2.70    0.40
  -4  13  -5    3.60    0.50
   4 -14  -5    0.00    0.20
   4 -14  -5    0.20    0.40
  -4 -14   5    0.10    0.30
  -4 -14   5    0.30    0.20
  -4 -14   5   -0.10    0.30
  -4  14   5    0.30    0.20
  -3 -14   5    2.90    0.50
  -3 -14   5    4.20    0.60
  -3 -14   5    4.80    0.60
   3 -14  -5    3.60    0.50
   3 -14  -5    2.50    0.60
   3 -14  -5    4.20    0.80
  -3  14   5    2.70    0.60
  -3  14   5    3.80    0.50
  -3  14   5    3.10    0.60
  -2 -14   5   33.50    1.40
   2 -14  -5   34.70    1.30
  -2 -14   5   33.10    1.20
   2 -14  -5   34.60    1.30
   2 -14  -5   32.60    1.40
   2 -14  -5   33.10    1.30
  -2 -14   5   33.40    1.30
  -2 -14   5   34.40    1.30
  -2  14   5   30.90    1.30
  -2  14   5   33.90    1.30
  -2  14   5   31.60    1.30
   1 -14  -5    1.40    0.40
  -1 -14   5    1.70    0.40
  -1 -14   5    1.70    0.40
   1 -14  -5    1.40    0.40
   1 -14  -5    3.10    0.90
   1 -14  -5    1.90    0.40
  -1  14   5    2.10    0.40
  -1  14   5    1.40    0.40
   0 -14   5  107.79    3.30
   0 -14  -5  108.09    3.30
   0 -14   5  109.29    3.40
   0 -14  -5  104.39    3.40
   0 -14  -5  110.99    3.40
   0 -14  -5  113.49    3.30
   0 -14  -5  111.99    3.30
   0 -14   5  111.39    3.40
   0  14   5  106.69    3.30
   0  14   5  113.29    3.30
   0  14  -5  105.69    3.30
  -1 -14  -5   95.39    3.10
  -1 -14  -5   95.99    3.10
   1 -14   5  101.69    3.00
  -1 -14  -5   90.39    3.30
   1 -14   5  100.89    3.00
  -1  14  -5   94.69    3.00
  -1  14  -5   93.89    3.00
  -1  14  -5   98.09    3.10
   1  14   5  106.09    3.30
   1  14   5  109.29    3.20
   2 -14   5    6.20    0.70
  -2 -14  -5    5.10    0.60
  -2 -14  -5    6.00    0.90
  -2 -14  -5    5.00    0.50
  -2 -14  -5    5.60    0.50
   2 -14   5    5.40    0.50
  -2  14  -5    4.60    0.70
   2  14   5    5.20    0.60
  -2  14  -5    5.40    0.60
  -3 -14  -5    1.00    0.30
  -3 -14  -5    1.20    0.30
   3 -14   5    0.70    0.30
  -3 -14  -5    0.90    0.40
   3 -14   5    1.10    0.30
  -3  14  -5    1.10    0.30
   3  14   5    0.90    0.50
  -3  14  -5    1.40    0.40
   4 -14   5    7.60    0.70
   4 -14   5    9.00    0.50
  -4 -14  -5   10.00    0.60
  -4 -14  -5    9.90    0.70
  -4  14  -5    9.00    0.50
  -4  14  -5    8.70    0.50
  -4 -15   5    0.60    0.30
  -4 -15   5    0.30    0.20
   4 -15  -5    0.20    0.20
  -4  15   5    0.00    0.20
  -3 -15   5    7.70    0.60
   3 -15  -5    7.90    0.70
  -3 -15   5    7.70    0.60
   3 -15  -5    7.30    0.50
  -3  15   5    8.20    0.60
  -3  15   5    7.80    0.50
  -3  15   5    8.10    0.70
  -2 -15   5    0.10    0.30
   2 -15  -5   -0.20    0.60
   2 -15  -5    0.10    0.30
   2 -15  -5    0.50    0.60
  -2 -15   5    0.30    0.30
  -2  15   5   -0.10    0.30
  -2  15   5   -0.20    0.30
  -2  15   5    0.00    0.30
   1 -15  -5    0.30    0.50
  -1 -15   5   -0.10    0.30
   1 -15  -5    0.20    0.30
  -1 -15   5    0.30    0.30
  -1 -15   5    0.10    0.30
   1 -15  -5    0.00    0.30
   1 -15  -5    0.60    0.60
  -1  15   5    0.20    0.30
   1  15  -5    0.20    0.30
  -1  15   5    0.50    0.30
   0 -15  -5    0.10    0.40
   0 -15   5    0.50    0.30
   0 -15  -5    0.30    0.50
   0 -15  -5    0.30    0.30
   0 -15  -5    0.40    0.30
   0 -15   5    0.10    0.30
   0 -15   5    0.50    0.40
   0  15  -5    0.10    0.40
   0  15   5   -0.30    0.50
   0  15   5    0.40    0.40
  -1 -15  -5   81.89    2.60
   1 -15   5   81.99    2.60
  -1 -15  -5   80.49    2.60
   1 -15   5   91.59    2.80
  -1 -15  -5   85.59    2.70
  -1 -15  -5   81.39    2.60
  -1  15  -5   86.29    2.60
   1  15   5   85.79    2.70
  -1  15  -5   80.19    2.60
   2 -15   5    7.90    0.80
  -2 -15  -5    7.00    0.60
  -2 -15  -5    7.90    0.60
   2 -15   5    7.00    0.60
  -2 -15  -5    8.30    0.60
   2  15   5    7.40    0.80
  -2  15  -5    6.30    0.70
  -2  15  -5    7.50    0.60
   3 -15   5    0.40    0.20
  -3 -15  -5    0.60    0.30
  -3 -15  -5    0.60    0.30
  -3 -15  -5    0.70    0.20
   3 -15   5    0.70    0.30
  -3  15  -5    0.80    0.20
  -3  15  -5    0.40    0.30
   3  15   5    1.50    0.70
   4 -15   5    8.60    0.50
  -4  15  -5    9.20    0.50
  -3 -16   5    2.10    0.40
  -3 -16   5    2.40    0.40
   3 -16  -5    2.40    0.40
  -3  16   5    1.70    0.30
  -3  16   5    3.50    0.60
  -2 -16   5    2.10    0.50
   2 -16  -5    2.20    0.50
   2 -16  -5    2.50    0.50
   2 -16  -5    2.80    0.70
  -2 -16   5    2.00    0.50
  -2 -16   5    2.10    0.40
  -2  16   5    2.10    0.40
  -2  16   5    2.20    0.60
  -2  16   5    1.90    0.40
   2  16  -5    1.90    0.50
  -1 -16   5    0.50    0.30
  -1 -16   5    0.30    0.30
  -1 -16   5    0.40    0.30
   1 -16  -5    0.60    0.30
   1 -16  -5    0.80    0.30
   1 -16  -5    0.10    0.50
  -1  16   5    0.00    0.30
  -1  16   5    0.70    0.30
   1  16  -5    0.00    0.40
   0 -16  -5    6.50    0.50
   0 -16  -5    6.10    0.80
   0 -16   5    7.60    0.70
   0 -16   5    7.40    0.60
   0 -16  -5    8.30    0.70
   0  16   5    8.50    0.70
   0  16  -5    8.80    0.80
   0  16   5    7.70    0.60
   0  16  -5    7.60    0.70
  -1 -16  -5    6.90    0.60
   1 -16   5    8.00    0.60
  -1 -16  -5    7.80    0.70
  -1 -16  -5    7.80    0.60
  -1  16  -5    7.40    0.50
   1  16   5    8.50    0.60
  -2 -16  -5    0.10    0.30
   2 -16   5    0.40    0.30
  -2 -16  -5   -0.30    0.20
   2  16   5   -0.20    0.40
  -2  16  -5   -0.20    0.20
   3 -16   5    4.80    0.40
   3 -16   5    2.70    0.50
  -3 -16  -5    4.60    0.40
  -3 -16  -5    4.50    0.40
  -3  16  -5    4.70    0.40
  -3 -17   5    2.90    0.50
   3 -17  -5    4.10    0.40
  -3  17   5    3.60    0.40
   3  17  -5    3.60    0.40
   2 -17  -5    7.40    0.50
  -2 -17   5    6.90    0.50
  -2 -17   5    7.80    0.50
   2 -17  -5    7.20    0.60
  -2  17   5    7.40    0.50
  -2  17   5    7.10    0.50
  -1 -17   5    0.20    0.30
   1 -17  -5    0.10    0.20
  -1 -17   5    0.10    0.30
   1 -17  -5    0.10    0.30
  -1 -17   5    0.10    0.20
  -1  17   5    0.10    0.30
  -1  17   5    0.10    0.30
  -1  17   5    0.20    0.20
   1  17  -5    0.40    0.40
   1  17  -5    0.00    0.20
   0 -17   5    4.10    0.70
   0 -17  -5    4.00    0.40
   0 -17  -5    3.00    0.60
   0 -17   5    3.50    0.40
   0  17   5    3.60    0.70
   0  17   5    4.10    0.60
   0  17  -5    4.30    0.80
   0  17  -5    3.20    0.60
  -1 -17  -5    1.20    0.30
   1 -17   5    1.00    0.30
  -1 -17  -5    1.20    0.30
   1  17   5    1.70    0.40
  -1  17  -5    1.80    0.40
   2 -17   5    2.20    0.30
  -2 -17  -5    1.90    0.40
  -2 -17  -5    2.10    0.30
  -2  17  -5    2.80    0.40
   2 -18  -5    4.20    0.40
   2  18  -5    3.20    0.30
   1 -18  -5   -0.10    0.30
  -1 -18   5    0.00    0.30
  -1 -18   5    0.40    0.30
   1 -18  -5   -0.40    0.30
   1  18  -5    0.10    0.20
  -1  18   5   -0.20    0.20
   0 -18  -5    0.30    0.20
   0 -18  -5    0.50    0.70
   0 -18   5    0.20    0.20
   0  18   5    0.30    0.20
   0  18  -5    0.30    0.20
   1 -18   5    0.50    0.20
  -1 -18  -5    0.10    0.20
  -1  18  -5    0.20    0.20
  -7   0   6    0.20    0.20
  -7   0   6    0.20    0.20
  -7   0   6   -0.10    0.20
  -6   0   6   -0.10    0.40
  -6   0   6    0.10    0.30
  -6   0   6    0.00    0.40
  -6   0   6    0.10    0.40
  -6   0   6    0.60    0.40
  -5   0   6    0.10    0.30
  -5   0   6    0.10    0.40
  -5   0   6   -0.50    0.30
  -5   0   6   -0.10    0.30
  -5   0   6    0.00    0.30
  -5   0   6   -0.20    0.40
  -4   0   6  186.88    5.50
  -4   0   6  185.68    5.50
  -4   0   6  189.58    5.50
  -4   0   6  192.38    5.50
  -4   0   6  195.38    5.50
   4   0  -6  193.68    5.40
  -4   0   6  190.98    5.50
  -4   0   6  181.88    5.40
   4   0  -6  194.18    5.40
   3   0  -6    0.10    0.30
  -3   0   6    0.20    0.20
  -3   0   6   -0.30    0.20
   3   0  -6    0.10    0.20
  -2   0   6  545.35   14.70
   2   0  -6  537.55   14.60
  -2   0   6  528.25   14.70
   0   0  -6 1989.40   56.19
   0   0  -6 2104.09   56.29
   0   0  -6 2129.39   56.49
  -1   0  -6   -0.40    0.10
  -2   0  -6   28.00    0.90
  -2   0  -6   28.80    1.00
   2   0   6   28.40    0.90
  -2   0  -6   29.50    1.00
  -3   0  -6    0.00    0.20
  -3   0  -6    0.00    0.20
  -3   0  -6    0.10    0.20
  -3   0  -6    0.30    0.50
  -4   0  -6  136.29    4.10
  -4   0  -6  135.59    4.10
  -4   0  -6  137.19    4.00
  -4   0  -6  134.79    4.00
  -4   0  -6  133.29    4.00
  -4   0  -6  134.79    4.00
  -4   0  -6  135.79    4.00
  -5   0  -6   -0.20    0.30
  -5   0  -6    0.60    0.40
  -5   0  -6   -0.30    0.40
  -5   0  -6    0.30    0.50
  -5   0  -6    0.10    0.40
  -5   0  -6   -0.20    0.40
  -6   0  -6   13.80    0.80
  -6   0  -6   14.00    0.70
  -6   0  -6   12.90    0.70
  -6   0  -6   13.40    0.80
  -7  -1   6    0.50    0.20
  -7  -1   6   -0.20    0.20
  -7  -1   6    0.30    0.20
  -7   1   6   -0.10    0.20
  -7   1   6    0.20    0.20
  -7   1   6    0.10    0.20
  -6  -1   6    5.50    0.50
  -6  -1   6    4.70    0.70
  -6  -1   6    5.60    0.60
  -6  -1   6    3.80    0.70
  -6  -1   6    5.10    0.80
  -6   1   6    4.60    0.70
  -6   1   6    4.90    0.80
  -6   1   6    5.50    0.80
  -6   1   6    6.10    0.50
  -5  -1   6   25.30    1.10
  -5  -1   6   24.30    1.20
  -5  -1   6   23.70    1.10
  -5  -1   6   25.20    1.10
  -5  -1   6   23.90    1.10
  -5  -1   6   25.60    1.10
  -5   1   6   24.50    1.20
  -5   1   6   23.00    1.00
  -5   1   6   24.40    1.20
  -5   1   6   24.90    1.10
  -5   1   6   24.20    1.10
  -5   1   6   26.00    1.10
  -4  -1   6    0.90    0.50
  -4  -1   6    0.80    0.30
   4  -1  -6    0.90    0.40
  -4  -1   6    0.60    0.40
  -4  -1   6    0.70    0.40
  -4  -1   6    0.90    0.40
  -4  -1   6    0.30    0.40
   4  -1  -6    1.40    0.40
  -4   1   6    0.90    0.30
  -4   1   6    0.70    0.40
  -4   1   6    1.00    0.50
  -4   1   6    2.40    0.60
  -4   1   6    0.50    0.40
  -4   1   6    0.40    0.30
  -4   1   6    1.40    0.50
  -3  -1   6   53.59    1.70
   3  -1  -6   54.99    1.70
  -3  -1   6   56.59    1.70
   3  -1  -6   54.49    1.70
   3   1  -6   55.59    1.70
  -3   1   6   57.39    1.70
  -3   1   6   56.09    1.70
   2  -1  -6   47.00    1.40
   2  -1  -6   43.60    1.40
  -2  -1   6   46.40    1.40
  -2  -1   6   46.40    1.40
   2   1  -6   46.70    1.40
  -2   1   6   45.00    1.40
  -2   1   6   47.50    1.40
   1  -1  -6  360.86    9.80
   1  -1  -6  363.06    9.80
   1   1  -6  353.86    9.80
   0  -1  -6   86.99    2.40
   0  -1  -6   86.59    2.40
   0   1  -6   84.59    2.40
   0   1  -6   85.39    2.40
   0   1  -6   84.99    2.40
   1  -1   6   25.70    0.70
  -1  -1  -6   22.50    0.80
  -1  -1  -6   25.30    0.80
  -1   1  -6   26.60    0.70
  -1   1  -6   24.40    0.80
  -2  -1  -6  492.45   13.40
   2  -1   6  471.15   13.40
  -2  -1  -6  505.25   13.40
  -2   1  -6  493.85   13.40
   2   1   6  493.15   13.30
  -2   1  -6  486.55   13.40
  -3  -1  -6    4.10    0.40
  -3  -1  -6    3.50    0.40
  -3  -1  -6    4.50    0.70
  -3   1  -6    3.70    0.40
  -3   1  -6    4.40    0.40
  -3   1  -6    4.50    0.40
  -4  -1  -6    0.30    0.50
  -4  -1  -6    0.00    0.50
  -4  -1  -6    0.40    0.40
  -4  -1  -6   -0.10    0.30
  -4  -1  -6    0.10    0.30
  -4  -1  -6   -0.50    0.40
  -4  -1  -6    0.30    0.40
  -4   1  -6    0.10    0.30
  -4   1  -6   -0.50    0.40
  -4   1  -6   -0.10    0.50
  -4   1  -6   -0.10    0.40
  -4   1  -6    0.10    0.40
  -4   1  -6    0.00    0.30
  -4   1  -6   -0.20    0.50
  -5  -1  -6   18.80    0.90
  -5  -1  -6   18.50    1.00
  -5  -1  -6   18.40    1.00
  -5  -1  -6   18.20    1.00
  -5  -1  -6   17.70    1.00
  -5  -1  -6   17.90    0.90
  -5   1  -6   19.10    0.90
  -5   1  -6   18.10    1.00
  -5   1  -6   18.20    1.00
  -5   1  -6   18.00    1.00
  -5   1  -6   18.80    1.00
  -5   1  -6   18.20    0.90
  -6  -1  -6   12.50    0.60
  -6  -1  -6   10.90    0.80
  -6  -1  -6   12.40    0.80
  -6  -1  -6   10.20    0.70
  -6   1  -6   10.60    0.70
  -6   1  -6   11.00    0.60
  -6   1  -6    9.60    0.70
  -6   1  -6   10.60    0.70
  -7  -2   6   37.90    1.20
  -7  -2   6   40.20    1.20
  -7  -2   6   38.70    1.20
  -7   2   6   41.70    1.20
  -7   2   6   39.90    1.20
  -7   2   6   40.30    1.20
  -6  -2   6   24.80    1.00
  -6  -2   6   24.80    1.20
  -6  -2   6   24.70    1.00
  -6  -2   6   23.90    1.00
  -6  -2   6   24.30    1.10
  -6   2   6   24.60    1.10
  -6   2   6   25.50    1.00
  -6   2   6   22.30    1.20
  -6   2   6   24.10    1.00
  -6   2   6   24.40    1.00
  -5  -2   6    0.70    0.30
  -5  -2   6    2.20    0.60
  -5  -2   6    1.00    0.40
  -5  -2   6    0.80    0.40
  -5  -2   6    1.00    0.40
   5  -2  -6    0.90    0.60
   5  -2  -6    2.00    0.60
  -5  -2   6    0.90    0.40
  -5   2   6    1.50    0.40
  -5   2   6    1.20    0.40
  -5   2   6    0.30    0.30
  -5   2   6    1.40    0.40
  -5   2   6    0.70    0.40
  -5   2   6    0.80    0.40
   4  -2  -6    2.00    0.50
  -4  -2   6    1.20    0.40
  -4  -2   6    1.60    0.40
  -4  -2   6    1.10    0.40
   4  -2  -6    1.30    0.40
  -4  -2   6    1.10    0.40
  -4  -2   6    1.40    0.30
  -4   2   6    0.60    0.30
  -4   2   6    0.60    0.40
  -4   2   6    0.60    0.20
  -4   2   6    1.90    0.50
  -4   2   6    1.20    0.40
  -4   2   6    2.80    0.70
  -4   2   6    1.10    0.40
   3  -2  -6    0.50    0.20
  -3  -2   6   -0.10    0.20
   3  -2  -6    0.00    0.30
  -3   2   6    0.30    0.20
  -3   2   6    0.20    0.20
   2  -2  -6   86.09    2.50
  -2  -2   6   88.59    2.50
   2  -2  -6   87.49    2.50
  -2   2   6   80.79    2.50
  -2   2   6   88.29    2.50
   1  -2  -6 1716.83   46.30
   1  -2  -6 1724.73   46.10
  -1   2   6 1667.63   46.60
   0  -2  -6    3.60    0.10
   0  -2  -6    3.40    0.20
   0   2  -6    3.40    0.20
   0   2  -6    2.90    0.20
   0   2   6    3.60    0.10
  -1  -2  -6  181.28    5.10
   1  -2   6  178.18    5.10
  -1  -2  -6  186.98    5.20
  -1   2  -6  191.28    5.10
  -1   2  -6  189.08    5.10
  -2  -2  -6    0.20    0.20
  -2  -2  -6    0.40    0.20
  -2   2  -6    0.10    0.20
  -2   2  -6   -0.10    0.10
   2   2   6    0.20    0.10
  -2   2  -6    0.30    0.20
   2   2   6    0.10    0.10
  -3  -2  -6  126.19    3.80
  -3  -2  -6  132.19    3.80
  -3  -2  -6  136.69    3.80
  -3   2  -6  127.09    3.80
  -3   2  -6  129.29    3.80
  -3   2  -6  128.79    3.70
  -4  -2  -6    4.40    0.50
  -4  -2  -6    5.10    0.90
  -4  -2  -6    5.20    0.60
  -4  -2  -6    6.00    0.70
  -4  -2  -6    5.00    0.80
  -4  -2  -6    3.80    0.80
  -4   2  -6    5.30    0.70
  -4   2  -6    6.50    0.80
  -4   2  -6    4.80    0.60
  -4   2  -6    5.40    0.80
  -4   2  -6    5.70    0.80
  -4   2  -6    4.80    0.50
  -5  -2  -6  127.19    3.80
  -5  -2  -6  123.09    3.80
  -5  -2  -6  124.79    3.70
  -5  -2  -6  121.29    3.70
  -5  -2  -6  124.69    3.70
  -5  -2  -6  124.99    3.70
  -5   2  -6  123.59    3.90
  -5   2  -6  118.79    3.70
  -5   2  -6  120.49    3.80
  -5   2  -6  127.79    3.80
  -5   2  -6  128.19    3.70
  -5   2  -6  125.49    3.70
  -6  -2  -6   13.20    0.70
  -6  -2  -6   12.20    0.80
  -6  -2  -6   12.90    0.70
  -6   2  -6   12.60    0.70
  -6   2  -6   11.60    0.70
  -6   2  -6   12.70    0.70
  -6   2  -6   11.90    0.60
  -6  -3   6    7.80    0.70
  -6  -3   6    7.10    0.60
  -6  -3   6    8.30    0.80
  -6  -3   6    8.40    0.60
  -6  -3   6    8.50    0.60
  -6   3   6    7.70    0.60
  -6   3   6    7.70    0.50
  -6   3   6    8.20    0.60
  -6   3   6    7.40    0.90
  -6   3   6    7.30    0.60
  -5  -3   6   26.30    1.10
  -5  -3   6   26.60    1.10
   5  -3  -6   24.60    1.10
  -5  -3   6   26.90    1.20
  -5  -3   6   27.60    1.10
  -5  -3   6   28.20    1.10
   5  -3  -6   26.60    1.20
  -5   3   6   26.80    1.10
  -5   3   6   27.10    1.10
  -5   3   6   25.50    1.10
  -5   3   6   25.40    1.20
  -5   3   6   27.40    1.10
  -5   3   6   25.50    1.20
  -4  -3   6   12.20    0.80
   4  -3  -6   11.90    0.70
  -4  -3   6   13.10    0.90
   4  -3  -6   11.40    0.70
  -4  -3   6   11.10    0.80
  -4  -3   6   11.70    0.80
  -4   3   6   11.40    0.80
  -4   3   6   12.60    0.80
  -4   3   6   11.10    0.80
  -4   3   6   10.30    0.90
  -4   3   6   12.80    0.90
  -4   3   6   11.40    0.60
  -4   3   6   11.50    0.90
   3  -3  -6    5.20    0.40
   3  -3  -6    4.50    0.40
  -3  -3   6    4.20    0.40
  -3   3   6    3.70    0.50
   2  -3  -6   10.90    0.50
   2  -3  -6   10.90    0.50
  -2  -3   6   11.90    0.50
  -2   3   6   11.30    0.50
  -2   3   6   11.90    0.50
  -1  -3   6  249.48    7.20
   1  -3  -6  255.77    7.20
   1  -3  -6  277.57    7.30
  -1   3   6  260.37    7.20
  -1   3   6  267.77    7.30
   1   3  -6  270.17    7.20
   0  -3  -6  243.18    6.70
   0  -3  -6  250.77    6.70
   0   3  -6  247.58    6.70
   0   3  -6  238.48    6.70
   0   3   6  244.48    6.70
   1  -3   6    4.70    0.30
  -1  -3  -6    4.20    0.30
  -1  -3  -6    5.10    0.30
  -1   3  -6    4.90    0.20
  -1   3  -6    4.80    0.30
  -1   3  -6    4.10    0.30
  -2  -3  -6   62.59    1.90
  -2  -3  -6   62.29    1.90
   2   3   6   59.49    1.80
  -2   3  -6   63.99    1.80
  -2   3  -6   63.99    1.90
  -2   3  -6   64.59    1.90
   2   3   6   62.39    1.80
  -3  -3  -6    0.90    0.30
  -3  -3  -6    0.70    0.30
  -3  -3  -6    1.10    0.40
  -3   3  -6    0.60    0.20
  -3   3  -6    0.80    0.20
  -3   3  -6    1.60    0.40
  -4  -3  -6    0.00    0.50
  -4  -3  -6    1.00    0.50
  -4  -3  -6    1.10    0.50
  -4  -3  -6    0.60    0.30
  -4  -3  -6    1.50    0.50
  -4  -3  -6    0.80    0.50
  -4  -3  -6    0.50    0.30
  -4   3  -6    1.00    0.40
  -4   3  -6    0.40    0.40
  -4   3  -6    0.70    0.40
  -4   3  -6    0.80    0.30
  -4   3  -6    0.60    0.50
  -4   3  -6    0.40    0.40
  -5  -3  -6   46.60    1.60
  -5  -3  -6   46.30    1.70
  -5  -3  -6   46.60    1.60
  -5  -3  -6   43.80    1.60
  -5  -3  -6   45.00    1.70
  -5   3  -6   47.20    1.70
  -5   3  -6   47.00    1.70
  -5   3  -6   46.30    1.60
  -5   3  -6   44.10    1.60
  -6  -3  -6    8.40    0.70
  -6  -3  -6    7.90    0.60
  -6  -3  -6    9.70    0.70
  -6   3  -6    8.90    0.60
  -6   3  -6    9.80    0.60
  -6   3  -6    9.10    0.50
  -6   3  -6    9.20    0.60
  -6  -4   6   40.60    1.40
  -6  -4   6   41.00    1.40
  -6  -4   6   39.30    1.50
  -6  -4   6   42.70    1.40
  -6  -4   6   40.40    1.40
  -6   4   6   43.80    1.50
  -6   4   6   43.90    1.40
  -6   4   6   41.60    1.40
  -6   4   6   41.50    1.50
  -5  -4   6    1.10    0.40
  -5  -4   6    1.30    0.30
   5  -4  -6    1.70    0.50
   5  -4  -6    1.90    0.50
  -5  -4   6    1.20    0.40
  -5  -4   6    2.40    0.50
  -5  -4   6    1.30    0.40
  -5   4   6    0.80    0.40
  -5   4   6    1.70    0.50
  -5   4   6    2.50    0.60
  -5   4   6    1.40    0.40
  -5   4   6    1.10    0.40
  -5   4   6    1.30    0.40
  -4  -4   6   13.30    0.90
  -4  -4   6   12.80    0.80
  -4  -4   6   13.40    0.70
   4  -4  -6   12.80    0.70
  -4  -4   6   12.90    0.80
   4  -4  -6   13.30    0.70
  -4  -4   6   14.00    0.90
  -4   4   6   13.40    0.80
  -4   4   6   13.90    1.00
   4   4  -6   12.90    1.00
  -4   4   6   13.10    0.80
  -4   4   6   13.10    0.90
  -4   4   6   13.60    0.80
  -4   4   6   13.00    1.00
  -4   4   6   13.80    0.70
   3  -4  -6    1.00    0.30
   3  -4  -6    1.20    0.30
  -3  -4   6    1.40    0.30
  -3   4   6    0.80    0.20
  -3   4   6    1.00    0.20
   2  -4  -6   50.69    1.60
   2  -4  -6   52.29    1.60
  -2  -4   6   53.79    1.60
  -2   4   6   55.79    1.60
   2   4  -6   53.29    1.60
  -2   4   6   54.89    1.60
  -1  -4   6  124.29    3.40
   1  -4  -6  121.09    3.40
   1  -4  -6  121.09    3.40
  -1   4   6  118.69    3.40
  -1   4   6  120.89    3.40
   1   4  -6  119.29    3.40
   0  -4  -6  154.58    4.20
   0  -4  -6  160.58    4.30
   0  -4  -6  156.98    4.30
   0   4  -6  154.68    4.30
   0   4   6  151.78    4.20
   0   4   6  142.19    4.30
  -1  -4  -6   -0.10    0.20
  -1  -4  -6   -0.20    0.10
  -1   4  -6   -0.30    0.10
   1   4   6   -0.10    0.10
  -1   4  -6   -0.10    0.10
  -1   4  -6   -0.10    0.20
   1   4   6   -0.30    0.10
  -2  -4  -6   56.19    1.80
  -2  -4  -6   55.39    1.80
  -2  -4  -6   59.09    1.80
   2   4   6   59.19    1.60
  -2   4  -6   60.29    1.70
  -2   4  -6   54.39    1.80
  -2   4  -6   56.89    1.70
  -3  -4  -6   14.80    0.70
  -3  -4  -6   15.30    0.70
  -3  -4  -6   14.40    0.70
  -3   4  -6   13.70    0.90
  -3   4  -6   14.60    0.90
  -3   4  -6   14.10    1.00
  -3   4  -6   13.90    0.70
  -3   4  -6   12.00    1.00
  -3   4  -6   14.10    0.70
  -4  -4  -6    5.30    0.70
  -4  -4  -6    6.70    0.60
  -4  -4  -6    5.80    0.80
  -4  -4  -6    4.50    0.90
  -4  -4  -6    6.20    0.60
  -4  -4  -6    4.60    0.90
  -4  -4  -6    5.20    0.90
  -4   4  -6    6.90    0.80
  -4   4  -6    6.60    0.70
  -4   4  -6    7.20    0.70
  -4   4  -6    5.00    0.60
  -4   4  -6    5.50    0.50
  -4   4  -6    5.50    0.70
  -5  -4  -6   30.30    1.30
  -5  -4  -6   30.80    1.30
  -5  -4  -6   30.20    1.30
   5  -4   6   31.20    1.70
  -5  -4  -6   31.70    1.30
  -5  -4  -6   30.20    1.30
  -5   4  -6   32.90    1.30
  -5   4  -6   33.90    1.30
  -5   4  -6   31.70    1.30
  -5   4  -6   30.90    1.20
   6  -4   6    4.30    0.60
  -6  -4  -6    4.70    0.70
  -6   4  -6    3.90    0.50
  -6   4  -6    4.80    0.50
  -6   4  -6    5.00    0.50
  -6   4  -6    4.30    0.40
  -6  -5   6    3.40    0.50
  -6  -5   6    2.70    0.60
  -6  -5   6    4.20    0.50
  -6  -5   6    3.80    0.60
  -6  -5   6    3.00    0.60
  -6   5   6    3.40    0.40
  -6   5   6    3.60    0.50
  -6   5   6    4.00    0.50
  -6   5   6    4.40    0.60
   5  -5  -6    7.00    0.80
   5  -5  -6    7.10    0.70
  -5  -5   6    7.50    0.80
  -5  -5   6    6.60    0.70
  -5  -5   6    7.10    0.70
  -5  -5   6    7.50    0.70
  -5  -5   6    7.60    0.60
  -5   5   6    7.50    0.70
  -5   5   6    6.40    0.70
  -5   5   6    8.40    0.70
  -5   5   6    7.20    0.80
  -5   5   6    7.40    0.60
  -5   5   6    7.90    0.70
   4  -5  -6    3.50    0.50
  -4  -5   6    2.10    0.40
  -4  -5   6    3.30    0.40
   4  -5  -6    2.80    0.50
  -4  -5   6    3.90    0.60
  -4  -5   6    2.40    0.50
  -4  -5   6    3.70    0.60
  -4   5   6    3.10    0.70
  -4   5   6    2.10    0.40
  -4   5   6    2.70    0.50
  -4   5   6    3.40    0.60
  -4   5   6    3.20    0.50
  -4   5   6    3.30    0.60
  -3  -5   6   99.79    3.10
  -3  -5   6   98.09    3.00
  -3  -5   6  101.29    3.10
   3  -5  -6  108.79    3.00
  -3  -5   6  102.59    3.00
   3  -5  -6  106.29    3.00
  -3  -5   6   99.19    3.10
  -3   5   6   98.89    3.10
  -3   5   6   93.29    3.10
  -3   5   6   96.99    3.10
   3   5  -6  103.29    3.00
  -3   5   6  111.09    3.00
  -2  -5   6   27.50    1.00
   2  -5  -6   27.50    1.00
  -2  -5   6   30.70    1.00
  -2   5   6   29.70    1.00
   2   5  -6   28.90    1.00
  -2   5   6   29.80    1.00
  -1  -5   6   15.10    0.60
   1  -5  -6   15.80    0.60
   1  -5  -6   15.40    0.60
   1   5  -6   16.70    0.60
  -1   5   6   15.40    0.60
  -1   5   6   14.80    0.60
   0  -5  -6    2.00    0.30
   0  -5   6    2.10    0.30
   0  -5   6    2.90    0.30
   0  -5  -6    2.80    0.20
   0  -5  -6    2.00    0.30
   0   5   6    2.60    0.30
   0   5   6    2.30    0.20
   0   5  -6    2.70    0.20
  -1  -5  -6  458.55   12.10
  -1  -5  -6  436.06   12.10
   1   5   6  445.16   12.00
  -1   5  -6  420.16   12.00
  -1   5  -6  441.66   12.00
  -2  -5  -6  152.38    4.60
  -2  -5  -6  163.68    4.70
  -2  -5  -6  163.68    4.60
   2   5   6  178.28    4.60
  -2   5  -6  166.48    4.60
  -2   5  -6  158.28    4.60
  -3  -5  -6   56.29    1.70
  -3  -5  -6   56.89    1.80
  -3  -5  -6   49.00    1.90
  -3  -5  -6   52.09    1.80
  -3  -5  -6   54.09    1.70
  -3   5  -6   51.99    1.90
  -3   5  -6   51.99    1.80
  -3   5  -6   52.69    1.90
  -3   5  -6   54.19    1.80
  -3   5  -6   54.19    1.70
  -3   5  -6   55.79    1.80
  -3   5  -6   50.49    1.80
  -4  -5  -6  109.69    3.30
  -4  -5  -6  107.59    3.40
  -4  -5  -6  105.79    3.30
  -4  -5  -6  107.29    3.50
  -4   5  -6  112.19    3.30
  -4   5  -6  112.59    3.40
  -4   5  -6  112.19    3.40
  -4   5  -6  112.19    3.40
  -5  -5  -6    1.70    0.40
  -5  -5  -6    1.80    0.50
   5  -5   6    1.60    0.40
  -5  -5  -6    1.50    0.50
  -5  -5  -6    1.30    0.50
  -5   5  -6    1.90    0.50
  -5   5  -6    1.10    0.30
  -5   5  -6    1.20    0.30
  -5   5  -6    2.50    0.60
   6  -5   6    4.30    0.60
  -6   5  -6    3.80    0.50
  -6   5  -6    3.30    0.50
  -6   5  -6    4.10    0.40
  -6   5  -6    3.40    0.40
  -6  -6   6    6.70    0.90
  -6  -6   6    6.40    0.60
  -6  -6   6    7.20    0.60
  -6  -6   6    7.40    0.50
  -6   6   6    7.60    0.50
  -6   6   6    6.00    0.50
  -6   6   6    7.30    0.50
   5  -6  -6    0.20    0.40
  -5  -6   6    0.20    0.40
   5  -6  -6    0.80    0.40
  -5  -6   6    0.60    0.30
  -5  -6   6    0.20    0.30
   5  -6  -6    1.10    0.50
  -5  -6   6    0.50    0.70
  -5  -6   6    0.00    0.40
  -5   6   6    0.60    0.40
  -5   6   6   -0.10    0.30
  -5   6   6   -0.30    0.30
  -5   6   6    0.10    0.40
  -5   6   6    0.30    0.40
  -5   6   6    0.20    0.40
  -4  -6   6    5.70    0.90
   4  -6  -6    5.40    0.60
  -4  -6   6    5.50    0.60
   4  -6  -6    5.60    0.50
  -4  -6   6    6.20    0.70
  -4   6   6    5.20    0.60
  -4   6   6    6.00    0.70
  -4   6   6    5.90    0.80
  -4   6   6    4.80    1.10
  -4   6   6    5.20    0.90
  -3  -6   6   32.80    1.20
  -3  -6   6   33.70    1.40
   3  -6  -6   34.40    1.30
   3  -6  -6   34.70    1.20
  -3  -6   6   34.00    1.30
  -3  -6   6   34.80    1.40
  -3  -6   6   36.80    1.20
  -3   6   6   33.70    1.50
   3   6  -6   34.30    1.30
  -3   6   6   34.10    1.30
  -3   6   6   37.50    1.20
  -3   6   6   34.50    1.40
  -3   6   6   34.00    1.30
  -3   6   6   32.60    1.40
  -2  -6   6   20.20    0.80
   2  -6  -6   20.70    0.80
   2  -6  -6   20.90    0.80
  -2  -6   6   19.70    0.80
  -2   6   6   19.40    0.80
  -2   6   6   21.00    0.80
   2   6  -6   19.70    0.80
   1  -6  -6   20.20    0.70
   1  -6  -6   20.30    0.70
  -1  -6   6   17.40    0.70
  -1  -6   6   18.60    0.70
  -1   6   6   18.00    0.70
   1   6  -6   17.70    0.70
  -1   6   6   18.30    0.70
   0  -6  -6   62.49    1.90
   0  -6   6   62.89    1.80
   0  -6  -6   59.69    1.90
   0  -6   6   61.99    1.90
   0   6   6   62.99    1.90
   0   6  -6   62.19    1.90
   0   6   6   63.89    1.80
  -1  -6  -6  343.07    9.20
  -1  -6  -6  328.07    9.20
  -1  -6  -6  336.37    9.20
   1  -6   6  330.17    9.10
   1   6   6  335.67    9.10
  -1   6  -6  308.97    9.10
  -1   6  -6  341.27    9.20
  -2  -6  -6    4.80    0.50
  -2  -6  -6    4.30    0.40
  -2  -6  -6    4.20    0.40
   2   6   6    4.30    0.40
  -2   6  -6    4.20    0.40
  -2   6  -6    4.50    0.40
  -3  -6  -6   41.60    1.80
  -3  -6  -6   49.00    1.60
  -3  -6  -6   45.90    1.80
  -3  -6  -6   47.90    1.70
  -3  -6  -6   49.30    1.60
  -3   6  -6   47.60    1.70
  -3   6  -6   47.40    1.70
  -3   6  -6   45.90    1.80
  -3   6  -6   48.80    1.70
  -3   6  -6   46.40    1.80
  -3   6  -6   49.20    1.70
  -4  -6  -6    1.90    0.60
  -4  -6  -6    3.40    0.60
  -4  -6  -6    1.30    0.50
  -4  -6  -6    3.00    0.70
  -4  -6  -6    2.60    0.60
   4  -6   6    2.50    0.50
  -4  -6  -6    2.20    0.50
  -4   6  -6    1.60    0.40
  -4   6  -6    3.20    0.60
  -4   6  -6    2.00    0.40
  -4   6  -6    2.90    0.60
  -4   6  -6    1.60    0.40
  -5  -6  -6   54.79    1.80
  -5  -6  -6   54.79    1.90
  -5  -6  -6   52.99    1.90
   5  -6   6   55.79    2.00
  -5   6  -6   56.09    1.90
  -5   6  -6   55.49    1.90
  -5   6  -6   56.79    1.90
  -5   6  -6   56.09    1.90
   6  -6   6   17.60    0.90
  -6   6  -6   16.80    0.70
  -6   6  -6   18.80    0.80
  -6   6  -6   17.90    0.70
  -6  -7   6   10.80    0.60
  -6  -7   6   12.20    0.60
  -6  -7   6   12.30    0.70
  -6   7   6   12.10    0.60
  -6   7   6   12.40    0.60
  -6   7   6   12.80    0.60
  -5  -7   6   64.89    2.10
   5  -7  -6   63.79    2.10
   5  -7  -6   62.09    2.20
   5  -7  -6   63.19    2.10
  -5  -7   6   64.99    2.10
  -5  -7   6   63.89    2.10
  -5  -7   6   65.89    2.20
  -5   7   6   66.59    2.10
  -5   7   6   62.49    2.10
  -5   7   6   60.69    2.10
  -5   7   6   63.59    2.10
  -5   7   6   68.69    2.20
  -5   7   6   64.09    2.10
  -4  -7   6    4.90    0.60
  -4  -7   6    3.70    0.60
  -4  -7   6    3.50    0.60
   4  -7  -6    3.80    0.60
  -4  -7   6    3.60    0.70
  -4  -7   6    3.30    0.70
   4  -7  -6    4.00    0.50
  -4   7   6    4.40    0.60
  -4   7   6    4.10    0.70
  -4   7   6    4.10    0.80
  -4   7   6    4.00    0.60
  -4   7   6    4.60    0.70
  -4   7   6    4.00    0.70
   3  -7  -6   32.20    1.20
  -3  -7   6   33.60    1.30
  -3  -7   6   30.80    1.30
  -3  -7   6   32.20    1.20
   3  -7  -6   33.10    1.20
  -3  -7   6   31.60    1.20
  -3  -7   6   31.10    1.30
  -3   7   6   30.50    1.30
  -3   7   6   29.60    1.50
   3   7  -6   29.40    1.20
  -3   7   6   31.60    1.30
  -3   7   6   31.00    1.30
  -3   7   6   28.90    1.50
  -3   7   6   33.40    1.20
  -3   7   6   32.50    1.30
   2  -7  -6   27.90    1.00
   2  -7  -6   30.30    1.10
  -2  -7   6   29.30    1.10
  -2  -7   6   30.60    1.00
  -2   7   6   28.60    1.10
   2   7  -6   27.40    1.00
  -2   7   6   31.10    1.10
  -1  -7   6    7.60    0.40
   1  -7  -6    6.60    0.40
   1  -7  -6    7.00    0.40
  -1  -7   6    7.00    0.50
   1   7  -6    7.80    0.40
  -1   7   6    7.50    0.40
  -1   7   6    6.70    0.40
   0  -7   6  278.27    7.70
   0  -7   6  265.67    7.70
   0  -7  -6  272.87    7.80
   0   7   6  294.47    7.80
   0   7   6  284.27    7.70
   0   7  -6  280.97    7.80
  -1  -7  -6   41.30    1.40
  -1  -7  -6   42.10    1.30
   1  -7   6   43.30    1.30
  -1  -7  -6   41.60    1.40
   1  -7   6   40.60    1.40
   1   7   6   43.70    1.30
  -1   7  -6   41.90    1.30
  -1   7  -6   41.70    1.40
  -2  -7  -6    3.50    0.40
   2  -7   6    3.20    0.40
   2  -7   6    4.00    1.00
  -2  -7  -6    3.30    0.40
  -2  -7  -6    4.50    0.90
  -2  -7  -6    2.60    0.40
  -2   7  -6    2.50    0.50
  -2   7  -6    5.80    1.20
  -3  -7  -6   42.90    1.50
  -3  -7  -6   42.80    1.50
   3  -7   6   41.30    1.50
  -3  -7  -6   42.50    1.50
  -3  -7  -6   42.60    1.50
  -3  -7  -6   42.10    1.70
  -3   7  -6   41.80    1.50
  -3   7  -6   40.60    1.70
  -3   7  -6   44.00    1.60
  -3   7  -6   41.60    1.60
  -3   7  -6   42.50    1.60
  -3   7  -6   43.70    1.60
  -4  -7  -6    0.30    0.50
   4  -7   6    0.50    0.40
  -4  -7  -6    0.10    0.40
  -4  -7  -6    0.20    0.50
  -4  -7  -6    1.00    0.50
  -4  -7  -6   -0.40    0.40
  -4   7  -6   -0.30    0.30
  -4   7  -6    0.20    0.30
  -4   7  -6    0.50    0.40
  -4   7  -6    0.00    0.30
  -4   7  -6    0.70    0.50
  -5  -7  -6   17.50    1.00
   5  -7   6   20.20    1.10
  -5  -7  -6   18.40    1.00
   5  -7   6   19.10    1.00
   5  -7   6   18.80    1.10
  -5   7  -6   20.00    0.90
  -5   7  -6   18.70    0.90
  -5   7  -6   17.70    0.90
  -5   7  -6   18.60    0.90
  -6   7  -6   -0.10    0.20
  -6   7  -6    0.10    0.20
  -6   7  -6    0.00    0.20
  -6  -8   6   -0.20    0.20
  -6   8   6    0.40    0.20
  -6   8   6    0.20    0.20
  -6   8   6    0.30    0.30
  -5  -8   6   94.39    2.80
   5  -8  -6   84.79    2.90
   5  -8  -6   87.29    2.90
   5  -8  -6   93.89    2.80
  -5  -8   6   94.29    2.80
  -5  -8   6   93.09    2.80
  -5  -8   6   85.39    3.10
  -5   8   6   88.29    2.80
  -5   8   6   91.99    2.80
  -5   8   6   88.19    3.10
  -5   8   6   91.39    2.80
  -5   8   6   95.69    2.80
  -5   8   6   87.89    2.80
  -4  -8   6    7.80    0.80
   4  -8  -6    8.70    0.70
  -4  -8   6    7.70    0.70
  -4  -8   6    7.90    0.80
   4  -8  -6    7.40    0.60
  -4  -8   6    7.70    0.70
  -4  -8   6    6.10    0.80
   4  -8  -6    7.60    0.80
  -4   8   6    7.40    0.60
  -4   8   6    8.70    0.80
  -4   8   6    8.50    0.70
  -4   8   6    6.90    0.90
  -4   8   6    7.70    0.70
  -4   8   6    8.20    0.80
   3  -8  -6   40.60    1.60
   3  -8  -6   38.20    1.40
  -3  -8   6   41.10    1.40
  -3  -8   6   40.90    1.40
   3  -8  -6   39.20    1.40
  -3  -8   6   39.40    1.50
  -3  -8   6   39.30    1.50
  -3  -8   6   40.00    1.50
   3   8  -6   35.70    1.50
  -3   8   6   39.00    1.50
  -3   8   6   38.80    1.50
  -3   8   6   37.40    1.60
  -3   8   6   39.30    1.40
  -3   8   6   39.40    1.50
  -2  -8   6    8.90    0.80
  -2  -8   6   10.40    0.80
  -2  -8   6    9.80    1.10
   2  -8  -6    9.60    0.80
   2  -8  -6    8.60    0.50
  -2  -8   6   10.00    0.60
   2  -8  -6    9.80    0.60
  -2  -8   6    9.70    0.50
  -2   8   6   11.00    0.70
  -2   8   6    7.60    0.80
   2   8  -6   10.30    0.60
  -2   8   6    9.90    0.60
  -2   8   6    7.80    0.80
   1  -8  -6  112.29    3.40
   1  -8  -6  120.39    3.30
  -1  -8   6  115.19    3.30
  -1  -8   6  115.89    3.40
  -1   8   6  115.09    3.30
  -1   8   6  115.49    3.30
   1   8  -6  110.79    3.40
   0  -8   6   72.49    2.30
   0  -8  -6   71.99    2.30
   0  -8  -6   73.29    2.30
   0  -8  -6   82.19    2.30
   0  -8   6   76.79    2.30
   0   8   6   76.89    2.20
   0   8  -6   74.09    2.30
   0   8   6   77.99    2.30
  -1  -8  -6   15.30    0.70
  -1  -8  -6   17.40    0.80
  -1  -8  -6   16.50    0.70
   1  -8   6   15.40    0.70
   1  -8   6   15.60    0.80
   1  -8   6   16.20    0.70
  -1   8  -6   13.40    0.90
   1   8   6   16.30    0.70
  -1   8  -6   15.60    0.70
   2  -8   6   73.39    2.20
  -2  -8  -6   65.79    2.40
  -2  -8  -6   70.49    2.40
  -2  -8  -6   75.49    2.20
  -2  -8  -6   74.49    2.30
  -2  -8  -6   74.49    2.20
  -2  -8  -6   73.79    2.30
  -2   8  -6   71.59    2.30
  -2   8  -6   69.29    2.40
  -2   8  -6   70.39    2.40
  -2   8  -6   76.19    2.30
  -3  -8  -6  150.88    4.40
  -3  -8  -6  151.18    4.40
  -3  -8  -6  151.98    4.40
  -3  -8  -6  145.69    4.50
  -3  -8  -6  156.38    4.40
   3  -8   6  152.08    4.40
  -3  -8  -6  146.99    4.50
  -3   8  -6  153.08    4.40
  -3   8  -6  149.49    4.40
  -3   8  -6  148.29    4.40
  -3   8  -6  149.29    4.70
  -3   8  -6  156.78    4.50
  -3   8  -6  145.79    4.50
   4  -8   6   22.00    1.10
  -4  -8  -6   22.40    1.00
  -4  -8  -6   20.20    1.30
  -4  -8  -6   21.60    1.20
  -4  -8  -6   22.30    1.10
  -4  -8  -6   22.60    1.00
  -4   8  -6   22.10    1.10
  -4   8  -6   21.20    1.00
  -4   8  -6   22.20    1.00
  -4   8  -6   21.00    1.00
  -4   8  -6   20.50    1.10
  -5  -8  -6    1.50    0.40
   5  -8   6    2.60    0.50
   5  -8   6    2.70    0.50
   5  -8   6    1.90    0.50
  -5   8  -6    2.20    0.60
  -5   8  -6    1.20    0.40
  -5   8  -6    1.90    0.30
  -5   8  -6    2.80    0.60
  -5   8  -6    3.60    0.70
  -6   8  -6   -0.10    0.20
  -6   8  -6    0.20    0.20
  -6   8  -6    0.30    0.20
  -6  -9   6    0.40    0.30
  -6  -9   6    0.40    0.30
  -6   9   6    0.50    0.20
  -6   9   6   -0.40    0.30
  -5  -9   6    4.50    0.60
   5  -9  -6    5.70    0.80
  -5  -9   6    5.50    0.60
  -5  -9   6    3.20    0.70
  -5  -9   6    5.10    0.60
   5  -9  -6    4.50    0.60
  -5   9   6    4.20    0.60
  -5   9   6    5.20    0.50
  -5   9   6    4.10    0.60
  -5   9   6    4.90    0.70
   4  -9  -6   22.60    1.00
  -4  -9   6   20.50    1.00
   4  -9  -6   20.50    1.00
  -4  -9   6   19.70    0.90
  -4  -9   6   20.80    1.00
   4  -9  -6   21.30    1.00
  -4  -9   6   21.10    1.00
  -4   9   6   20.60    1.00
  -4   9   6   21.10    1.00
  -4   9   6   20.70    1.00
  -4   9   6   19.70    1.10
  -4   9   6   20.70    1.10
  -4   9   6   21.40    1.10
   3  -9  -6    0.90    0.30
  -3  -9   6    0.60    0.40
  -3  -9   6    0.10    0.60
  -3  -9   6    0.40    0.50
  -3  -9   6    0.50    0.30
  -3  -9   6    0.70    0.30
   3  -9  -6    0.40    0.30
  -3   9   6    0.60    0.40
  -3   9   6    0.40    0.50
  -3   9   6    0.40    0.30
  -3   9   6   -0.20    0.40
   2  -9  -6   26.80    1.00
  -2  -9   6   26.10    1.20
   2  -9  -6   24.60    1.20
   2  -9  -6   27.30    1.00
  -2  -9   6   25.50    1.10
  -2  -9   6   24.30    1.40
  -2  -9   6   27.00    1.00
  -2  -9   6   26.10    1.00
  -2   9   6   22.70    1.10
   2   9  -6   27.90    1.10
  -2   9   6   26.80    1.00
  -2   9   6   25.00    1.10
   1  -9  -6   42.30    1.70
  -1  -9   6   45.50    1.70
  -1  -9   6   46.80    1.50
   1  -9  -6   47.50    1.50
  -1  -9   6   46.20    1.50
   1  -9  -6   48.90    1.50
  -1   9   6   45.90    1.50
   1   9  -6   48.00    1.60
  -1   9   6   44.90    1.50
   0  -9  -6    2.60    0.60
   0  -9   6    3.60    0.40
   0  -9  -6    2.80    0.50
   0  -9  -6    3.70    0.40
   0  -9  -6    2.90    0.40
   0   9   6    3.40    0.40
   0   9   6    3.10    0.40
   0   9  -6    3.10    0.40
  -1  -9  -6    2.90    0.40
  -1  -9  -6    2.90    0.40
  -1  -9  -6    4.70    0.80
   1  -9   6    3.10    0.60
   1  -9   6    4.00    0.50
   1  -9   6    3.20    0.50
  -1  -9  -6    3.50    0.60
  -1  -9  -6    2.10    0.50
   1  -9   6    3.70    0.50
  -1  -9  -6    2.70    0.50
   1   9   6    3.50    0.50
  -1   9  -6    4.70    0.80
   1   9   6    3.80    0.40
  -1   9  -6    3.50    0.50
  -1   9  -6    3.10    0.50
  -2  -9  -6    4.70    0.50
  -2  -9  -6    5.80    0.80
  -2  -9  -6    6.10    0.60
   2  -9   6    5.10    0.50
  -2  -9  -6    5.30    0.50
  -2  -9  -6    5.50    0.60
   2  -9   6    5.20    0.50
  -2  -9  -6    4.20    0.90
  -2   9  -6    4.40    0.70
  -2   9  -6    4.70    0.70
  -2   9  -6    5.00    0.70
  -2   9  -6    6.40    0.80
  -3  -9  -6   85.49    2.80
  -3  -9  -6   86.59    2.60
   3  -9   6   81.59    2.60
  -3  -9  -6   88.59    2.60
  -3  -9  -6   74.79    2.80
  -3  -9  -6   83.59    2.70
   3  -9   6   85.59    2.60
  -3  -9  -6   85.59    2.70
   3  -9   6   85.79    2.60
  -3   9  -6   83.29    2.70
  -3   9  -6   85.89    2.70
  -3   9  -6   81.99    2.60
  -3   9  -6   78.59    2.70
  -3   9  -6   83.89    2.80
   4  -9   6   76.79    2.40
  -4  -9  -6   77.29    2.40
  -4  -9  -6   72.49    2.30
  -4  -9  -6   75.29    2.50
   4  -9   6   74.59    2.30
   4  -9   6   66.39    2.80
  -4   9  -6   74.39    2.40
  -4   9  -6   74.59    2.40
  -4   9  -6   73.99    2.40
  -4   9  -6   79.49    2.40
  -4   9  -6   77.69    2.50
  -5  -9  -6    4.10    0.60
  -5  -9  -6    2.90    0.60
   5  -9   6    4.10    0.60
   5  -9   6    5.30    0.70
  -5   9  -6    4.10    0.50
  -5   9  -6    4.50    0.50
  -5   9  -6    4.80    0.50
  -5   9  -6    5.50    0.70
  -5 -10   6    2.60    0.50
  -5 -10   6    2.30    0.60
   5 -10  -6    2.10    0.40
  -5 -10   6    2.50    0.50
   5 -10  -6    2.90    0.50
  -5  10   6    2.40    0.40
  -5  10   6    3.30    0.60
  -5  10   6    2.00    0.50
  -4 -10   6   12.10    0.80
   4 -10  -6   11.00    0.70
  -4 -10   6   10.10    0.80
  -4 -10   6   10.00    0.90
   4 -10  -6   10.60    0.80
  -4 -10   6   11.10    0.80
  -4 -10   6   11.10    0.70
   4 -10  -6   10.70    0.80
  -4  10   6   11.20    0.70
  -4  10   6   11.20    0.90
  -4  10   6   10.70    0.70
  -4  10   6    9.70    0.90
   3 -10  -6    0.00    0.40
   3 -10  -6    0.50    0.30
  -3 -10   6   -0.10    0.30
  -3 -10   6   -0.40    0.50
  -3 -10   6    0.40    0.30
  -3 -10   6    0.10    0.30
  -3 -10   6   -0.20    0.40
  -3  10   6    0.10    0.40
  -3  10   6    0.50    0.30
  -3  10   6   -0.10    0.30
  -2 -10   6   37.10    1.50
   2 -10  -6   34.80    1.30
  -2 -10   6   34.30    1.50
  -2 -10   6   38.60    1.30
  -2 -10   6   37.10    1.40
  -2 -10   6   35.40    1.40
   2 -10  -6   36.60    1.30
  -2 -10   6   35.60    1.30
   2 -10  -6   36.40    1.40
   2  10  -6   34.90    1.50
  -2  10   6   34.20    1.30
  -2  10   6   36.50    1.40
  -2  10   6   33.30    1.40
  -2  10   6   35.50    1.50
  -1 -10   6    0.30    0.50
  -1 -10   6    0.60    0.50
  -1 -10   6    0.60    0.20
   1 -10  -6    0.30    0.20
  -1 -10   6    0.40    0.20
   1 -10  -6    0.70    0.50
   1 -10  -6    0.00    0.40
   1 -10  -6    0.40    0.30
  -1 -10   6    1.10    0.40
   1  10  -6    0.50    0.30
  -1  10   6    0.40    0.20
  -1  10   6    0.20    0.50
  -1  10   6    0.00    0.30
   0 -10   6    6.80    0.80
   0 -10  -6    6.70    0.70
   0 -10  -6    7.40    0.80
   0 -10  -6    7.40    0.60
   0 -10  -6    6.70    0.80
   0 -10   6    4.40    1.10
   0 -10  -6    8.00    0.50
   0 -10   6    6.70    0.70
   0 -10   6    7.90    0.50
   0  10   6    8.00    0.50
   0  10   6    6.70    0.70
   0  10  -6    7.60    0.90
   0  10  -6    8.80    0.70
   1 -10   6    4.80    0.60
  -1 -10  -6    3.10    0.50
  -1 -10  -6    4.20    0.60
   1 -10   6    5.40    0.60
  -1 -10  -6    4.50    0.50
   1 -10   6    5.10    0.70
  -1 -10  -6    5.00    0.50
  -1 -10  -6    4.80    0.50
  -1 -10  -6    3.50    0.80
   1  10   6    4.10    0.50
  -1  10  -6    4.80    0.70
  -1  10  -6    4.70    0.70
  -1  10  -6    4.40    0.50
   2 -10   6   47.10    1.60
   2 -10   6   44.80    1.60
   2 -10   6   47.30    1.60
  -2 -10  -6   47.10    1.60
  -2 -10  -6   46.60    1.60
  -2 -10  -6   46.20    1.60
  -2 -10  -6   44.80    1.80
  -2 -10  -6   47.70    1.60
  -2 -10  -6   46.00    1.70
  -2  10  -6   45.50    1.70
  -2  10  -6   46.80    1.70
  -3 -10  -6    2.20    0.50
  -3 -10  -6    3.70    0.80
  -3 -10  -6    3.50    0.80
  -3 -10  -6    2.30    0.40
   3 -10   6    2.50    0.60
  -3 -10  -6    1.70    0.50
   3 -10   6    2.30    0.60
  -3 -10  -6    2.30    0.50
   3 -10   6    2.10    0.50
  -3  10  -6    1.80    0.40
  -3  10  -6    1.70    0.40
  -4 -10  -6    0.70    0.30
  -4 -10  -6    1.60    0.60
  -4 -10  -6    2.10    0.50
   4 -10   6    1.50    0.40
   4 -10   6    1.70    0.40
   4 -10   6    0.60    0.50
  -4  10  -6    1.40    0.40
  -4  10  -6    1.40    0.40
  -4  10  -6    2.80    0.70
  -4  10  -6    2.00    0.50
  -5 -10  -6   -0.10    0.40
   5 -10   6    0.60    0.40
  -5 -10  -6    0.50    0.50
  -5  10  -6    0.00    0.30
  -5  10  -6    1.10    0.40
  -5  10  -6    0.90    0.30
  -5  10  -6    0.10    0.20
   5 -11  -6    0.50    0.40
  -5 -11   6    0.30    0.40
   5 -11  -6    0.90    0.30
  -5 -11   6    0.60    0.30
  -5 -11   6    0.80    0.20
  -5  11   6    0.70    0.20
  -4 -11   6   25.90    1.10
   4 -11  -6   25.20    1.20
  -4 -11   6   26.40    1.10
  -4 -11   6   26.00    1.10
  -4 -11   6   26.80    1.10
   4 -11  -6   26.40    1.10
   4 -11  -6   28.20    1.30
  -4  11   6   25.40    1.10
  -4  11   6   25.10    1.10
  -3 -11   6    1.10    0.40
  -3 -11   6    1.00    0.30
   3 -11  -6    1.00    0.40
  -3 -11   6    0.80    0.40
  -3 -11   6    1.40    0.30
   3 -11  -6    0.70    0.30
   3 -11  -6    1.20    0.40
  -3  11   6    1.90    0.40
  -3  11   6    1.60    0.40
  -3  11   6    1.00    0.40
   2 -11  -6   27.50    1.30
  -2 -11   6   28.70    1.20
  -2 -11   6   29.90    1.10
  -2 -11   6   28.30    1.20
   2 -11  -6   30.00    1.20
   2 -11  -6   29.10    1.30
  -2 -11   6   26.50    1.30
   2 -11  -6   29.10    1.20
  -2  11   6   28.30    1.20
  -2  11   6   31.90    1.50
  -2  11   6   27.40    1.20
  -1 -11   6   41.90    1.60
   1 -11  -6   44.70    1.50
   1 -11  -6   42.90    1.50
  -1 -11   6   42.90    1.60
  -1 -11   6   42.70    1.50
   1 -11  -6   43.10    1.60
   1 -11  -6   43.10    1.50
  -1 -11   6   40.40    1.50
  -1 -11   6   42.90    1.50
  -1  11   6   44.10    1.50
  -1  11   6   41.20    1.70
  -1  11   6   42.60    1.60
   1  11  -6   43.30    2.10
   0 -11  -6    0.40    0.40
   0 -11   6    0.50    0.30
   0 -11  -6    0.70    0.30
   0 -11   6   -0.30    0.40
   0 -11  -6    0.70    0.40
   0 -11  -6    0.40    0.30
   0 -11  -6   -0.20    0.40
   0 -11  -6    0.30    0.30
   0 -11   6    0.50    0.40
   0 -11   6    0.90    0.60
   0  11   6    0.60    0.60
   0  11  -6   -0.20    0.50
   0  11  -6    0.80    0.40
   0  11   6    0.80    0.30
   0  11   6    0.70    0.50
  -1 -11  -6    0.90    0.30
  -1 -11  -6    0.80    0.40
   1 -11   6    0.10    0.30
   1 -11   6    0.60    0.30
  -1 -11  -6    1.00    0.50
  -1 -11  -6    0.90    0.30
  -1 -11  -6    0.80    0.40
  -1 -11  -6    0.80    0.30
  -1  11  -6    0.20    0.40
  -1  11  -6    1.10    0.30
   1  11   6    0.70    0.30
   2 -11   6   90.29    2.70
  -2 -11  -6   87.89    2.80
  -2 -11  -6   88.29    2.80
  -2 -11  -6   86.49    2.80
  -2 -11  -6   89.39    2.70
   2 -11   6   86.39    2.80
  -2 -11  -6   88.89    2.70
  -2  11  -6   89.99    2.80
  -2  11  -6   87.99    2.80
   3 -11   6   43.90    1.50
  -3 -11  -6   44.80    1.60
   3 -11   6   44.80    1.60
  -3 -11  -6   42.10    1.50
   3 -11   6   44.50    1.60
  -3 -11  -6   44.70    1.60
  -3 -11  -6   43.50    1.70
  -3  11  -6   44.10    1.60
  -3  11  -6   43.70    1.60
   3  11   6   44.70    1.60
   4 -11   6   23.20    1.00
   4 -11   6   23.70    1.20
  -4 -11  -6   21.80    1.00
  -4 -11  -6   21.40    0.90
   4 -11   6   21.30    1.20
  -4  11  -6   23.20    1.00
  -4  11  -6   22.40    1.00
  -5 -11  -6    2.10    0.60
  -5  11  -6    1.50    0.50
  -5  11  -6    1.40    0.40
  -5 -12   6   28.00    1.00
   5 -12  -6   22.20    1.10
  -5 -12   6   26.00    0.90
   5 -12  -6   27.00    0.90
  -5  12   6   26.70    0.90
  -4 -12   6    0.40    0.30
  -4 -12   6    0.10    0.50
  -4 -12   6    0.10    0.30
   4 -12  -6    0.60    0.50
  -4 -12   6    0.10    0.30
   4 -12  -6    0.20    0.30
   4 -12  -6    0.60    0.50
  -4  12   6    0.00    0.30
  -4  12   6   -0.20    0.40
  -4  12   6    0.50    0.40
   3 -12  -6   16.70    1.00
  -3 -12   6   16.70    0.90
  -3 -12   6   16.20    0.90
   3 -12  -6   15.00    1.00
   3 -12  -6   17.10    0.90
  -3 -12   6   17.60    0.90
  -3 -12   6   17.40    0.90
  -3  12   6   17.00    0.90
  -3  12   6   18.10    0.90
  -3  12   6   16.20    0.90
  -2 -12   6   11.50    0.80
   2 -12  -6   11.10    0.80
   2 -12  -6   11.60    0.80
  -2 -12   6   11.80    0.80
   2 -12  -6   13.10    0.90
   2 -12  -6   12.30    0.80
  -2 -12   6   11.00    0.80
  -2 -12   6   11.50    0.80
  -2  12   6   12.10    0.80
  -2  12   6   11.60    0.80
  -2  12   6   11.70    0.70
   1 -12  -6   24.80    1.00
  -1 -12   6   24.10    1.10
   1 -12  -6   24.50    1.10
  -1 -12   6   24.80    1.00
  -1 -12   6   24.10    1.10
   1 -12  -6   25.40    1.10
  -1 -12   6   22.10    1.10
   1 -12  -6   23.70    1.00
  -1  12   6   22.10    1.20
  -1  12   6   23.20    1.00
   0 -12   6  100.79    3.20
   0 -12  -6  103.39    3.20
   0 -12  -6  100.79    3.00
   0 -12  -6  108.29    3.20
   0 -12  -6  101.59    3.20
   0 -12   6  101.59    3.10
   0 -12  -6  100.89    3.10
   0 -12   6  102.59    3.00
   0 -12  -6   98.09    3.00
   0  12   6   97.79    3.10
   0  12  -6   97.69    3.10
  -1 -12  -6   36.60    1.40
   1 -12   6   34.90    1.30
  -1 -12  -6   34.70    1.30
  -1 -12  -6   37.10    1.30
  -1 -12  -6   37.90    1.40
  -1 -12  -6   34.10    1.40
   1 -12   6   37.30    1.40
  -1 -12  -6   36.20    1.40
  -1  12  -6   36.10    1.40
   1  12   6   35.70    1.30
  -2 -12  -6   38.20    1.50
  -2 -12  -6   38.60    1.40
  -2 -12  -6   37.80    1.50
  -2 -12  -6   39.00    1.40
  -2 -12  -6   38.20    1.50
   2 -12   6   36.50    1.40
  -2 -12  -6   38.50    1.60
   2 -12   6   39.20    1.40
   2  12   6   39.10    1.40
  -2  12  -6   37.80    1.40
  -2  12  -6   38.60    1.40
   3 -12   6   22.40    1.00
   3 -12   6   21.70    1.20
  -3 -12  -6   23.00    1.00
   3 -12   6   22.20    1.10
  -3 -12  -6   22.00    1.10
  -3 -12  -6   22.20    1.00
  -3 -12  -6   22.10    1.10
  -3  12  -6   23.40    1.00
   3  12   6   21.90    1.00
  -3  12  -6   21.60    1.00
  -4 -12  -6    0.90    0.30
  -4 -12  -6    0.90    0.30
   4 -12   6    1.20    0.50
   4 -12   6    1.20    0.30
  -4 -12  -6    0.10    0.50
  -4  12  -6    0.90    0.30
  -4  12  -6    0.70    0.30
   5 -12   6    0.80    0.20
  -5  12  -6    0.60    0.20
   5 -13  -6    8.20    0.40
  -5 -13   6    8.20    0.50
  -5  13   6    8.70    0.40
   4 -13  -6    0.30    0.30
   4 -13  -6    0.30    0.40
  -4 -13   6    0.60    0.20
  -4 -13   6    0.20    0.30
   4 -13  -6    0.30    0.20
  -4 -13   6    1.20    0.40
  -4  13   6    0.90    0.40
  -4  13   6    0.50    0.20
  -4  13   6    1.20    0.40
   3 -13  -6   39.00    1.40
  -3 -13   6   39.60    1.40
   3 -13  -6   38.60    1.60
  -3 -13   6   39.20    1.40
  -3 -13   6   39.10    1.50
   3 -13  -6   37.60    1.40
   3 -13  -6   36.70    1.50
  -3  13   6   37.00    1.40
  -3  13   6   36.80    1.40
  -3  13   6   39.70    1.40
   2 -13  -6   71.69    2.30
   2 -13  -6   69.89    2.20
  -2 -13   6   70.09    2.30
  -2 -13   6   67.29    2.50
  -2 -13   6   70.29    2.20
   2 -13  -6   66.19    2.20
  -2 -13   6   70.99    2.30
   2 -13  -6   68.89    2.30
  -2  13   6   70.29    2.30
  -2  13   6   69.49    2.30
  -2  13   6   70.09    2.30
  -1 -13   6   49.99    1.70
   1 -13  -6   48.60    1.70
  -1 -13   6   48.50    1.80
  -1 -13   6   52.59    1.80
   1 -13  -6   48.50    1.80
   1 -13  -6   48.00    1.70
   1 -13  -6   50.89    1.70
  -1 -13   6   50.39    1.70
   1  13  -6   46.10    1.80
  -1  13   6   48.60    1.70
  -1  13   6   49.70    1.70
   0 -13   6    5.80    0.90
   0 -13  -6    4.40    0.60
   0 -13   6    5.20    0.60
   0 -13  -6    4.50    0.70
   0 -13  -6    2.60    0.70
   0 -13  -6    2.80    0.60
   0 -13   6    3.90    0.60
   0 -13  -6    4.60    0.60
   0  13   6    5.30    0.80
   0  13  -6    5.40    0.80
   0  13  -6    4.40    0.60
   0  13   6    4.50    0.60
  -1 -13  -6    1.80    0.30
  -1 -13  -6    2.40    0.60
   1 -13   6    2.60    0.60
  -1 -13  -6    2.00    0.40
  -1 -13  -6    2.40    0.50
  -1 -13  -6    2.40    0.50
   1 -13   6    2.20    0.50
  -1 -13  -6    1.80    0.60
   1  13   6    1.70    0.40
  -1  13  -6    2.20    0.50
  -1  13  -6    2.50    0.50
  -2 -13  -6    3.60    0.60
   2 -13   6    3.10    0.50
  -2 -13  -6    4.30    0.50
   2 -13   6    4.30    0.70
  -2 -13  -6    4.00    0.60
  -2 -13  -6    3.70    0.70
  -2  13  -6    3.40    0.60
  -2  13  -6    3.70    0.60
   2  13   6    3.30    0.60
  -3 -13  -6   -0.10    0.30
  -3 -13  -6   -0.30    0.30
  -3 -13  -6    0.70    0.50
   3 -13   6    0.40    0.60
   3 -13   6    0.30    0.30
  -3  13  -6    0.50    0.30
  -3  13  -6    0.40    0.30
  -4 -13  -6    5.70    0.50
  -4 -13  -6    6.30    0.50
   4 -13   6    5.60    0.50
   4 -13   6    6.00    0.50
  -4  13  -6    5.80    0.50
  -4  13  -6    6.40    0.50
   4 -14  -6   12.00    0.60
   4 -14  -6   11.40    0.70
  -4 -14   6   10.90    0.60
  -4 -14   6   13.60    0.90
  -4 -14   6   10.70    0.70
  -4  14   6   11.40    0.60
  -3 -14   6    9.60    0.60
  -3 -14   6    8.80    0.60
   3 -14  -6    8.50    0.60
   3 -14  -6    8.40    0.80
  -3 -14   6    9.10    0.80
   3 -14  -6    8.60    0.60
  -3  14   6    8.70    0.60
  -3  14   6    9.00    0.70
  -3  14   6    7.00    0.70
  -2 -14   6   10.30    0.70
   2 -14  -6   10.80    0.70
   2 -14  -6    9.60    0.80
  -2 -14   6   10.40    0.70
   2 -14  -6   10.20    0.70
  -2 -14   6   10.80    0.70
  -2 -14   6   12.10    0.70
   2 -14  -6   11.20    0.70
  -2  14   6   11.10    0.70
  -2  14   6   11.00    0.70
  -2  14   6   11.20    0.70
   1 -14  -6   50.99    1.80
  -1 -14   6   50.19    1.70
   1 -14  -6   48.90    1.80
   1 -14  -6   51.99    1.70
   1 -14  -6   52.49    1.70
  -1 -14   6   52.39    1.70
  -1 -14   6   50.99    1.80
  -1  14   6   50.59    1.80
  -1  14   6   51.99    1.80
   0 -14  -6   10.10    0.80
   0 -14  -6   10.30    0.80
   0 -14   6    9.30    0.90
   0 -14   6   10.50    0.70
   0 -14  -6   10.20    0.70
   0  14  -6   11.10    0.90
   0  14   6    9.50    0.80
   0  14  -6   10.50    0.70
   0  14   6   10.60    0.70
   1 -14   6   72.09    2.40
  -1 -14  -6   74.29    2.40
  -1 -14  -6   73.29    2.40
  -1 -14  -6   78.39    2.50
  -1 -14  -6   76.99    2.40
  -1 -14  -6   77.39    2.40
   1 -14   6   76.89    2.40
  -1  14  -6   76.09    2.40
  -1  14  -6   73.59    2.40
   1  14   6   75.49    2.40
  -1  14  -6   72.79    2.40
  -2 -14  -6   13.40    0.70
  -2 -14  -6   13.40    0.70
  -2 -14  -6   14.70    0.80
   2 -14   6   12.60    0.70
  -2  14  -6   13.70    0.80
  -2  14  -6   12.90    0.80
   2  14   6   13.10    0.80
   3 -14   6    0.00    0.30
   3 -14   6   -0.10    0.30
  -3 -14  -6    0.00    0.30
  -3 -14  -6    0.40    0.30
  -3 -14  -6    0.40    0.30
   3  14   6    0.20    0.60
  -3  14  -6    0.10    0.30
  -3  14  -6    0.30    0.30
  -4 -14  -6    0.60    0.30
   4 -14   6    0.20    0.30
  -4 -14  -6    0.70    0.40
   4 -14   6    0.70    0.20
  -4  14  -6    1.20    0.30
  -4  14  -6    0.60    0.20
   4 -15  -6    0.10    0.20
  -4 -15   6   -0.10    0.20
  -4  15   6    0.30    0.20
  -3 -15   6   11.90    0.60
   3 -15  -6   10.40    0.70
   3 -15  -6   11.00    0.60
  -3 -15   6   12.10    0.60
  -3  15   6   11.20    0.60
  -3  15   6   11.70    0.70
  -3  15   6   11.20    0.70
   2 -15  -6    4.90    0.90
  -2 -15   6    3.30    0.60
   2 -15  -6    2.70    0.50
   2 -15  -6    2.70    0.60
  -2 -15   6    2.20    0.50
  -2 -15   6    3.70    0.50
   2 -15  -6    4.20    0.60
  -2  15   6    3.70    0.50
  -2  15   6    3.60    0.60
  -2  15   6    3.70    0.50
  -1 -15   6    7.10    0.60
   1 -15  -6    6.60    0.60
  -1 -15   6    7.40    0.70
   1 -15  -6    8.10    1.00
   1 -15  -6    7.60    0.60
  -1 -15   6    7.40    0.60
   1 -15  -6    7.10    0.70
   1  15  -6    6.80    0.60
  -1  15   6    7.50    0.70
  -1  15   6    7.10    0.60
   0 -15  -6    0.90    0.50
   0 -15  -6    1.00    0.50
   0 -15   6    1.00    0.40
   0 -15  -6    1.30    0.30
   0 -15   6    1.50    0.30
   0 -15  -6    2.10    0.70
   0 -15   6    1.60    0.40
   0 -15  -6    1.10    0.30
   0  15  -6    1.30    0.40
   0  15   6    2.60    0.60
   0  15   6    1.50    0.50
   1 -15   6    0.00    0.50
   1 -15   6    0.30    0.30
  -1 -15  -6   -0.10    0.30
  -1 -15  -6   -0.10    0.30
  -1  15  -6    0.60    0.50
  -1  15  -6    0.30    0.30
   1  15   6    0.00    0.40
  -2 -15  -6    0.10    0.40
  -2 -15  -6    0.40    0.30
  -2 -15  -6    0.30    0.30
   2 -15   6    0.00    0.30
   2 -15   6    0.00    0.40
  -2 -15  -6    0.40    0.30
   2  15   6    0.30    0.40
  -2  15  -6    0.50    0.30
  -2  15  -6    0.10    0.30
  -3 -15  -6    3.20    0.40
  -3 -15  -6    4.20    0.40
   3 -15   6    3.50    0.40
   3 -15   6    5.20    0.60
  -3  15  -6    4.70    0.50
  -3  15  -6    4.00    0.40
   4 -15   6    0.00    0.30
   3 -16  -6    4.60    0.40
  -3 -16   6    4.40    0.40
  -3 -16   6    4.50    0.40
  -3  16   6    3.80    0.40
  -3  16   6    4.30    0.50
  -2 -16   6    5.20    0.50
   2 -16  -6    5.60    0.60
   2 -16  -6    4.90    0.50
   2 -16  -6    4.70    0.80
  -2 -16   6    5.30    0.60
  -2 -16   6    4.50    0.50
   2  16  -6    4.60    0.50
  -2  16   6    5.20    0.50
  -2  16   6    5.50    0.50
  -2  16   6    4.30    0.60
   1 -16  -6   10.60    0.70
   1 -16  -6   10.00    0.60
  -1 -16   6   10.90    0.70
   1 -16  -6    9.60    0.80
  -1 -16   6    9.70    0.60
  -1 -16   6   10.50    0.70
  -1  16   6   10.00    0.60
  -1  16   6   10.10    0.70
   1  16  -6   10.40    0.70
  -1  16   6   10.60    0.70
   0 -16  -6    3.50    0.60
   0 -16   6    3.30    0.50
   0 -16   6    4.00    0.60
   0 -16  -6    3.40    0.50
   0  16  -6    4.30    0.50
   0  16  -6    3.70    0.80
   0  16   6    4.00    0.60
  -1 -16  -6    1.60    0.40
   1 -16   6    2.90    0.40
  -1 -16  -6    2.30    0.60
  -1 -16  -6    2.20    0.40
   1  16   6    1.70    0.40
  -1  16  -6    0.90    0.30
  -2 -16  -6   24.00    1.10
   2 -16   6   24.30    1.00
  -2 -16  -6   24.50    0.90
   2  16   6   22.00    1.10
  -2  16  -6   23.40    1.10
  -3 -16  -6    2.80    0.40
  -3 -16  -6    2.50    0.30
   3 -16   6    2.10    0.30
  -3  16  -6    1.60    0.30
  -2 -17   6   20.30    0.80
  -2 -17   6   17.30    0.80
   2 -17  -6   20.90    0.80
  -2 -17   6   20.10    0.80
  -2  17   6   20.40    0.80
  -2  17   6   18.70    0.80
  -1 -17   6    1.10    0.20
   1 -17  -6    0.80    0.30
   1 -17  -6    0.50    0.20
  -1 -17   6    1.00    0.40
  -1 -17   6    1.90    0.50
  -1  17   6    1.00    0.40
  -1  17   6    1.10    0.20
   1  17  -6    1.00    0.20
   1  17  -6    0.80    0.50
  -1  17   6    1.30    0.40
   0 -17   6    0.80    0.40
   0 -17   6    0.60    0.20
   0 -17  -6    1.00    0.30
   0 -17  -6    0.70    0.30
   0  17   6    1.40    0.40
   0  17  -6    1.00    0.20
  -1 -17  -6    3.40    0.70
  -1 -17  -6    2.50    0.40
  -1 -17  -6    2.50    0.60
   1 -17   6    1.90    0.40
  -1  17  -6    2.70    0.40
   1  17   6    3.00    0.60
  -2 -17  -6    1.10    0.30
  -2 -17  -6    2.40    0.50
   2 -17   6    1.60    0.40
  -2  17  -6    1.80    0.40
  -1 -18   6    0.50    0.20
   1 -18  -6    0.30    0.20
   1 -18  -6    0.20    0.20
  -1 -18   6    0.30    0.30
  -1  18   6    0.40    0.20
   1  18  -6    0.30    0.20
   0 -18  -6    6.80    0.40
   0 -18  -6    7.20    0.60
   0 -18   6    6.20    0.40
   0  18   6    6.70    0.40
   0  18  -6    7.70    0.40
   1 -18   6   13.80    0.50
  -1 -18  -6   13.00    0.50
  -1  18  -6   13.30    0.50
  -7   0   7    7.40    0.40
  -7   0   7    7.00    0.40
  -7   0   7    6.20    0.40
  -6   0   7   -0.10    0.20
  -6   0   7   -0.10    0.30
  -6   0   7    0.20    0.40
  -6   0   7    0.10    0.30
  -6   0   7    0.40    0.40
  -5   0   7    0.70    0.30
  -5   0   7    0.20    0.30
  -5   0   7    1.00    0.40
  -5   0   7    0.30    0.40
  -5   0   7    0.70    0.40
  -5   0   7    0.50    0.40
  -4   0   7   -0.20    0.40
  -4   0   7    0.60    0.40
  -4   0   7   -0.10    0.20
  -4   0   7   -0.30    0.30
  -4   0   7   -0.90    0.50
  -4   0   7    0.20    0.40
  -3   0   7    9.80    0.50
   3   0  -7   11.60    0.60
   3   0  -7   11.20    0.50
  -3   0   7   10.40    0.50
  -2   0   7   -0.20    0.20
  -2   0   7    0.00    0.10
   1   0  -7  693.43   18.30
  -1   0   7  684.03   18.30
   1   0  -7  642.84   18.30
   0   0  -7    0.00    0.10
   0   0  -7    0.10    0.10
   0   0  -7    0.00    0.10
  -1   0  -7  599.54   16.40
  -1   0  -7  605.04   16.40
  -2   0  -7    0.10    0.20
   2   0   7   -0.10    0.10
  -2   0  -7    0.00    0.10
  -2   0  -7    0.10    0.20
  -3   0  -7    6.10    0.70
  -3   0  -7    4.80    0.40
  -3   0  -7    4.40    0.40
  -4   0  -7    0.00    0.30
  -4   0  -7    0.50    0.30
  -4   0  -7   -0.40    0.50
  -4   0  -7   -0.10    0.40
  -4   0  -7    0.20    0.40
  -4   0  -7    0.00    0.40
  -4   0  -7    0.40    0.50
  -5   0  -7    0.30    0.40
  -5   0  -7   -0.10    0.40
  -5   0  -7    0.10    0.40
  -5   0  -7    0.20    0.40
  -5   0  -7   -0.20    0.40
  -5   0  -7    0.10    0.30
  -6   0  -7   -0.40    0.20
  -6   0  -7    0.00    0.40
  -6   0  -7    0.30    0.30
  -6   0  -7    0.10    0.30
  -6  -1   7    2.90    0.50
  -6  -1   7    2.90    0.50
  -6  -1   7    5.30    0.70
  -6  -1   7    3.70    0.70
  -6  -1   7    3.50    0.50
  -6   1   7    2.40    0.60
  -6   1   7    2.70    0.70
  -6   1   7    3.00    0.50
  -6   1   7    3.30    0.50
  -6   1   7    3.00    0.70
  -6   1   7    3.50    0.50
  -5  -1   7    0.60    0.40
  -5  -1   7    0.30    0.40
  -5  -1   7    0.50    0.40
  -5  -1   7    0.80    0.30
  -5  -1   7    0.30    0.50
  -5  -1   7   -0.10    0.40
  -5   1   7    0.20    0.30
  -5   1   7    0.40    0.40
  -5   1   7    0.50    0.40
  -5   1   7    0.20    0.30
  -5   1   7    0.30    0.30
  -5   1   7    0.60    0.40
  -4  -1   7    2.80    0.70
  -4  -1   7    2.30    0.50
  -4  -1   7    2.90    0.40
   4  -1  -7    3.30    0.60
  -4  -1   7    3.00    0.50
  -4  -1   7    3.90    0.60
  -4  -1   7    2.90    0.60
   4  -1  -7    2.70    0.50
  -4   1   7    3.00    0.70
  -4   1   7    3.20    0.60
  -4   1   7    2.70    0.60
  -4   1   7    2.70    0.50
  -4   1   7    1.70    0.40
  -4   1   7    2.60    0.50
  -4   1   7    4.10    0.70
   3  -1  -7  150.48    4.40
   3  -1  -7  158.88    4.40
  -3  -1   7  156.58    4.40
  -3   1   7  151.98    4.50
  -3   1   7  162.78    4.50
   2  -1  -7   32.50    1.00
   2  -1  -7   29.60    1.00
  -2  -1   7   33.20    1.00
  -2   1   7   33.30    1.00
   2   1  -7   31.80    1.00
  -2   1   7   31.40    1.00
   1  -1  -7 1474.85   38.80
   1  -1  -7 1367.06   38.70
  -1   1   7 1399.16   38.80
  -1   1   7 1469.55   38.70
   0  -1  -7  355.96    9.70
   0   1  -7  354.66    9.60
   0   1  -7  351.46    9.60
   0   1  -7  354.86    9.70
  -1  -1  -7    9.90    0.40
  -1  -1  -7    9.40    0.40
   1  -1   7   10.20    0.30
  -1   1  -7   10.00    0.50
  -1   1  -7    9.60    0.40
  -1   1  -7   10.50    0.30
  -2  -1  -7  274.97    7.50
   2  -1   7  253.37    7.40
  -2  -1  -7  265.37    7.50
  -2   1  -7  278.47    7.50
  -2   1  -7  276.27    7.40
  -2   1  -7  277.97    7.50
   2   1   7  271.37    7.40
  -3  -1  -7    3.70    0.40
  -3  -1  -7    4.30    0.50
  -3  -1  -7    3.50    0.40
  -3   1  -7    4.10    0.40
  -3   1  -7    4.00    0.40
  -4  -1  -7   53.89    2.00
  -4  -1  -7   56.69    2.00
  -4  -1  -7   56.39    1.90
  -4  -1  -7   56.69    2.00
  -4  -1  -7   59.59    1.90
  -4  -1  -7   56.49    1.90
  -4  -1  -7   58.19    1.90
  -4   1  -7   58.19    1.90
  -4   1  -7   57.89    1.90
  -4   1  -7   55.09    1.90
  -4   1  -7   56.09    2.00
  -4   1  -7   58.69    1.90
  -4   1  -7   56.99    2.00
  -4   1  -7   57.29    2.00
  -5  -1  -7   52.19    1.70
  -5  -1  -7   49.99    1.70
  -5  -1  -7   49.30    1.80
  -5  -1  -7   49.80    1.80
  -5  -1  -7   49.40    1.70
  -5  -1  -7   51.29    1.80
  -5   1  -7   49.80    1.80
  -5   1  -7   48.60    1.70
  -5   1  -7   50.29    1.70
  -5   1  -7   47.10    1.70
  -5   1  -7   49.10    1.70
  -5   1  -7   47.70    1.80
  -6  -1  -7   10.80    0.70
  -6  -1  -7   11.40    0.60
  -6  -1  -7   10.50    0.70
  -6   1  -7   10.50    0.60
  -6   1  -7   10.20    0.70
  -6   1  -7   10.20    0.70
  -6   1  -7    9.30    0.70
  -6  -2   7   25.40    1.00
  -6  -2   7   23.60    1.00
  -6  -2   7   24.10    1.00
  -6  -2   7   24.60    1.00
  -6  -2   7   27.50    1.10
  -6   2   7   24.30    1.10
  -6   2   7   25.10    1.20
  -6   2   7   24.50    1.00
  -6   2   7   24.90    1.00
  -6   2   7   25.80    1.00
  -6   2   7   25.20    1.00
  -5  -2   7    3.10    0.70
  -5  -2   7    3.30    0.60
  -5  -2   7    2.60    0.50
  -5  -2   7    3.10    0.60
  -5  -2   7    3.20    0.60
  -5   2   7    2.90    0.70
  -5   2   7    2.60    0.60
  -5   2   7    3.00    0.60
  -5   2   7    3.50    0.60
  -5   2   7    3.60    0.70
  -4  -2   7   12.60    0.80
  -4  -2   7   10.60    0.60
  -4  -2   7   11.30    0.80
   4  -2  -7   10.50    0.70
  -4  -2   7   10.60    0.80
  -4  -2   7   11.70    0.80
  -4   2   7   12.40    0.80
  -4   2   7   11.20    0.80
  -4   2   7   10.40    0.80
  -4   2   7   10.10    0.90
  -4   2   7   10.00    0.80
  -4   2   7   10.90    0.90
  -4   2   7   10.70    0.70
  -3  -2   7   58.09    1.80
   3  -2  -7   57.19    1.80
  -3   2   7   60.69    1.80
  -3   2   7   53.09    2.00
  -2  -2   7   39.30    1.20
   2  -2  -7   37.60    1.20
   2  -2  -7   35.90    1.20
  -2   2   7   37.40    1.20
  -2   2   7   39.90    1.20
  -1  -2   7  136.29    3.90
   1  -2  -7  126.89    3.80
   1  -2  -7  141.49    3.80
  -1   2   7  143.99    3.80
  -1   2   7  139.89    3.90
   0  -2  -7  346.67    9.70
   0  -2  -7  356.86    9.60
   0   2  -7  344.77    9.70
   0   2   7  362.36    9.60
   0   2  -7  362.76    9.70
  -1  -2  -7  166.98    4.60
   1  -2   7  159.68    4.50
  -1  -2  -7  165.48    4.60
  -1   2  -7  163.28    4.50
  -1   2  -7  156.08    4.50
  -1   2  -7  166.78    4.50
  -2  -2  -7   54.39    1.70
  -2  -2  -7   56.09    1.70
  -2   2  -7   53.69    1.60
  -2   2  -7   53.79    1.70
  -2   2  -7   55.19    1.70
  -3  -2  -7   14.70    0.80
  -3  -2  -7   15.40    0.70
  -3  -2  -7   14.80    0.70
  -3   2  -7   14.50    0.70
  -3   2  -7   14.60    0.70
  -3   2  -7   17.80    1.10
  -3   2  -7   14.00    0.70
  -3   2  -7   18.00    1.40
  -4  -2  -7   40.70    1.50
  -4  -2  -7   36.70    1.50
  -4  -2  -7   40.50    1.60
  -4  -2  -7   40.00    1.40
  -4  -2  -7   40.20    1.50
  -4  -2  -7   39.50    1.50
  -4   2  -7   38.90    1.50
  -4   2  -7   39.40    1.50
  -4   2  -7   40.10    1.50
  -4   2  -7   40.40    1.60
  -4   2  -7   39.10    1.40
  -4   2  -7   39.50    1.50
  -5  -2  -7    2.40    0.60
  -5  -2  -7    2.30    0.60
  -5  -2  -7    2.50    0.60
  -5  -2  -7    2.20    0.50
  -5  -2  -7    1.60    0.40
  -5   2  -7    1.60    0.40
  -5   2  -7    2.60    0.50
  -5   2  -7    3.80    0.70
  -5   2  -7    2.10    0.50
  -5   2  -7    2.50    0.60
  -5   2  -7    2.30    0.60
  -6  -2  -7    0.20    0.30
  -6  -2  -7    0.40    0.30
  -6  -2  -7   -0.10    0.30
  -6   2  -7    0.50    0.20
  -6   2  -7    0.90    0.30
  -6   2  -7    0.40    0.30
  -6   2  -7    0.40    0.30
  -6  -3   7    0.40    0.30
  -6  -3   7    0.10    0.50
  -6  -3   7    0.30    0.30
  -6  -3   7    0.00    0.30
  -6  -3   7   -0.20    0.30
  -6   3   7   -0.50    0.50
  -6   3   7    0.30    0.30
  -6   3   7    0.40    0.30
  -6   3   7   -0.10    0.40
  -6   3   7   -0.40    0.30
  -6   3   7   -0.20    0.30
  -5  -3   7    0.00    0.40
   5  -3  -7    0.40    0.50
  -5  -3   7    0.50    0.30
  -5  -3   7    1.00    0.40
  -5  -3   7    0.10    0.30
  -5  -3   7    0.60    0.30
   5  -3  -7    1.10    0.60
  -5   3   7    0.10    0.50
  -5   3   7    0.60    0.40
  -5   3   7    0.30    0.30
  -5   3   7    0.50    0.30
  -5   3   7    0.40    0.40
  -5   3   7    0.60    0.30
  -4  -3   7   10.10    0.80
   4  -3  -7   10.40    0.70
   4  -3  -7   10.40    0.70
  -4  -3   7   10.30    0.70
  -4  -3   7   10.30    0.80
  -4  -3   7    9.80    0.60
  -4  -3   7   10.60    0.80
  -4   3   7    9.80    0.80
  -4   3   7   10.80    0.60
  -4   3   7   10.10    0.90
  -4   3   7    9.80    0.90
  -4   3   7    9.00    0.90
  -4   3   7   10.70    0.80
  -4   3   7   10.30    0.80
  -3  -3   7    1.30    0.30
   3  -3  -7    0.90    0.20
   3  -3  -7    1.40    0.30
  -3   3   7    1.50    0.30
  -3   3   7    1.10    0.20
   2  -3  -7   65.79    1.90
  -2  -3   7   64.59    1.90
   2  -3  -7   65.69    1.90
  -2   3   7   63.09    1.90
  -2   3   7   66.59    1.90
  -1  -3   7   74.09    2.20
   1  -3  -7   73.79    2.10
   1  -3  -7   73.59    2.20
  -1   3   7   73.19    2.20
  -1   3   7   74.29    2.10
   1   3  -7   77.19    2.10
   0  -3  -7  234.58    6.50
   0  -3  -7  221.38    6.60
   0  -3  -7  238.48    6.40
   0   3  -7  245.48    6.50
   0   3   7  239.68    6.40
   0   3  -7  237.58    6.50
  -1  -3  -7    1.00    0.20
  -1  -3  -7    0.80    0.20
   1  -3   7    0.80    0.20
  -1   3  -7    1.00    0.20
  -1   3  -7    1.10    0.20
  -1   3  -7    0.90    0.20
  -2  -3  -7   49.30    1.60
  -2  -3  -7   49.50    1.60
  -2   3  -7   52.59    1.70
  -2   3  -7   49.99    1.60
  -2   3  -7   52.09    1.50
  -3  -3  -7   27.10    1.20
  -3  -3  -7   27.60    1.10
  -3  -3  -7   25.90    1.00
  -3  -3  -7   26.80    1.30
  -3  -3  -7   28.20    1.00
  -3  -3  -7   31.40    1.80
  -3   3  -7   28.10    1.00
  -3   3  -7   28.60    1.30
  -3   3  -7   24.40    1.20
  -3   3  -7   26.00    1.10
  -3   3  -7   28.10    1.30
  -3   3  -7   28.80    1.30
  -3   3  -7   30.00    1.00
  -3   3  -7   27.40    1.00
  -4  -3  -7   99.29    3.10
  -4  -3  -7  100.19    3.10
  -4  -3  -7   98.89    3.10
  -4  -3  -7   97.99    3.00
  -4  -3  -7  100.19    3.20
  -4  -3  -7   98.99    3.10
  -4  -3  -7   97.79    3.00
  -4   3  -7   98.19    3.10
  -4   3  -7  101.19    3.10
  -4   3  -7  102.99    3.10
  -4   3  -7  103.59    3.10
  -4   3  -7  101.89    3.20
  -4   3  -7  101.79    3.10
  -5  -3  -7    9.60    0.80
  -5  -3  -7   10.80    0.80
  -5  -3  -7    9.90    0.80
  -5  -3  -7   10.50    0.70
  -5  -3  -7    9.90    0.80
  -5   3  -7   11.00    0.80
  -5   3  -7    9.60    0.70
  -5   3  -7    9.80    0.70
  -5   3  -7    9.20    0.80
  -6  -3  -7    6.30    0.70
  -6  -3  -7    7.20    0.60
  -6  -3  -7    5.20    0.60
  -6   3  -7    6.50    0.50
  -6   3  -7    7.10    0.50
  -6   3  -7    7.40    0.50
  -6   3  -7    6.60    0.50
  -6  -4   7    2.60    0.50
  -6  -4   7    3.00    0.70
  -6  -4   7    3.40    0.50
  -6  -4   7    3.40    0.50
  -6  -4   7    2.50    0.60
  -6   4   7    3.30    0.40
  -6   4   7    3.30    0.50
  -6   4   7    2.60    0.60
  -6   4   7    3.70    0.50
   5  -4  -7    8.70    0.90
  -5  -4   7    7.30    0.70
  -5  -4   7    7.80    0.70
  -5  -4   7    7.10    0.60
  -5  -4   7    7.60    0.70
   5  -4  -7    7.90    0.80
  -5  -4   7    6.70    0.60
  -5   4   7    8.40    0.70
  -5   4   7    7.90    0.70
  -5   4   7    7.00    0.90
  -5   4   7    7.40    0.80
  -5   4   7    8.00    0.70
  -5   4   7    7.10    0.70
  -4  -4   7    0.60    0.40
  -4  -4   7    0.80    0.30
  -4  -4   7    1.60    0.40
   4  -4  -7    1.40    0.40
  -4  -4   7    0.50    0.40
   4  -4  -7    1.00    0.40
  -4  -4   7    0.60    0.50
  -4   4   7    0.60    0.40
  -4   4   7    0.90    0.40
  -4   4   7    1.00    0.40
  -4   4   7    1.20    0.40
  -4   4   7    0.90    0.30
  -4   4   7    1.50    0.50
   3  -4  -7    7.80    0.50
  -3  -4   7    6.80    0.70
  -3  -4   7    7.60    0.50
  -3  -4   7    7.80    0.80
   3  -4  -7    7.30    0.50
  -3  -4   7    8.30    1.00
  -3   4   7    8.00    0.80
   3   4  -7    7.40    0.50
  -3   4   7    7.50    0.50
  -3   4   7    7.20    0.50
   2  -4  -7   20.90    0.80
   2  -4  -7   20.90    0.80
  -2  -4   7   20.10    0.80
   2   4  -7   21.40    0.80
  -2   4   7   21.50    0.80
   1  -4  -7   53.39    1.60
  -1  -4   7   53.79    1.60
   1  -4  -7   51.69    1.60
  -1   4   7   49.99    1.60
   1   4  -7   50.69    1.50
  -1   4   7   52.19    1.50
   0  -4  -7   62.39    1.80
   0  -4  -7   64.29    1.80
   0  -4  -7   63.39    1.80
   0   4   7   58.89    1.80
   0   4   7   63.69    1.80
   0   4  -7   61.89    1.80
  -1  -4  -7    0.80    0.20
  -1  -4  -7    1.40    0.20
  -1   4  -7    0.70    0.20
  -1   4  -7    1.20    0.30
  -1   4  -7    0.90    0.20
  -2  -4  -7    0.10    0.20
  -2  -4  -7    0.20    0.30
  -2  -4  -7    0.20    0.30
  -2   4  -7    0.40    0.20
  -2   4  -7    0.10    0.20
  -2   4  -7    0.10    0.30
  -3  -4  -7  101.29    3.00
  -3  -4  -7   93.59    3.10
  -3  -4  -7  105.39    3.00
  -3  -4  -7   96.19    3.00
  -3  -4  -7   96.49    3.10
  -3  -4  -7  107.09    3.00
  -3   4  -7   97.99    3.00
  -3   4  -7   99.69    3.00
  -3   4  -7   97.29    3.10
  -3   4  -7  101.79    3.00
  -3   4  -7  100.09    3.00
  -3   4  -7   98.59    3.10
  -3   4  -7  101.59    3.10
  -4  -4  -7    3.10    0.60
  -4  -4  -7    3.10    0.60
  -4  -4  -7    3.10    0.50
  -4  -4  -7    2.20    0.60
  -4  -4  -7    2.40    0.70
  -4   4  -7    3.90    0.70
  -4   4  -7    3.00    0.60
  -4   4  -7    2.90    0.60
  -4   4  -7    2.90    0.60
  -5  -4  -7   42.90    1.60
   5  -4   7   42.40    1.60
  -5  -4  -7   42.20    1.60
  -5  -4  -7   43.40    1.50
  -5  -4  -7   42.50    1.60
  -5  -4  -7   42.70    1.50
  -5   4  -7   44.10    1.60
  -5   4  -7   44.10    1.60
  -5   4  -7   43.90    1.60
  -5   4  -7   44.80    1.50
  -6  -4  -7    1.00    0.40
   6  -4   7   -0.30    0.40
  -6  -4  -7    0.20    0.40
  -6   4  -7    0.60    0.20
  -6   4  -7    0.70    0.20
  -6   4  -7    0.60    0.20
  -6   4  -7    0.50    0.20
  -6  -5   7    0.20    0.30
  -6  -5   7    0.20    0.30
  -6  -5   7    0.00    0.50
  -6  -5   7    0.10    0.30
  -6  -5   7    0.20    0.40
  -6   5   7    0.20    0.20
  -6   5   7    0.30    0.30
  -6   5   7    0.10    0.30
  -6   5   7   -0.50    0.60
  -5  -5   7    5.60    0.60
  -5  -5   7    5.20    0.60
   5  -5  -7    5.10    0.70
  -5  -5   7    6.20    0.70
  -5  -5   7    5.50    0.60
   5  -5  -7    5.50    1.50
  -5  -5   7    4.80    0.60
  -5   5   7    5.00    0.70
  -5   5   7    5.20    0.70
  -5   5   7    6.20    0.60
  -5   5   7    6.10    0.60
  -5   5   7    5.90    0.60
  -5   5   7    5.80    0.60
  -4  -5   7   12.80    0.90
  -4  -5   7   10.90    1.00
   4  -5  -7   13.90    0.70
  -4  -5   7   12.70    0.70
   4  -5  -7   13.50    0.80
  -4  -5   7   11.60    1.10
  -4  -5   7   12.20    1.00
  -4   5   7   13.60    1.00
  -4   5   7   12.10    1.00
  -4   5   7   12.00    1.10
  -4   5   7   13.20    0.80
  -4   5   7   13.30    0.90
  -4   5   7   12.30    0.70
  -3  -5   7    6.10    0.80
  -3  -5   7    6.50    0.80
  -3  -5   7    6.70    0.50
  -3  -5   7    6.30    0.70
  -3  -5   7    7.20    0.70
   3  -5  -7    6.80    0.50
   3  -5  -7    7.70    0.50
  -3   5   7    7.30    0.60
  -3   5   7    6.20    0.80
  -3   5   7    5.30    0.90
  -3   5   7    7.60    0.80
  -3   5   7    6.90    0.50
  -3   5   7    8.40    0.80
   3   5  -7    5.80    0.60
   2  -5  -7   23.60    0.90
  -2  -5   7   23.80    1.00
  -2  -5   7   25.10    0.90
   2  -5  -7   24.60    0.90
  -2   5   7   24.60    0.90
  -2   5   7   25.30    0.90
   2   5  -7   24.40    0.90
   1  -5  -7   20.30    0.70
  -1  -5   7   20.30    0.70
   1  -5  -7   20.20    0.70
   1   5  -7   20.50    0.70
  -1   5   7   19.90    0.70
  -1   5   7   19.90    0.70
   0  -5  -7   12.90    0.50
   0  -5   7   12.40    0.60
   0  -5  -7   12.40    0.50
   0  -5   7   11.70    0.50
   0  -5  -7   13.30    0.50
   0   5  -7   13.90    0.50
   0   5   7   12.30    0.60
  -1  -5  -7    0.60    0.30
  -1  -5  -7    0.20    0.20
  -1  -5  -7    0.20    0.20
  -1   5  -7    0.00    0.10
  -1   5  -7    0.40    0.30
   1   5   7    0.10    0.10
   1   5   7    0.10    0.10
   1   5   7    0.20    0.20
  -2  -5  -7    8.10    0.50
  -2  -5  -7    7.70    0.50
   2  -5   7    6.40    0.70
  -2  -5  -7    7.20    0.50
  -2   5  -7    7.60    0.50
  -2   5  -7    6.90    0.50
  -3  -5  -7    6.60    0.70
  -3  -5  -7    6.10    0.50
  -3  -5  -7    6.60    0.80
  -3  -5  -7    6.50    0.60
  -3  -5  -7    5.50    0.80
  -3  -5  -7    4.90    1.10
  -3   5  -7    5.20    0.70
  -3   5  -7    7.20    0.80
  -3   5  -7    6.70    0.80
  -3   5  -7    6.60    0.70
  -3   5  -7    4.70    0.70
  -3   5  -7    4.90    0.80
  -3   5  -7    5.80    0.70
  -4  -5  -7  143.49    4.30
  -4  -5  -7  140.29    4.30
  -4  -5  -7  138.69    4.20
  -4  -5  -7  139.49    4.20
  -4  -5  -7  145.19    4.30
  -4  -5  -7  142.09    4.20
  -4   5  -7  147.99    4.30
  -4   5  -7  146.09    4.30
  -4   5  -7  146.59    4.30
  -4   5  -7  149.88    4.40
  -4   5  -7  147.19    4.30
  -5  -5  -7    6.90    0.90
   5  -5   7    4.40    0.70
  -5  -5  -7    5.60    0.70
  -5  -5  -7    5.20    0.70
  -5  -5  -7    4.60    0.80
  -5  -5  -7    5.10    0.70
  -5   5  -7    5.00    0.60
  -5   5  -7    4.90    0.60
  -5   5  -7    4.80    0.60
  -5   5  -7    5.40    0.50
   6  -5   7    0.90    0.40
  -6   5  -7    0.40    0.20
  -6   5  -7    0.30    0.20
  -6   5  -7    0.10    0.20
  -6   5  -7    0.20    0.20
  -6  -6   7   20.20    0.80
  -6  -6   7   20.30    0.80
  -6  -6   7   20.80    0.90
  -6  -6   7   18.80    1.00
  -6   6   7   20.70    0.80
  -6   6   7   20.10    0.80
  -6   6   7   21.20    0.80
  -5  -6   7    0.10    0.30
   5  -6  -7    0.40    0.40
  -5  -6   7    0.20    0.30
  -5  -6   7   -0.20    0.40
  -5  -6   7   -0.40    0.50
  -5  -6   7    0.00    0.30
   5  -6  -7    1.00    0.40
   5  -6  -7   -0.40    0.50
  -5   6   7    0.50    0.30
  -5   6   7    0.00    0.30
  -5   6   7    0.00    0.30
  -5   6   7   -0.30    0.30
  -5   6   7    0.30    0.40
  -5   6   7   -0.20    0.30
  -4  -6   7    0.50    0.40
  -4  -6   7    0.60    0.40
  -4  -6   7    0.70    0.40
   4  -6  -7    0.90    0.30
  -4  -6   7    0.60    1.10
  -4  -6   7    0.60    0.30
  -4   6   7    0.30    0.30
  -4   6   7    1.00    0.40
  -4   6   7    0.60    0.40
  -4   6   7    0.50    0.40
  -4   6   7    0.90    0.40
  -4   6   7    0.80    0.50
   3  -6  -7   16.40    0.70
   3  -6  -7   13.20    0.90
  -3  -6   7   16.20    0.90
  -3  -6   7   16.50    1.00
  -3  -6   7   17.70    0.90
  -3  -6   7   15.00    0.90
  -3  -6   7   16.40    0.80
  -3   6   7   16.30    1.10
  -3   6   7   14.40    0.80
  -3   6   7   15.40    1.20
  -3   6   7   16.30    0.70
  -3   6   7   14.70    0.90
  -3   6   7   15.60    1.00
  -3   6   7   16.50    0.90
   3   6  -7   16.00    0.80
   2  -6  -7  132.99    3.80
  -2  -6   7  129.19    3.70
  -2  -6   7  127.19    3.70
   2  -6  -7  129.89    3.70
  -2   6   7  129.69    3.70
   2   6  -7  130.69    3.80
  -2   6   7  126.29    3.70
  -1  -6   7    1.60    0.40
   1  -6  -7    1.80    0.30
  -1  -6   7    1.90    0.30
   1   6  -7    1.40    0.30
  -1   6   7    1.40    0.30
  -1   6   7    1.70    0.30
   0  -6  -7   25.20    0.90
   0  -6  -7   26.10    0.90
   0  -6   7   23.80    0.90
   0  -6   7   23.10    0.90
   0   6   7   24.90    0.90
   0   6   7   24.70    0.80
   0   6  -7   24.40    0.80
  -1  -6  -7    9.30    0.50
  -1  -6  -7    9.70    0.60
   1  -6   7    9.70    0.60
  -1  -6  -7    9.70    0.50
  -1   6  -7    9.60    0.50
   1   6   7   10.20    0.50
  -2  -6  -7    2.60    0.40
  -2  -6  -7    2.40    0.40
   2  -6   7    2.90    0.70
  -2  -6  -7    2.50    0.40
  -2   6  -7    3.10    0.40
  -2   6  -7    3.00    0.40
  -3  -6  -7    5.40    0.50
  -3  -6  -7    5.40    0.50
  -3  -6  -7    4.50    0.70
  -3  -6  -7    5.30    1.10
  -3  -6  -7    4.90    0.50
  -3  -6  -7    4.00    0.80
  -3   6  -7    4.90    0.70
  -3   6  -7    4.40    0.50
  -3   6  -7    4.70    0.80
  -3   6  -7    5.50    0.70
  -3   6  -7    4.40    0.80
  -3   6  -7    3.90    0.80
  -4  -6  -7   52.99    1.80
  -4  -6  -7   50.69    2.00
   4  -6   7   56.09    1.90
  -4  -6  -7   53.69    1.80
  -4  -6  -7   54.19    1.90
  -4  -6  -7   55.39    1.80
  -4  -6  -7   52.69    1.90
  -4   6  -7   55.99    1.90
  -4   6  -7   53.49    1.90
  -4   6  -7   53.09    1.90
  -4   6  -7   53.99    1.80
   5  -6   7    8.00    0.80
  -5  -6  -7    7.60    0.90
  -5  -6  -7    9.60    0.90
  -5   6  -7    7.70    0.60
  -5   6  -7    8.60    0.70
  -5   6  -7    9.00    0.70
  -5   6  -7    8.70    0.60
  -6   6  -7    1.40    0.40
  -6   6  -7    2.10    0.40
  -6   6  -7    1.20    0.30
  -6  -7   7    0.60    0.20
  -6  -7   7    1.60    0.50
  -6  -7   7    1.00    0.30
  -6   7   7    0.40    0.30
  -6   7   7    0.90    0.20
  -6   7   7    0.80    0.30
  -5  -7   7   18.10    0.90
  -5  -7   7   17.10    0.90
   5  -7  -7   17.60    1.00
  -5  -7   7   17.40    0.90
  -5  -7   7   17.00    0.90
   5  -7  -7   17.30    0.90
   5  -7  -7   16.70    1.00
  -5   7   7   17.60    0.90
  -5   7   7   17.80    1.00
  -5   7   7   17.00    0.90
  -5   7   7   17.00    0.90
  -5   7   7   17.80    0.90
  -5   7   7   17.40    0.90
   4  -7  -7   91.49    2.90
   4  -7  -7   90.59    3.00
  -4  -7   7   94.79    2.90
  -4  -7   7   97.59    2.90
  -4  -7   7   92.59    2.90
  -4  -7   7   95.09    2.90
   4  -7  -7   97.89    2.90
  -4   7   7   98.99    2.90
  -4   7   7   94.49    2.90
  -4   7   7   92.49    2.90
  -4   7   7   92.89    3.00
  -4   7   7   91.69    2.90
  -4   7   7   91.99    3.00
  -3  -7   7   24.40    1.00
  -3  -7   7   23.00    1.10
   3  -7  -7   25.10    1.00
  -3  -7   7   24.50    1.20
  -3  -7   7   23.90    1.10
  -3  -7   7   25.00    1.00
   3  -7  -7   24.30    1.00
   3  -7  -7   24.50    1.20
  -3   7   7   24.20    1.30
  -3   7   7   22.70    1.10
  -3   7   7   23.50    1.10
   3   7  -7   22.90    1.10
  -3   7   7   24.60    1.00
  -3   7   7   23.30    1.10
  -3   7   7   23.40    1.10
   2  -7  -7    6.40    0.50
   2  -7  -7    5.80    0.40
  -2  -7   7    5.60    0.40
  -2  -7   7    7.60    0.90
  -2  -7   7    5.90    0.50
  -2   7   7    6.20    0.50
   2   7  -7    7.00    0.50
  -2   7   7    7.00    1.10
  -2   7   7    7.10    0.50
  -1  -7   7    2.10    0.40
   1  -7  -7    2.50    0.30
  -1  -7   7    2.30    0.30
   1  -7  -7    3.00    0.30
  -1   7   7    2.60    0.30
   1   7  -7    1.90    0.30
  -1   7   7    1.80    0.30
   0  -7  -7   29.70    1.10
   0  -7  -7   30.30    1.00
   0  -7  -7   34.10    1.20
   0  -7   7   29.30    1.10
   0  -7   7   30.60    1.00
   0   7   7   28.50    1.10
   0   7   7   31.00    1.00
   0   7  -7   29.70    1.00
  -1  -7  -7   49.80    1.60
   1  -7   7   49.10    1.50
  -1  -7  -7   51.39    1.60
  -1  -7  -7   48.90    1.60
   1  -7   7   47.20    1.60
   1   7   7   51.59    1.50
  -1   7  -7   47.40    1.60
  -2  -7  -7   54.19    2.00
   2  -7   7   57.19    1.90
  -2  -7  -7   60.49    1.90
  -2  -7  -7   60.09    1.90
   2  -7   7   59.79    1.90
  -2  -7  -7   61.49    1.90
  -2  -7  -7   58.09    1.90
  -2   7  -7   57.69    2.00
  -2   7  -7   58.89    1.90
  -3  -7  -7    3.00    0.50
   3  -7   7    1.60    0.30
  -3  -7  -7    2.10    0.40
  -3  -7  -7    2.10    0.40
  -3  -7  -7    2.70    0.50
  -3  -7  -7    1.20    0.50
  -3   7  -7    0.50    0.60
  -3   7  -7    1.30    0.40
  -3   7  -7    1.60    0.60
  -3   7  -7    1.90    0.50
  -3   7  -7    1.70    0.60
  -3   7  -7    2.10    0.40
  -4  -7  -7    2.40    0.50
  -4  -7  -7    2.00    0.40
   4  -7   7    3.10    0.60
  -4  -7  -7    2.30    0.60
  -4  -7  -7    2.70    0.50
  -4  -7  -7    2.60    0.60
  -4   7  -7    3.60    0.60
  -4   7  -7    2.80    0.50
  -4   7  -7    2.70    0.60
  -4   7  -7    2.60    0.60
  -4   7  -7    2.70    0.60
  -5  -7  -7    0.30    0.40
   5  -7   7   -0.30    0.50
   5  -7   7    0.40    0.40
  -5  -7  -7    0.30    0.40
   5  -7   7    0.10    0.30
  -5   7  -7    0.20    0.40
  -5   7  -7    0.10    0.30
  -5   7  -7    0.70    0.30
  -6   7  -7   -0.30    0.20
  -6   7  -7   -0.10    0.20
  -6   7  -7   -0.20    0.20
  -6  -8   7   -0.10    0.20
  -6  -8   7    0.30    0.30
  -6  -8   7    0.00    0.40
  -6   8   7    0.20    0.30
  -6   8   7   -0.20    0.20
  -6   8   7   -0.60    0.30
   5  -8  -7   42.00    1.50
   5  -8  -7   41.90    1.50
   5  -8  -7   42.10    1.60
  -5  -8   7   41.70    1.50
  -5  -8   7   41.20    1.50
  -5  -8   7   41.10    1.50
  -5  -8   7   39.60    1.50
  -5   8   7   38.40    1.50
  -5   8   7   37.90    1.50
  -5   8   7   39.50    1.50
  -5   8   7   42.10    1.40
  -5   8   7   42.80    1.40
   4  -8  -7    0.40    0.30
  -4  -8   7    0.00    0.30
  -4  -8   7    0.40    0.30
   4  -8  -7    0.10    0.30
  -4  -8   7    0.50    0.40
  -4  -8   7   -0.30    0.40
   4  -8  -7    0.00    0.40
  -4  -8   7    0.30    0.40
  -4   8   7    0.50    0.50
  -4   8   7    0.00    0.30
  -4   8   7   -0.20    0.50
  -4   8   7    0.10    0.40
  -4   8   7    0.30    0.30
  -4   8   7   -0.10    0.40
  -3  -8   7   10.40    0.70
  -3  -8   7   11.20    0.60
  -3  -8   7   11.60    0.90
  -3  -8   7   11.00    0.80
  -3  -8   7   11.70    0.80
   3  -8  -7   10.30    0.60
   3  -8  -7   10.70    0.60
   3  -8  -7   10.60    0.80
  -3   8   7    9.80    1.00
  -3   8   7   10.10    0.60
  -3   8   7   11.20    0.80
  -3   8   7    9.80    0.80
  -3   8   7   11.40    0.90
  -2  -8   7    3.70    0.80
  -2  -8   7    4.50    0.50
  -2  -8   7    3.40    0.50
  -2  -8   7    3.30    0.40
   2  -8  -7    3.90    0.70
  -2  -8   7    3.50    0.90
   2  -8  -7    4.20    0.40
   2   8  -7    4.70    0.50
  -2   8   7    2.90    0.70
  -2   8   7    3.20    0.80
  -2   8   7    4.00    0.40
  -2   8   7    3.90    0.60
   1  -8  -7   47.60    1.50
  -1  -8   7   48.40    1.50
  -1  -8   7   49.00    1.60
   1  -8  -7   45.50    1.60
  -1   8   7   48.70    1.50
   1   8  -7   47.20    1.60
  -1   8   7   49.00    1.60
   0  -8   7    1.50    0.40
   0  -8   7    1.60    0.40
   0  -8  -7    0.90    0.30
   0  -8  -7    1.30    0.30
   0  -8  -7    1.30    0.30
   0   8  -7    1.10    0.30
   0   8   7    1.30    0.40
   0   8   7    1.30    0.30
   1  -8   7  136.39    3.90
   1  -8   7  132.49    3.90
  -1  -8  -7  139.09    3.90
   1  -8   7  136.39    3.90
  -1  -8  -7  143.19    4.00
  -1  -8  -7  139.69    4.00
   1   8   7  138.59    3.90
   1   8   7  139.29    3.90
  -1   8  -7  129.39    3.90
  -1   8  -7  137.69    4.00
  -2  -8  -7   28.30    1.40
   2  -8   7   27.40    1.20
  -2  -8  -7   28.80    1.10
  -2  -8  -7   28.40    1.20
  -2  -8  -7   26.80    1.30
   2  -8   7   30.50    1.10
  -2  -8  -7   29.00    1.10
  -2   8  -7   27.30    1.30
  -2   8  -7   28.30    1.40
  -2   8  -7   28.00    1.30
  -2   8  -7   29.00    1.20
  -2   8  -7   30.20    1.20
  -3  -8  -7   64.19    2.10
  -3  -8  -7   66.59    2.20
  -3  -8  -7   67.89    2.10
   3  -8   7   64.39    2.10
  -3  -8  -7   63.09    2.10
  -3   8  -7   61.29    2.20
  -3   8  -7   65.79    2.20
  -3   8  -7   65.99    2.10
  -3   8  -7   64.29    2.20
  -4  -8  -7   10.00    0.70
  -4  -8  -7    8.40    1.00
  -4  -8  -7    9.00    0.80
  -4  -8  -7    9.00    0.90
   4  -8   7   10.20    0.80
  -4   8  -7    9.40    0.90
  -4   8  -7    9.20    0.70
  -4   8  -7    8.60    0.80
  -4   8  -7    8.80    0.70
  -4   8  -7    9.30    0.80
  -5  -8  -7   -0.30    0.40
  -5  -8  -7    0.60    0.60
   5  -8   7    0.80    0.50
   5  -8   7    0.00    0.30
   5  -8   7    0.10    0.40
  -5   8  -7    0.00    0.30
  -5   8  -7    0.10    0.30
  -5   8  -7    0.20    0.20
  -5   8  -7    0.30    0.30
  -6   8  -7    0.00    0.20
  -6   8  -7    0.20    0.20
  -6   8  -7    0.00    0.20
  -6  -9   7    0.70    0.20
  -6  -9   7    0.00    0.20
  -6   9   7    1.10    0.30
  -5  -9   7   11.20    0.70
   5  -9  -7   12.40    0.70
  -5  -9   7   11.50    0.70
   5  -9  -7   11.70    0.70
  -5  -9   7   12.30    0.70
  -5  -9   7   12.30    0.70
   5  -9  -7    9.70    1.00
  -5   9   7   11.50    0.70
  -5   9   7   10.10    0.80
  -5   9   7   12.30    0.70
  -5   9   7   10.20    0.70
  -5   9   7   11.00    0.80
  -4  -9   7    3.40    0.70
  -4  -9   7    3.50    0.60
  -4  -9   7    3.50    0.50
   4  -9  -7    3.90    0.70
  -4  -9   7    4.10    0.80
  -4  -9   7    3.70    0.60
   4  -9  -7    3.90    0.60
   4  -9  -7    2.70    0.50
  -4   9   7    3.60    0.80
  -4   9   7    4.10    0.80
  -4   9   7    3.50    0.70
  -4   9   7    3.10    0.60
  -4   9   7    3.60    0.60
  -3  -9   7    0.00    0.40
  -3  -9   7   -0.10    0.30
  -3  -9   7    0.00    0.50
   3  -9  -7   -0.50    0.40
  -3  -9   7    0.30    0.40
   3  -9  -7   -0.10    0.30
  -3  -9   7    0.40    0.30
  -3   9   7   -0.50    0.30
  -3   9   7   -0.30    0.40
  -3   9   7    0.00    0.40
  -2  -9   7    9.80    0.70
  -2  -9   7    9.30    0.80
   2  -9  -7    9.10    0.80
  -2  -9   7    7.80    0.90
  -2  -9   7    8.80    0.60
   2  -9  -7    9.30    0.60
  -2  -9   7    9.40    0.60
   2  -9  -7    9.10    0.60
  -2   9   7    8.30    0.80
  -2   9   7    8.90    0.80
  -2   9   7    8.80    0.60
   2   9  -7    7.80    0.80
  -2   9   7    7.40    0.80
   1  -9  -7   15.80    0.70
   1  -9  -7   17.80    0.90
  -1  -9   7   18.00    1.30
   1  -9  -7   13.20    0.90
  -1  -9   7   13.70    1.10
  -1  -9   7   13.60    0.90
  -1  -9   7   16.00    0.70
  -1  -9   7   15.40    0.70
   1   9  -7   14.80    0.80
  -1   9   7   14.40    0.70
  -1   9   7   13.90    0.80
   0  -9  -7    4.70    0.40
   0  -9   7    3.90    0.60
   0  -9   7    4.60    0.50
   0  -9  -7    3.30    0.80
   0  -9  -7    5.10    0.60
   0  -9  -7    4.40    0.40
   0  -9   7    4.00    0.70
   0  -9  -7    5.70    0.80
   0  -9  -7    6.00    0.70
   0   9   7    4.70    0.50
   0   9   7    5.00    0.40
   0   9  -7    4.30    0.50
   1  -9   7    1.20    0.30
  -1  -9  -7    1.90    0.40
  -1  -9  -7    1.20    0.30
  -1  -9  -7    1.40    0.40
   1  -9   7    1.30    0.40
   1  -9   7    0.80    0.40
  -1  -9  -7    2.00    0.50
  -1  -9  -7    1.00    0.60
  -1  -9  -7    1.30    0.30
  -1   9  -7    1.30    0.30
  -1   9  -7    0.60    0.30
  -1   9  -7    1.30    0.50
   1   9   7    0.80    0.30
   2  -9   7   41.30    2.10
  -2  -9  -7   53.99    1.80
  -2  -9  -7   50.79    1.90
   2  -9   7   51.19    1.70
  -2  -9  -7   52.09    1.90
  -2  -9  -7   53.79    1.70
  -2  -9  -7   52.59    1.70
  -2  -9  -7   53.29    1.80
   2  -9   7   51.79    1.70
  -2   9  -7   53.09    1.80
  -2   9  -7   48.80    1.90
  -2   9  -7   51.99    1.80
  -2   9  -7   52.19    1.90
  -3  -9  -7  100.79    3.20
  -3  -9  -7  102.79    3.20
   3  -9   7  102.39    3.20
  -3  -9  -7  105.79    3.10
  -3  -9  -7  100.69    3.10
   3  -9   7  103.09    3.10
  -3  -9  -7  105.59    3.10
  -3  -9  -7  104.49    3.20
  -3   9  -7  100.69    3.20
  -3   9  -7   99.99    3.10
  -3   9  -7  104.69    3.20
  -3   9  -7  100.89    3.20
  -3   9  -7  106.39    3.70
   4  -9   7   15.60    0.80
  -4  -9  -7   15.50    0.80
   4  -9   7   17.00    0.80
  -4  -9  -7   17.10    1.10
   4  -9   7   16.30    1.00
  -4  -9  -7   16.30    0.80
  -4  -9  -7   16.70    1.00
  -4   9  -7   16.30    0.90
  -4   9  -7   15.10    0.90
  -4   9  -7   16.70    0.90
  -4   9  -7   16.20    0.90
  -4   9  -7   16.70    1.00
   5  -9   7    3.10    0.60
  -5  -9  -7    0.80    0.40
   5  -9   7    1.30    0.40
  -5  -9  -7    1.40    0.50
  -5   9  -7    1.20    0.30
  -5   9  -7    0.90    0.30
  -5   9  -7    1.10    0.30
  -5 -10   7    8.00    0.70
   5 -10  -7    7.80    0.60
   5 -10  -7    7.40    0.70
  -5 -10   7    6.80    0.50
  -5 -10   7    7.80    0.60
  -5 -10   7    7.50    0.70
  -5  10   7    7.50    0.50
  -5  10   7    5.30    0.80
  -4 -10   7    0.40    0.40
  -4 -10   7   -0.30    0.30
  -4 -10   7   -0.20    0.30
   4 -10  -7    0.00    0.30
   4 -10  -7    0.50    0.40
   4 -10  -7    0.40    0.40
  -4 -10   7    0.10    0.30
  -4 -10   7    0.30    0.40
  -4  10   7   -0.70    0.40
  -4  10   7   -0.10    0.30
  -4  10   7    0.10    0.30
   3 -10  -7    1.00    0.30
  -3 -10   7    0.60    0.30
  -3 -10   7    0.30    0.50
  -3 -10   7    0.50    0.30
   3 -10  -7    0.40    0.30
   3 -10  -7    0.40    0.30
  -3 -10   7    0.70    0.30
  -3 -10   7    0.80    0.40
  -3  10   7    0.50    0.40
  -3  10   7    0.70    0.30
  -3  10   7    0.50    0.40
  -2 -10   7   13.30    0.70
  -2 -10   7   13.30    0.90
   2 -10  -7   14.40    0.90
   2 -10  -7   13.70    0.70
   2 -10  -7   13.40    0.70
  -2 -10   7   14.20    0.90
  -2 -10   7   12.70    1.00
  -2 -10   7   14.00    0.70
  -2  10   7   12.50    1.10
  -2  10   7   13.40    0.70
  -2  10   7   12.70    0.90
  -2  10   7   14.90    0.90
  -1 -10   7    0.80    0.50
   1 -10  -7   -0.30    0.70
  -1 -10   7   -0.10    0.30
  -1 -10   7    0.50    0.30
  -1 -10   7    0.50    0.40
   1 -10  -7    0.60    0.40
   1 -10  -7    0.90    0.50
   1 -10  -7    0.10    0.30
  -1 -10   7   -0.30    0.50
   1 -10  -7    0.30    0.30
  -1  10   7   -0.30    0.60
   1  10  -7    0.20    0.30
  -1  10   7    0.00    0.40
  -1  10   7   -0.30    0.30
   0 -10   7    0.30    0.50
   0 -10  -7    0.70    0.40
   0 -10  -7    0.90    0.30
   0 -10  -7    0.40    0.30
   0 -10  -7    0.60    0.40
   0 -10   7    0.70    0.40
   0 -10  -7   -0.20    0.40
   0 -10  -7    1.40    0.40
   0 -10   7    0.50    0.30
   0 -10   7   -0.30    0.70
   0  10  -7    0.40    0.30
   0  10   7    0.40    0.30
   0  10  -7    1.00    0.40
   0  10   7    0.90    0.40
   1 -10   7    2.40    0.40
  -1 -10  -7    2.50    0.50
  -1 -10  -7    2.70    0.50
  -1 -10  -7    3.30    0.80
  -1 -10  -7    2.30    0.60
   1 -10   7    2.00    0.40
  -1 -10  -7    3.40    0.70
  -1 -10  -7    1.90    0.40
  -1  10  -7    3.70    0.70
  -1  10  -7    2.60    0.60
   1  10   7    2.60    0.40
  -1  10  -7    1.90    0.40
  -2 -10  -7    0.70    0.50
   2 -10   7    0.00    0.40
   2 -10   7    0.30    0.40
   2 -10   7   -0.40    0.40
  -2 -10  -7    0.50    0.30
  -2 -10  -7   -0.20    0.40
  -2 -10  -7    0.40    0.40
  -2 -10  -7   -0.40    0.40
  -2 -10  -7    0.00    0.30
  -2  10  -7    0.50    0.40
  -2  10  -7   -0.10    0.40
   2  10   7    0.40    0.30
  -3 -10  -7    1.70    0.40
  -3 -10  -7    1.80    0.60
  -3 -10  -7    2.00    0.50
   3 -10   7    1.20    0.40
  -3 -10  -7    1.80    0.40
  -3 -10  -7    1.50    0.50
   3 -10   7    1.20    0.40
  -3 -10  -7    1.70    0.50
   3 -10   7    2.10    0.50
  -3  10  -7    1.50    0.40
   3  10   7    2.20    0.50
  -3  10  -7    1.90    0.50
  -3  10  -7    1.40    0.50
  -4 -10  -7    6.70    0.60
  -4 -10  -7    7.30    0.60
   4 -10   7    5.00    0.80
   4 -10   7    7.40    0.60
   4 -10   7    6.90    0.60
  -4  10  -7    7.30    0.80
  -4  10  -7    7.80    0.60
  -4  10  -7    7.20    0.70
   5 -10   7    2.30    0.60
  -5 -10  -7    1.40    0.50
   5 -10   7    2.70    0.60
  -5 -10  -7    1.40    0.40
  -5  10  -7    1.60    0.40
  -5  10  -7    2.00    0.40
  -5 -11   7   -0.10    0.40
  -5 -11   7    0.00    0.20
  -5 -11   7    0.00    0.20
   5 -11  -7   -0.30    0.20
   5 -11  -7   -0.40    0.40
  -5  11   7    0.20    0.20
   4 -11  -7    3.40    0.70
   4 -11  -7    4.20    0.60
  -4 -11   7    5.20    0.90
  -4 -11   7    3.70    0.60
   4 -11  -7    4.20    0.60
  -4 -11   7    4.10    0.60
  -4 -11   7    3.60    0.60
  -4  11   7    4.20    0.60
  -4  11   7    4.30    0.50
  -3 -11   7   20.70    1.00
  -3 -11   7   20.70    0.90
  -3 -11   7   21.30    1.00
  -3 -11   7   18.90    0.90
   3 -11  -7   20.90    1.00
   3 -11  -7   20.20    1.00
   3 -11  -7   21.30    0.90
  -3  11   7   19.70    1.00
  -3  11   7   19.80    1.00
  -3  11   7   18.70    1.00
  -2 -11   7    6.90    0.70
  -2 -11   7    4.80    0.90
  -2 -11   7    7.50    0.60
  -2 -11   7    7.80    0.60
   2 -11  -7    7.70    0.70
  -2 -11   7    6.40    0.70
   2 -11  -7    7.30    0.60
   2 -11  -7    7.20    0.60
  -2  11   7    7.40    0.60
  -2  11   7    7.10    0.70
  -2  11   7    5.60    0.70
  -1 -11   7   18.70    1.00
  -1 -11   7   17.50    1.00
  -1 -11   7   19.10    1.00
   1 -11  -7   18.40    1.00
   1 -11  -7   20.10    1.10
  -1 -11   7   19.70    0.80
  -1 -11   7   19.10    0.90
   1 -11  -7   17.40    1.00
   1 -11  -7   16.60    0.80
  -1  11   7   19.50    1.30
  -1  11   7   16.00    1.10
  -1  11   7   17.30    0.80
   0 -11  -7    1.00    0.40
   0 -11  -7    0.80    0.30
   0 -11  -7    1.40    0.40
   0 -11  -7    1.00    0.40
   0 -11   7    0.20    0.30
   0 -11   7    0.30    0.60
   0 -11  -7    1.00    0.40
   0 -11   7    1.00    0.40
   0 -11   7    0.40    0.40
   0 -11  -7    1.00    0.50
   0  11   7    0.60    0.30
   0  11  -7    1.80    0.50
  -1 -11  -7    2.40    0.60
  -1 -11  -7    1.90    0.50
   1 -11   7    2.30    0.40
  -1 -11  -7    2.70    0.50
   1 -11   7    1.40    0.30
  -1 -11  -7    2.20    0.50
  -1 -11  -7    2.20    0.50
  -1 -11  -7    2.70    0.60
  -1  11  -7    2.40    0.50
  -1  11  -7    3.10    0.60
   1  11   7    3.00    0.50
  -2 -11  -7    2.70    0.70
  -2 -11  -7    2.60    0.60
  -2 -11  -7    3.60    0.60
   2 -11   7    3.00    0.70
  -2 -11  -7    3.10    0.50
   2 -11   7    4.90    0.80
  -2 -11  -7    2.70    0.50
   2 -11   7    3.30    0.60
  -2 -11  -7    3.00    0.60
   2  11   7    3.30    0.50
  -2  11  -7    3.60    0.70
  -2  11  -7    3.40    0.70
  -3 -11  -7   22.00    1.10
  -3 -11  -7   21.70    1.20
   3 -11   7   23.70    1.00
   3 -11   7   22.50    1.00
  -3 -11  -7   22.30    1.00
  -3 -11  -7   21.90    1.10
  -3  11  -7   22.90    1.00
   3  11   7   24.70    1.10
  -3  11  -7   22.30    1.00
   4 -11   7    0.30    0.40
  -4 -11  -7   -0.20    0.30
   4 -11   7   -0.10    0.60
   4 -11   7    0.30    0.30
  -4 -11  -7    0.10    0.30
  -4  11  -7   -0.20    0.30
  -5  11  -7    1.00    0.20
   5 -12  -7    0.60    0.20
   5 -12  -7    0.60    0.30
  -5 -12   7    1.20    0.30
  -5 -12   7    0.20    0.20
  -5  12   7    0.60    0.20
  -4 -12   7    0.40    0.30
  -4 -12   7    0.60    0.30
  -4 -12   7    0.80    0.30
   4 -12  -7    0.80    0.30
   4 -12  -7    1.90    0.50
  -4 -12   7    0.80    0.30
   4 -12  -7    0.50    0.50
  -4  12   7    1.30    0.30
  -4  12   7    0.40    0.30
  -4  12   7    1.00    0.40
   3 -12  -7   17.30    1.00
  -3 -12   7   18.90    0.90
  -3 -12   7   17.80    0.90
  -3 -12   7   17.60    0.90
   3 -12  -7   18.90    0.90
   3 -12  -7   16.70    0.90
  -3 -12   7   18.00    0.90
  -3  12   7   18.60    0.90
  -3  12   7   17.40    0.90
  -3  12   7   18.60    1.00
  -2 -12   7    4.50    0.60
   2 -12  -7    4.90    0.70
   2 -12  -7    5.80    0.70
  -2 -12   7    4.70    0.60
   2 -12  -7    5.40    0.80
  -2 -12   7    4.50    0.80
   2 -12  -7    5.10    0.60
  -2 -12   7    4.50    0.50
   2 -12  -7    3.90    0.90
  -2 -12   7    4.60    0.60
  -2  12   7    3.50    0.70
  -2  12   7    4.70    0.50
  -2  12   7    5.30    0.60
   1 -12  -7   23.70    1.00
   1 -12  -7   23.10    1.10
   1 -12  -7   19.80    1.00
  -1 -12   7   22.20    1.00
   1 -12  -7   21.00    1.00
  -1 -12   7   23.40    1.10
  -1 -12   7   21.60    1.00
  -1 -12   7   22.20    1.10
  -1  12   7   19.60    1.10
  -1  12   7   21.40    1.00
   0 -12  -7   74.69    2.30
   0 -12   7   74.29    2.30
   0 -12  -7   71.89    2.40
   0 -12  -7   72.69    2.30
   0 -12  -7   71.89    2.30
   0 -12  -7   73.69    2.40
   0 -12   7   74.79    2.30
   0  12   7   74.29    2.30
   0  12  -7   74.19    2.40
  -1 -12  -7   34.30    1.30
   1 -12   7   35.70    1.30
   1 -12   7   33.90    1.30
  -1 -12  -7   34.60    1.30
  -1 -12  -7   34.70    1.40
  -1 -12  -7   35.00    1.40
  -1 -12  -7   34.60    1.30
  -1 -12  -7   35.20    1.40
  -1  12  -7   33.70    1.40
   1  12   7   33.90    1.30
  -1  12  -7   34.10    1.40
  -2 -12  -7   27.10    1.10
  -2 -12  -7   25.90    1.20
  -2 -12  -7   24.50    1.20
   2 -12   7   26.90    1.10
  -2 -12  -7   25.60    1.10
  -2 -12  -7   24.70    1.30
  -2 -12  -7   25.40    1.20
  -2  12  -7   26.80    1.10
   2  12   7   25.40    1.10
  -2  12  -7   25.30    1.10
   3 -12   7   14.50    0.90
  -3 -12  -7   15.90    0.90
  -3 -12  -7   16.50    0.80
  -3 -12  -7   15.80    1.00
   3 -12   7   16.40    0.80
  -3 -12  -7   16.60    0.80
   3  12   7   15.70    1.00
  -3  12  -7   16.50    0.80
  -3  12  -7   15.60    0.80
   4 -12   7    6.60    0.50
  -4 -12  -7    6.30    0.50
   4 -12   7    5.50    0.80
  -4 -12  -7    4.80    0.50
  -4  12  -7    5.60    0.50
  -4  12  -7    5.70    0.60
   5 -12   7    5.00    0.40
  -5  12  -7    5.20    0.40
   5 -13  -7    1.40    0.30
   4 -13  -7    4.80    0.50
  -4 -13   7    3.60    0.70
   4 -13  -7    5.90    0.60
   4 -13  -7    4.50    0.50
  -4 -13   7    5.00    0.50
  -4 -13   7    4.30    0.50
  -4  13   7    4.90    0.70
  -4  13   7    4.70    0.40
  -4  13   7    5.60    0.60
   3 -13  -7    1.10    0.40
  -3 -13   7    0.60    0.30
   3 -13  -7    0.20    0.30
  -3 -13   7    0.30    0.30
  -3 -13   7    0.30    0.30
   3 -13  -7    0.80    0.50
   3 -13  -7    0.40    0.30
  -3  13   7    0.30    0.40
  -3  13   7    1.40    0.30
  -3  13   7    0.60    0.30
   2 -13  -7  190.28    5.30
   2 -13  -7  165.28    5.60
  -2 -13   7  184.88    5.30
  -2 -13   7  182.98    5.40
  -2 -13   7  182.48    5.30
   2 -13  -7  180.88    5.20
   2 -13  -7  190.58    5.40
  -2 -13   7  184.38    5.50
  -2  13   7  188.38    5.40
  -2  13   7  180.48    5.30
  -2  13   7  183.98    5.30
   1 -13  -7   32.50    1.30
   1 -13  -7   34.10    1.40
  -1 -13   7   32.90    1.30
   1 -13  -7   33.60    1.30
  -1 -13   7   34.40    1.30
  -1 -13   7   32.60    1.40
  -1 -13   7   35.30    1.30
   1 -13  -7   31.60    1.20
  -1  13   7   32.80    1.30
  -1  13   7   34.20    1.30
   1  13  -7   32.50    1.40
   0 -13  -7    3.20    0.60
   0 -13  -7    2.50    0.70
   0 -13   7    3.10    0.60
   0 -13  -7    2.30    0.50
   0 -13  -7    2.60    0.60
   0 -13  -7    2.60    0.40
   0 -13   7    3.20    0.50
   0 -13   7    2.40    0.60
   0  13  -7    3.40    0.70
   0  13  -7    2.40    0.60
   0  13   7    2.70    0.50
  -1 -13  -7    5.50    0.70
  -1 -13  -7    5.00    0.80
  -1 -13  -7    5.70    0.70
  -1 -13  -7    4.70    0.70
  -1 -13  -7    5.20    0.70
   1 -13   7    5.80    0.70
  -1 -13  -7    4.20    0.60
   1 -13   7    5.20    0.60
  -1  13  -7    4.20    0.90
  -1  13  -7    4.20    0.70
   1  13   7    5.60    0.60
  -2 -13  -7    6.30    0.90
  -2 -13  -7    7.60    0.70
  -2 -13  -7    6.50    0.60
  -2 -13  -7    6.10    0.70
  -2 -13  -7    6.00    0.60
   2 -13   7    8.30    0.80
   2 -13   7    6.60    0.60
  -2  13  -7    6.50    0.60
   2  13   7    6.10    0.70
  -2  13  -7    7.00    0.70
  -3 -13  -7    6.90    0.80
   3 -13   7    8.40    0.70
  -3 -13  -7    6.80    0.70
  -3 -13  -7    7.50    0.60
  -3  13  -7    7.80    0.60
   4 -13   7    9.20    0.50
  -4 -13  -7    8.60    0.60
  -4 -13  -7   10.80    0.50
   4 -13   7    9.10    0.60
  -4  13  -7   10.30    0.60
  -4  13  -7   10.00    0.60
  -4 -14   7    3.20    0.40
   4 -14  -7    2.80    0.40
  -4 -14   7    3.20    0.40
  -4 -14   7    2.90    0.50
  -4  14   7    4.40    0.60
  -4  14   7    3.50    0.40
  -3 -14   7   17.00    0.80
  -3 -14   7   18.40    0.80
   3 -14  -7   17.10    0.80
   3 -14  -7   17.60    0.80
  -3 -14   7   17.10    0.80
   3 -14  -7   15.50    1.10
  -3  14   7   16.60    0.80
  -3  14   7   16.50    0.80
  -3  14   7   19.00    0.90
   2 -14  -7    1.20    0.30
  -2 -14   7    1.50    0.30
   2 -14  -7    1.60    0.40
  -2 -14   7    2.70    0.60
  -2 -14   7    1.40    0.30
   2 -14  -7    1.60    0.50
  -2  14   7    1.50    0.40
  -2  14   7    1.40    0.30
  -2  14   7    2.20    0.60
  -1 -14   7   10.40    0.80
   1 -14  -7    9.50    0.70
   1 -14  -7   10.50    0.80
  -1 -14   7   10.10    0.70
  -1 -14   7   10.00    0.60
   1 -14  -7    9.40    0.70
   1 -14  -7    9.00    0.70
   1  14  -7    8.00    0.90
  -1  14   7   10.40    0.70
  -1  14   7    9.30    0.80
   0 -14  -7    5.00    0.80
   0 -14  -7    4.50    0.60
   0 -14   7    5.50    0.80
   0 -14  -7    4.00    0.60
   0 -14  -7    4.60    0.60
   0 -14  -7    5.30    0.70
   0 -14   7    5.40    0.60
   0 -14   7    5.30    0.60
   0  14  -7    3.80    0.80
   0  14   7    6.00    0.70
   0  14  -7    5.80    0.70
  -1 -14  -7   14.40    0.80
   1 -14   7   15.40    0.80
  -1 -14  -7   15.50    0.90
  -1 -14  -7   15.20    0.80
  -1 -14  -7   14.50    1.00
   1 -14   7   14.00    0.80
  -1 -14  -7   17.70    1.20
   1  14   7   14.70    0.80
  -1  14  -7   16.40    0.80
  -1  14  -7   13.80    0.90
  -2 -14  -7   14.50    0.80
  -2 -14  -7   12.20    1.10
   2 -14   7   12.90    0.90
  -2 -14  -7   15.00    0.80
  -2 -14  -7   14.60    0.70
   2 -14   7   13.90    0.70
   2  14   7   15.00    0.80
  -2  14  -7   14.70    0.80
  -2  14  -7   14.50    0.80
   3 -14   7    2.80    0.40
  -3 -14  -7    1.70    0.40
   3 -14   7    3.10    0.50
  -3 -14  -7    2.90    0.40
  -3  14  -7    3.10    0.50
  -3  14  -7    3.50    0.50
  -4 -14  -7   17.50    0.70
   4 -14   7   17.30    0.70
  -4 -14  -7   17.10    0.70
   4 -14   7   17.60    0.70
  -4  14  -7   17.50    0.70
   4 -15  -7    0.30    0.20
  -4 -15   7   -0.10    0.30
  -4  15   7    0.10    0.20
   3 -15  -7   -0.40    0.40
  -3 -15   7    0.70    0.30
  -3 -15   7    0.20    0.20
   3 -15  -7    0.80    0.30
  -3  15   7    0.30    0.40
  -3  15   7    0.70    0.20
  -3  15   7    0.20    0.30
   2 -15  -7   12.80    0.70
   2 -15  -7   11.10    0.80
  -2 -15   7   12.20    0.80
   2 -15  -7   13.80    0.80
  -2 -15   7   11.30    0.70
   2 -15  -7   10.90    1.00
  -2 -15   7   12.60    0.70
  -2  15   7   12.70    0.80
  -2  15   7   12.20    0.70
  -2  15   7   12.20    0.70
  -1 -15   7    9.40    0.90
   1 -15  -7    9.20    0.80
  -1 -15   7    9.50    0.60
   1 -15  -7    7.20    0.70
  -1 -15   7    9.10    1.00
   1 -15  -7    8.60    0.70
   1 -15  -7    7.60    0.90
   1  15  -7    8.80    0.70
  -1  15   7    9.20    0.70
  -1  15   7    8.30    0.70
   0 -15   7    1.00    0.70
   0 -15  -7    2.40    0.70
   0 -15  -7    2.10    0.50
   0 -15  -7    0.00    0.50
   0 -15  -7    2.20    0.50
   0 -15  -7    2.70    0.50
   0 -15   7    1.20    0.30
   0 -15   7    2.20    0.50
   0  15  -7    1.30    0.60
   0  15  -7    1.90    0.50
   0  15   7    1.70    0.40
  -1 -15  -7    0.00    0.30
  -1 -15  -7    0.30    0.30
  -1 -15  -7    0.10    0.30
   1 -15   7   -0.10    0.50
   1  15   7    0.20    0.30
  -1  15  -7    0.20    0.30
  -1  15  -7   -0.30    0.40
  -2 -15  -7    0.30    0.20
   2 -15   7   -0.10    0.20
  -2 -15  -7    0.40    0.40
  -2 -15  -7    0.50    0.40
   2  15   7    0.40    0.40
  -2  15  -7    0.50    0.30
  -2  15  -7    0.60    0.30
  -3 -15  -7    3.80    0.50
  -3 -15  -7    5.00    0.40
   3 -15   7    4.20    0.70
   3 -15   7    5.40    0.40
  -3  15  -7    5.20    0.40
  -3  15  -7    4.60    0.50
  -3 -16   7   -0.20    0.20
   3 -16  -7    0.50    0.30
  -3 -16   7    0.10    0.20
  -3  16   7    0.40    0.20
   2 -16  -7    2.50    0.40
   2 -16  -7    1.30    0.50
  -2 -16   7    1.70    0.50
  -2 -16   7    2.30    0.60
  -2 -16   7    2.00    0.40
  -2  16   7    1.30    0.40
   2  16  -7    1.30    0.40
  -2  16   7    2.40    0.50
  -2  16   7    1.80    0.40
   1 -16  -7    3.70    0.50
  -1 -16   7    4.10    0.50
   1 -16  -7    3.20    0.70
  -1 -16   7    2.70    0.50
   1 -16  -7    4.40    0.50
  -1 -16   7    3.90    0.60
  -1  16   7    2.90    0.60
   1  16  -7    2.30    0.60
  -1  16   7    3.80    0.50
  -1  16   7    3.30    0.50
   0 -16   7   21.30    0.90
   0 -16  -7   21.70    0.90
   0 -16  -7   21.70    0.90
   0 -16   7   21.30    0.90
   0  16   7   21.90    0.90
   0  16  -7   19.60    1.20
   0  16  -7   21.40    0.90
   1 -16   7    0.30    0.30
  -1 -16  -7    0.10    0.20
  -1 -16  -7   -0.20    0.30
  -1 -16  -7   -0.20    0.30
   1  16   7    0.00    0.40
  -1  16  -7   -0.20    0.20
  -2 -16  -7    0.30    0.30
   2 -16   7    0.30    0.20
  -2 -16  -7    0.10    0.20
  -2  16  -7   -0.40    0.50
  -2  16  -7    0.40    0.20
  -3 -16  -7    0.10    0.30
  -3 -16  -7    0.40    0.20
   3 -16   7    0.30    0.30
  -3  16  -7    0.00    0.20
   2 -17  -7    0.90    0.20
  -2 -17   7    0.90    0.20
  -2 -17   7    1.10    0.30
  -2  17   7    1.00    0.30
  -2  17   7    0.90    0.20
   1 -17  -7    1.80    0.30
  -1 -17   7    2.10    0.40
  -1 -17   7    2.00    0.40
   1 -17  -7    2.10    0.40
  -1  17   7    2.00    0.40
   1  17  -7    2.10    0.40
  -1  17   7    3.10    0.60
   0 -17  -7    0.80    0.20
   0 -17  -7    0.90    0.30
   0 -17   7    0.40    0.40
   0 -17   7    0.90    0.20
   0  17  -7    1.40    0.30
   0  17   7    1.70    0.40
   1 -17   7    0.10    0.20
  -1 -17  -7   -0.10    0.20
  -1 -17  -7   -0.30    0.40
  -1 -17  -7    0.20    0.40
  -1  17  -7    0.10    0.20
  -2 -17  -7   12.10    0.50
  -2 -17  -7   10.50    0.60
   2 -17   7   11.70    0.60
  -2  17  -7   12.00    0.50
   1 -18  -7    0.20    0.30
  -1 -18   7    0.30    0.20
   1 -18  -7   -0.20    0.20
  -1  18   7    0.20    0.20
   1  18  -7    0.00    0.20
   0 -18  -7    0.30    0.30
   0 -18  -7   -0.20    0.30
   0  18   7    0.10    0.20
   0  18  -7    0.30    0.20
[truncated: 539,492 more chars]
