# Supplementary material for: Crystal structure of (E)-4-{[2-(2,4-di­nitro­phen­yl)hydrazin-1-yl­idene]meth­yl}-3-methyl-1-phenyl-5-(1H-pyrrol-1-yl)-1H-pyrazole
Source: Acta Crystallogr Sect E Struct Rep Online. 2014 Nov 8;70(Pt 12):o1246–7. doi: 10.1107/S1600536814024039 (PMC4257438; doi:10.1107/S1600536814024039)
Supplement: Supplementary file 2 [file e-70-o1246-Isup2.hkl]

#
# h,k,l, Fc-squared, Fo-squared, sigma(Fo-squared), status flag
#
data_I
_shelx_title ' SKM080_0m in P2(1)/n'
_shelx_refln_list_code          4
_shelx_F_calc_maximum      388.51
_exptl_crystal_F_000       896.00
_reflns_d_resolution_high  0.8102

loop_
 _space_group_symop_operation_xyz
 'x, y, z'
 '-x+1/2, y+1/2, -z+1/2'
 '-x, -y, -z'
 'x-1/2, -y-1/2, z-1/2'

_cell_length_a     5.7955
_cell_length_b    15.4472
_cell_length_c    21.9289
_cell_angle_alpha  90.000
_cell_angle_beta   93.831
_cell_angle_gamma  90.000

_shelx_F_squared_multiplier     1.000

loop_
 _refln_index_h
 _refln_index_k
 _refln_index_l
 _refln_F_squared_calc
 _refln_F_squared_meas
 _refln_F_squared_sigma
 _refln_observed_status
   2   0   0          1.34          2.62         1.31 o
   4   0   0         27.54         40.06         2.75 o
   6   0   0       1665.03       1660.04        28.25 o
   1   1   0        977.70        943.28        13.55 o
   2   1   0        147.18        128.73         3.25 o
   3   1   0       2885.86       3100.91        32.70 o
   4   1   0         74.85         75.43         2.39 o
   5   1   0        168.42        183.82         3.41 o
   6   1   0        105.62        112.29         3.73 o
   7   1   0         33.21         26.60         2.18 o
   0   2   0       4052.98       3967.70       108.80 o
   1   2   0       1523.39       1534.71        24.46 o
   2   2   0         30.58         32.17         1.68 o
   3   2   0        567.13        578.13        11.23 o
   4   2   0         54.21         60.29         2.42 o
   5   2   0        351.81        376.50         5.09 o
   6   2   0        245.22        251.43         4.34 o
   7   2   0         12.45          5.12         1.55 o
   1   3   0        221.69        197.48         4.94 o
   2   3   0        409.73        419.98         6.64 o
   3   3   0       3099.23       3350.91        38.00 o
   4   3   0        119.00        123.78         2.67 o
   5   3   0         62.36         63.53         2.72 o
   6   3   0          7.75          4.50         1.69 o
   7   3   0          4.17          3.50         1.51 o
   0   4   0      10212.02       9319.27       179.28 o
   1   4   0       2382.47       2339.71        32.12 o
   2   4   0       2069.37       2092.41        23.99 o
   3   4   0        373.69        370.81         5.02 o
   4   4   0         53.71         49.50         2.22 o
   5   4   0        286.84        281.38         4.34 o
   6   4   0          2.25          0.90         1.67 o
   1   5   0       3065.84       3102.87        42.03 o
   2   5   0         80.54         70.42         1.75 o
   3   5   0        515.65        562.37         6.59 o
   4   5   0         23.91         26.81         1.67 o
   5   5   0        850.37        870.05         8.73 o
   6   5   0         34.13         32.69         2.75 o
   0   6   0         55.92         17.95         3.93 o
   1   6   0        758.94        855.56         9.41 o
   2   6   0       3936.40       4223.71        49.61 o
   3   6   0         27.80         28.07         1.82 o
   4   6   0         97.23        104.63         2.81 o
   5   6   0        283.62        279.96         4.72 o
   6   6   0         66.66         57.45         2.86 o
   1   7   0       2708.31       2944.27        32.12 o
   2   7   0         27.41         33.08         1.55 o
   3   7   0         17.56         20.57         1.47 o
   4   7   0        620.61        619.93         7.27 o
   5   7   0        602.12        543.30         7.01 o
   6   7   0          2.51          1.65         1.48 o
   0   8   0         86.86         87.87         3.03 o
   1   8   0       1558.83       1719.20        16.36 o
   2   8   0        221.66        209.38         3.77 o
   3   8   0         19.56         23.76         1.51 o
   4   8   0          3.56          3.26         1.43 o
   5   8   0        328.53        312.00         4.85 o
   6   8   0        118.89        138.01         3.63 o
   1   9   0        233.92        225.56         3.75 o
   2   9   0        249.65        281.07         4.61 o
   3   9   0         72.95         59.01         2.22 o
   4   9   0        529.33        537.06         6.00 o
   5   9   0         75.51         62.81         3.20 o
   6   9   0         37.06         39.18         2.62 o
   0  10   0       4133.06       4325.38        71.73 o
   1  10   0        342.79        318.95         4.17 o
   2  10   0       2236.37       2263.88        18.15 o
   3  10   0          2.81          3.65         1.67 o
   4  10   0        315.17        305.96         4.69 o
   5  10   0         64.61         53.83         2.82 o
   6  10   0          1.04         -0.44         1.65 o
   1  11   0         71.07         85.59         2.65 o
   2  11   0          0.10          2.18         1.44 o
   3  11   0          0.96          0.14         1.39 o
   4  11   0       1022.71       1010.80        11.35 o
   5  11   0        240.04        247.23         4.90 o
   0  12   0          3.21          4.24         1.73 o
   1  12   0        581.71        578.05         5.91 o
   2  12   0        171.84        158.98         3.25 o
   3  12   0        283.00        302.58         4.15 o
   4  12   0        313.90        276.45         4.78 o
   5  12   0         73.06         71.27         2.79 o
   1  13   0        728.77        725.74         7.79 o
   2  13   0          0.63          2.02         1.41 o
   3  13   0        180.83        170.99         3.29 o
   4  13   0         45.28         42.26         2.75 o
   5  13   0          0.72          1.80         1.68 o
   0  14   0         50.58         39.05         3.25 o
   1  14   0       1984.69       1967.31        19.37 o
   2  14   0         85.52         83.72         2.74 o
   3  14   0         26.35         25.44         2.24 o
   4  14   0        197.62        206.05         4.48 o
   1  15   0         83.60         94.68         2.93 o
   2  15   0        409.50        357.58         4.70 o
   3  15   0         66.78         67.70         2.44 o
   4  15   0          0.19         -1.07         1.51 o
   0  16   0         21.05         19.18         2.49 o
   1  16   0         77.89         69.78         3.47 o
   2  16   0         50.64         48.43         2.36 o
   3  16   0         13.01         18.78         2.42 o
   1  17   0         53.36         72.57         2.49 o
   2  17   0          9.25          6.48         1.20 o
   3  17   0         12.66         18.06         2.86 o
   0  18   0          3.18          3.28         3.28 o
   1  18   0         43.42         53.81         2.51 o
   2  18   0          0.30         -0.48         1.70 o
  -7   0   1        190.40        194.23         6.55 o
  -5   0   1        294.65        309.13         5.89 o
  -3   0   1        906.25        951.56        16.39 o
  -1   0   1       1045.32       1110.20        30.15 o
   1   0   1       1820.93       1767.41        38.21 o
   3   0   1       1190.26       1233.25        17.85 o
   5   0   1       1024.85        991.51        14.30 o
   7   0   1          0.41         -0.49         1.68 o
  -7   1   1         16.45         14.55         2.90 o
  -6   1   1         30.60         32.27         2.33 o
  -5   1   1          0.02          1.73         1.48 o
  -4   1   1        100.24         89.41         2.49 o
  -3   1   1        999.97       1048.45        12.57 o
  -2   1   1        531.00        479.13        10.20 o
  -1   1   1       3580.33       3524.13        55.25 o
   0   1   1       2827.69       2595.79        35.39 o
   1   1   1       1585.63       1553.32        17.57 o
   2   1   1        213.49        192.37         3.90 o
   3   1   1       1826.04       2035.68        20.39 o
   4   1   1        349.51        344.40         3.89 o
   5   1   1         40.34         45.88         2.46 o
   6   1   1       2018.46       2022.56        28.60 o
   7   1   1         71.87         64.77         2.33 o
  -7   2   1          3.03          2.42         1.33 o
  -6   2   1        167.78        175.95         5.23 o
  -5   2   1        291.77        301.45         4.29 o
  -4   2   1        246.32        255.61         4.39 o
  -3   2   1        234.96        271.35         4.28 o
  -2   2   1        890.31        833.34        13.40 o
  -1   2   1        104.13         98.99         1.97 o
   0   2   1       7019.66       6423.73       123.37 o
   1   2   1       4987.40       4895.55        66.69 o
   2   2   1        178.01        162.07         3.28 o
   3   2   1        873.22        940.76        11.32 o
   4   2   1        101.27        103.95         2.79 o
   5   2   1        196.24        205.39         3.84 o
   6   2   1         29.13         28.17         2.28 o
   7   2   1         72.48         69.78         4.56 o
  -7   3   1          0.98         -0.44         1.51 o
  -6   3   1        692.37        686.53        11.81 o
  -5   3   1         15.20         16.86         1.63 o
  -4   3   1        563.32        590.32         5.51 o
  -3   3   1       1025.69       1054.20        12.84 o
  -2   3   1       1309.98       1328.81        18.84 o
  -1   3   1        117.57         82.28         2.27 o
   0   3   1       6843.90       6444.96        78.56 o
   1   3   1          5.56          6.73         0.87 o
   2   3   1       1414.72       1393.80        17.70 o
   3   3   1        444.34        531.13         6.96 o
   4   3   1        438.00        424.91         4.78 o
   5   3   1         40.74         47.93         2.50 o
   6   3   1         79.13         76.62         2.95 o
   7   3   1          1.79          4.81         1.51 o
  -6   4   1          7.92          8.69         1.60 o
  -5   4   1        411.16        399.66         4.84 o
  -4   4   1          3.58          2.79         1.35 o
  -3   4   1        965.05        983.33        15.58 o
  -2   4   1         50.96         54.32         1.61 o
  -1   4   1       1397.62       1471.70        23.65 o
   0   4   1         94.81         86.91         3.32 o
   1   4   1        417.44        339.55         6.05 o
   2   4   1        349.27        396.33         4.87 o
   3   4   1         54.92         66.13         3.22 o
   4   4   1         72.26         71.10         2.43 o
   5   4   1        215.07        217.24         4.23 o
   6   4   1        155.77        154.98         3.41 o
  -6   5   1        241.52        250.58         4.44 o
  -5   5   1        731.33        758.98         7.37 o
  -4   5   1         78.00         84.72         2.70 o
  -3   5   1        345.11        369.49         5.08 o
  -2   5   1        295.28        320.99         4.44 o
  -1   5   1       2251.36       2191.78        22.86 o
   0   5   1       1361.72       1296.79        27.75 o
   1   5   1        333.37        292.67         5.76 o
   2   5   1        125.40        116.57         2.22 o
   3   5   1       1896.82       2022.73        21.80 o
   4   5   1        136.86        138.87         3.09 o
   5   5   1        316.90        321.88         4.99 o
   6   5   1        285.67        281.90         5.49 o
  -6   6   1         36.11         38.32         2.72 o
  -5   6   1        282.40        299.70         4.46 o
  -4   6   1        194.07        189.47         3.05 o
  -3   6   1        420.68        364.27         4.98 o
  -2   6   1       6288.90       6830.21        81.77 o
  -1   6   1       2217.71       2183.94        28.15 o
   0   6   1       2756.27       2873.38        50.73 o
   1   6   1       1453.10       1414.90        15.86 o
   2   6   1       4702.37       5143.08        50.00 o
   3   6   1         10.88          6.09         1.13 o
   4   6   1        859.67        811.90         8.57 o
   5   6   1         61.21         59.45         3.09 o
   6   6   1        326.61        316.36         5.73 o
  -6   7   1         16.83         18.81         2.71 o
  -5   7   1        158.18        159.54         3.40 o
  -4   7   1       1003.17       1024.03        16.10 o
  -3   7   1         17.47         17.59         1.38 o
  -2   7   1        151.99        155.53         2.80 o
  -1   7   1        883.02        896.17         9.91 o
   0   7   1        621.13        706.82        11.82 o
   1   7   1          7.30         10.67         1.11 o
   2   7   1         28.13         27.87         1.46 o
   3   7   1          1.72          0.80         1.29 o
   4   7   1        748.27        728.05         7.94 o
   5   7   1         21.03         12.16         1.67 o
   6   7   1        122.44        133.41         3.57 o
  -6   8   1         77.16        100.24         3.60 o
  -5   8   1        247.98        258.84         4.16 o
  -4   8   1        371.37        367.88         4.62 o
  -3   8   1        454.38        444.80         4.79 o
  -2   8   1         76.89         89.04         2.38 o
  -1   8   1          8.02          8.69         1.10 o
   0   8   1       2290.97       2665.72        42.49 o
   1   8   1       2992.33       3291.72        34.00 o
   2   8   1        119.74        146.06         2.69 o
   3   8   1        179.54        172.21         2.77 o
   4   8   1          0.59          3.26         1.58 o
   5   8   1        441.74        433.97         6.94 o
   6   8   1          0.11         -0.47         2.01 o
  -6   9   1         90.66         86.85         3.60 o
  -5   9   1         89.16         97.39         2.90 o
  -4   9   1        721.31        686.76         7.18 o
  -3   9   1        563.86        565.61         5.64 o
  -2   9   1        462.57        452.90         5.48 o
  -1   9   1        853.70        909.78         9.79 o
   0   9   1        807.66        758.41         8.34 o
   1   9   1        721.80        722.70         7.57 o
   2   9   1        271.13        255.21         3.43 o
   3   9   1          1.12          0.56         1.36 o
   4   9   1       1324.88       1321.39        12.32 o
   5   9   1          1.98          1.16         2.05 o
   6   9   1          0.70          2.12         1.36 o
  -6  10   1          2.08          3.50         2.27 o
  -5  10   1         77.65         77.93         2.77 o
  -4  10   1        145.38        141.13         3.20 o
  -3  10   1        276.37        261.15         4.28 o
  -2  10   1         15.76         19.95         1.91 o
  -1  10   1        974.18        887.42         9.22 o
   0  10   1         24.32         17.66         1.62 o
   1  10   1        268.81        266.95         3.20 o
   2  10   1       1089.15       1067.76         9.22 o
   3  10   1        555.63        551.37         6.68 o
   4  10   1          5.01          8.11         1.50 o
   5  10   1         25.67         24.27         2.25 o
   6  10   1         30.72         35.82         3.92 o
  -5  11   1        265.60        260.95         5.02 o
  -4  11   1         11.49         11.82         1.48 o
  -3  11   1        513.76        507.60         5.54 o
  -2  11   1         95.83         82.91         2.31 o
  -1  11   1         65.65         64.90         2.19 o
   0  11   1        140.60        158.62         3.27 o
   1  11   1        396.19        416.47         4.48 o
   2  11   1          1.52          0.54         1.37 o
   3  11   1       1248.80       1146.64        11.31 o
   4  11   1        605.23        607.18         7.13 o
   5  11   1          0.51          0.05         1.36 o
  -5  12   1         76.92         71.36         4.40 o
  -4  12   1        581.49        570.53         7.12 o
  -3  12   1        125.86        139.96         3.06 o
  -2  12   1        991.56        987.53        10.03 o
  -1  12   1        212.81        199.06         3.18 o
   0  12   1         74.41         77.94         2.32 o
   1  12   1        997.47        933.64        11.02 o
   2  12   1       1132.02       1075.60        10.27 o
   3  12   1        299.07        301.55         4.37 o
   4  12   1          0.04          2.58         1.54 o
   5  12   1          7.65          6.44         1.48 o
  -5  13   1         10.98         14.52         3.42 o
  -4  13   1        210.96        184.70         3.73 o
  -3  13   1          4.14          5.09         1.41 o
  -2  13   1       1782.88       1689.84        15.91 o
  -1  13   1        949.87        928.77         9.95 o
   0  13   1        883.86        880.07         8.45 o
   1  13   1        435.31        438.46         5.50 o
   2  13   1        260.45        293.67         4.50 o
   3  13   1         73.68         64.73         2.60 o
   4  13   1          7.75          5.20         1.34 o
   5  13   1          5.30         13.20         2.14 o
  -4  14   1          0.02         -1.00         1.36 o
  -3  14   1        452.56        416.16         5.42 o
  -2  14   1         58.01         52.37         2.56 o
  -1  14   1        287.71        304.52         4.33 o
   0  14   1        357.48        312.22         4.38 o
   1  14   1        300.38        312.55         4.89 o
   2  14   1        259.66        276.50         4.15 o
   3  14   1         12.19          6.84         1.84 o
   4  14   1         59.83         50.62         2.83 o
  -4  15   1         10.41          7.69         1.41 o
  -3  15   1        252.74        257.51         4.87 o
  -2  15   1          0.91          3.82         1.37 o
  -1  15   1        196.06        179.30         3.55 o
   0  15   1        180.94        186.88         3.27 o
   1  15   1         20.43         24.26         2.23 o
   2  15   1        365.92        314.34         5.11 o
   3  15   1        190.32        185.42         3.44 o
   4  15   1          1.21          0.79         1.67 o
  -3  16   1         70.38         79.14         2.82 o
  -2  16   1         42.63         37.49         2.08 o
  -1  16   1         39.52         42.64         3.56 o
   0  16   1          6.59          2.21         1.32 o
   1  16   1         48.45         42.35         3.31 o
   2  16   1         38.07         54.97         2.27 o
   3  16   1          0.05          0.98         1.11 o
  -3  17   1         51.60         38.71         4.17 o
  -2  17   1          7.79          4.33         1.09 o
  -1  17   1         53.23         60.93         2.05 o
   0  17   1         37.97         45.13         3.31 o
   1  17   1         48.77         55.10         2.42 o
   2  17   1         12.00         17.48         1.73 o
   3  17   1         68.37         73.11         4.46 o
  -2  18   1         41.99         45.53         2.43 o
  -1  18   1         77.74         85.11         2.28 o
   0  18   1         66.90         59.41         2.97 o
   1  18   1        189.54        196.57         6.43 o
   2  18   1        104.97        112.10         4.92 o
   0  19   1        216.66        253.88         4.59 o
  -6   0   2        348.30        335.12        12.49 o
  -4   0   2        116.05         93.26         4.59 o
  -2   0   2       1141.50        992.09        42.60 o
   0   0   2       3708.53       3439.41        94.38 o
   2   0   2         52.73         51.84         2.08 o
   4   0   2        208.32        215.89         4.67 o
   6   0   2        140.52        144.53         5.96 o
  -7   1   2          1.09         -2.06         2.06 o
  -6   1   2         37.87         35.76         2.70 o
  -5   1   2         25.30         34.00         2.04 o
  -4   1   2         14.96         13.76         1.43 o
  -3   1   2        712.20        670.69        10.53 o
  -2   1   2       4429.95       4393.78        53.94 o
  -1   1   2       7261.38       7105.84        86.53 o
   0   1   2        560.68        543.16         8.33 o
   1   1   2       5310.66       5321.04        59.05 o
   2   1   2        149.21        114.14         3.13 o
   3   1   2       3055.27       3187.45        41.95 o
   4   1   2          1.48          3.06         1.39 o
   5   1   2         10.64         11.95         1.63 o
   6   1   2         28.54         25.09         2.39 o
   7   1   2         42.62         43.71         2.40 o
  -7   2   2         49.21         42.80         4.84 o
  -6   2   2        224.06        211.87         4.37 o
  -5   2   2         31.36         27.65         1.80 o
  -4   2   2         67.76         74.15         2.63 o
  -3   2   2         74.44         55.30         2.25 o
  -2   2   2        867.72        791.93        11.62 o
  -1   2   2         27.61         34.50         0.99 o
   0   2   2       5143.81       4717.82        64.40 o
   1   2   2       2085.85       2142.12        26.38 o
   2   2   2        164.25        157.42         2.75 o
   3   2   2        679.53        671.94         8.56 o
   4   2   2        193.99        208.52         3.72 o
   5   2   2        992.05        935.81         9.26 o
   6   2   2         32.04         23.53         2.37 o
   7   2   2         51.37         60.07         3.34 o
  -7   3   2        279.26        261.57         6.49 o
  -6   3   2         60.54         73.44         5.50 o
  -5   3   2        364.24        364.39         4.21 o
  -4   3   2         21.77         21.94         1.77 o
  -3   3   2        679.80        813.51        11.14 o
  -2   3   2        348.41        335.44         5.26 o
  -1   3   2          1.17          0.44         0.76 o
   0   3   2       6748.18       6544.61        79.85 o
   1   3   2       4934.65       4829.43        87.78 o
   2   3   2       1582.66       1641.00        22.82 o
   3   3   2        391.66        482.44         6.42 o
   4   3   2        178.12        170.76         3.15 o
   5   3   2        278.97        281.94         4.42 o
   6   3   2          3.05          1.36         1.44 o
  -6   4   2        658.13        673.50         7.93 o
  -5   4   2        104.99         95.74         2.89 o
  -4   4   2        202.46        208.02         3.12 o
  -3   4   2         10.58         13.20         1.96 o
  -2   4   2        753.02        793.30         9.54 o
  -1   4   2         94.40        101.95         2.27 o
   0   4   2        561.78        450.10         6.34 o
   1   4   2       2005.76       2030.72        42.21 o
   2   4   2        424.16        420.56         5.02 o
   3   4   2         23.98         11.96         1.25 o
   4   4   2        862.36        866.04         7.65 o
   5   4   2        119.35        120.55         3.35 o
   6   4   2          4.68          2.81         1.82 o
  -6   5   2         27.83         27.01         2.26 o
  -5   5   2        309.23        318.75         4.18 o
  -4   5   2        239.83        230.99         3.46 o
  -3   5   2         59.64         88.15         2.62 o
  -2   5   2          0.38          1.56         0.74 o
  -1   5   2        146.48        118.99         1.98 o
   0   5   2       1302.09       1298.93        18.35 o
   1   5   2        985.18        904.47        12.33 o
   2   5   2       1135.08       1190.76        22.19 o
   3   5   2        323.54        311.09         4.40 o
   4   5   2       1238.34       1245.13        11.60 o
   5   5   2       3066.49       3112.61        36.39 o
   6   5   2        266.73        259.42         5.14 o
  -6   6   2        345.13        320.99         5.00 o
  -5   6   2          2.04          1.68         1.54 o
  -4   6   2          5.34          8.28         1.38 o
  -3   6   2         83.99        109.46         2.47 o
  -2   6   2       1281.05       1224.78        15.94 o
  -1   6   2        402.96        460.52         5.45 o
   0   6   2         12.14          2.13         0.74 o
   1   6   2         22.49         31.02         1.35 o
   2   6   2          4.32          6.12         0.93 o
   3   6   2          0.32          3.41         1.11 o
   4   6   2         28.67         28.49         2.05 o
   5   6   2         91.32         79.06         3.35 o
   6   6   2          8.39          8.06         2.47 o
  -6   7   2         28.38         29.35         2.54 o
  -5   7   2         51.73         46.52         2.59 o
  -4   7   2       1345.78       1317.21        12.43 o
  -3   7   2         77.03         72.36         2.41 o
  -2   7   2        445.66        476.11         5.95 o
  -1   7   2         55.67         49.13         1.47 o
   0   7   2        978.80        878.02         9.91 o
   1   7   2         15.98         17.92         1.14 o
   2   7   2        281.23        318.71         4.17 o
   3   7   2        281.27        259.23         3.26 o
   4   7   2        495.23        487.18         6.07 o
   5   7   2          0.64          3.48         1.67 o
   6   7   2         22.41         23.83         2.18 o
  -6   8   2          0.41         -1.15         1.15 o
  -5   8   2         14.69         15.31         1.58 o
  -4   8   2         21.48         20.02         1.63 o
  -3   8   2        220.11        224.92         3.29 o
  -2   8   2          0.09          2.72         1.03 o
  -1   8   2        578.62        649.04        11.76 o
   0   8   2        413.86        403.44         5.68 o
   1   8   2        191.24        199.62         2.66 o
   2   8   2         15.24         15.64         1.24 o
   3   8   2        179.96        204.64         2.98 o
   4   8   2          5.08          3.47         1.40 o
   5   8   2        519.29        473.89         7.21 o
   6   8   2          0.20          1.63         1.41 o
  -6   9   2         77.84         75.48         2.90 o
  -5   9   2         84.65         74.57         2.97 o
  -4   9   2        121.20        128.03         2.93 o
  -3   9   2          5.35          5.76         1.40 o
  -2   9   2        329.92        354.70         4.58 o
  -1   9   2         31.13         32.56         1.75 o
   0   9   2         59.06         92.00         2.37 o
   1   9   2         55.36         45.04         1.89 o
   2   9   2        190.04        182.78         2.71 o
   3   9   2         72.96         69.14         2.46 o
   4   9   2        983.85        956.79         9.26 o
   5   9   2        252.20        260.53         5.49 o
   6   9   2         61.07         64.61         3.45 o
  -6  10   2         34.48         37.73         4.57 o
  -5  10   2         40.02         37.52         2.85 o
  -4  10   2          0.11          1.12         1.45 o
  -3  10   2        161.15        156.27         4.43 o
  -2  10   2          0.19         -0.43         1.08 o
  -1  10   2         37.17         28.44         1.72 o
   0  10   2         40.07         59.97         1.98 o
   1  10   2        261.94        238.24         3.26 o
   2  10   2          0.32          1.30         1.39 o
   3  10   2        747.45        747.47         7.61 o
   4  10   2         48.00         38.11         2.19 o
   5  10   2         43.82         40.73         3.81 o
   6  10   2         10.90         22.98         3.93 o
  -5  11   2         66.89         61.64         2.83 o
  -4  11   2         83.62         80.37         2.55 o
  -3  11   2          2.93          4.99         1.49 o
  -2  11   2          4.09          6.53         1.34 o
  -1  11   2         81.48         82.66         2.24 o
   0  11   2        534.84        518.98         5.50 o
   1  11   2        361.77        329.43         3.99 o
   2  11   2         94.12        108.13         2.80 o
   3  11   2        322.70        315.81         4.74 o
   4  11   2        168.35        148.76         3.31 o
   5  11   2         15.71         19.13         2.40 o
  -5  12   2          1.96          0.12         1.69 o
  -4  12   2          1.35          3.00         1.50 o
  -3  12   2        180.51        178.73         3.10 o
  -2  12   2        889.32        901.39         9.20 o
  -1  12   2        334.98        329.44         4.45 o
   0  12   2        100.30         98.49         2.49 o
   1  12   2         79.44         75.72         2.72 o
   2  12   2         94.77        102.68         2.81 o
   3  12   2        866.87        847.89        10.54 o
   4  12   2        131.09        106.86         3.41 o
   5  12   2          1.82          3.06         1.51 o
  -5  13   2          0.56          0.44         1.51 o
  -4  13   2          3.24          1.84         1.39 o
  -3  13   2          3.97          5.28         1.40 o
  -2  13   2          5.31         11.64         1.54 o
  -1  13   2        234.88        221.31         3.96 o
   0  13   2       1309.90       1267.54        12.31 o
   1  13   2        785.79        722.31         7.78 o
   2  13   2         20.60         20.16         1.73 o
   3  13   2        143.84        145.41         3.22 o
   4  13   2         32.67         24.02         1.84 o
   5  13   2          0.37          0.00         1.51 o
  -4  14   2         86.02         94.13         4.35 o
  -3  14   2        118.75        114.59         2.92 o
  -2  14   2        151.45        129.90         2.96 o
  -1  14   2        637.78        644.25         7.52 o
   0  14   2         29.85         28.38         1.92 o
   1  14   2        112.78        116.41         3.06 o
   2  14   2          6.28          4.38         1.50 o
   3  14   2          9.58         11.64         1.67 o
   4  14   2         59.87         64.84         2.73 o
  -4  15   2          1.50          1.07         1.41 o
  -3  15   2         37.47         39.43         2.37 o
  -2  15   2        291.67        278.56         4.15 o
  -1  15   2         73.00         75.26         2.62 o
   0  15   2        493.66        464.81         5.50 o
   1  15   2          0.14          0.44         1.47 o
   2  15   2          0.77          4.36         1.49 o
   3  15   2         62.33         70.97         2.53 o
   4  15   2         50.91         56.94         3.97 o
  -3  16   2         29.03         38.52         2.42 o
  -2  16   2         52.94         50.69         2.25 o
  -1  16   2          0.19          2.88         1.76 o
   0  16   2          7.42          5.28         1.30 o
   1  16   2        140.53        165.50         4.39 o
   2  16   2          0.01         -1.24         1.24 o
   3  16   2        133.62        154.21         3.52 o
  -3  17   2         38.08         51.58         2.62 o
  -2  17   2        140.58        164.77         3.52 o
  -1  17   2         28.51         33.77         1.94 o
   0  17   2          0.32          0.82         1.26 o
   1  17   2         45.31         40.37         2.35 o
   2  17   2          8.88         12.23         1.76 o
   3  17   2          1.71          2.02         1.50 o
  -2  18   2        156.42        156.49         4.10 o
  -1  18   2         25.94         37.62         1.94 o
   0  18   2         39.83         36.53         2.65 o
   1  18   2          5.47          4.87         1.51 o
   2  18   2         11.27         11.96         1.79 o
   0  19   2          6.13          7.11         1.51 o
  -7   0   3        183.66        185.99        16.03 o
  -5   0   3        131.82        113.18         3.79 o
  -3   0   3        500.48        519.96        12.05 o
  -1   0   3         39.59         22.86         1.31 o
   1   0   3      11384.02      10890.53       171.05 o
   3   0   3       1227.92       1269.84        21.19 o
   5   0   3       1171.27       1150.83        16.17 o
   7   0   3         32.52         36.98         7.87 o
  -7   1   3          8.16          7.20         1.77 o
  -6   1   3        125.59        121.54         3.57 o
  -5   1   3          6.66          7.78         1.40 o
  -4   1   3          8.04          6.28         1.28 o
  -3   1   3         90.72         81.77         2.21 o
  -2   1   3         56.13         49.87         1.44 o
  -1   1   3       2148.79       1995.74        24.62 o
   0   1   3       2253.35       2163.24        34.06 o
   1   1   3        171.30        189.90         2.28 o
   2   1   3         64.78         87.70         1.65 o
   3   1   3        158.15        177.06         4.19 o
   4   1   3        425.42        424.06         4.88 o
   5   1   3         44.56         39.27         2.48 o
   6   1   3        103.57        101.05         2.96 o
   7   1   3          0.14         -0.14         1.60 o
  -7   2   3          4.56          4.03         1.86 o
  -6   2   3        257.88        263.21         7.76 o
  -5   2   3        659.06        671.08         6.59 o
  -4   2   3        532.45        506.23         4.75 o
  -3   2   3         44.12         42.36         2.17 o
  -2   2   3       1885.19       1865.82        26.83 o
  -1   2   3       8780.58       8721.74       118.80 o
   0   2   3        105.51         85.96         1.89 o
   1   2   3       1094.65       1031.51        12.99 o
   2   2   3          2.72          9.53         1.56 o
   3   2   3        148.96        129.45         2.82 o
   4   2   3        410.27        407.95         4.66 o
   5   2   3       1054.36       1052.76        10.20 o
   6   2   3          0.79          0.68         1.86 o
  -7   3   3         17.55         14.42         1.89 o
  -6   3   3        116.46        107.56         3.46 o
  -5   3   3         63.40         67.95         2.49 o
  -4   3   3          7.85         11.41         1.39 o
  -3   3   3         40.29         46.73         2.40 o
  -2   3   3        743.58        690.87        10.49 o
  -1   3   3       6162.59       5658.65        69.18 o
   0   3   3       3896.89       3956.57        55.78 o
   1   3   3       2231.39       2164.63        29.82 o
   2   3   3        417.51        423.71         5.86 o
   3   3   3         72.16         68.86         2.74 o
   4   3   3        220.90        218.59         3.39 o
   5   3   3        479.87        495.55         5.81 o
   6   3   3        505.41        485.19         5.89 o
  -6   4   3        365.72        388.91         5.20 o
  -5   4   3         92.44         90.40         2.58 o
  -4   4   3        108.77         91.88         3.07 o
  -3   4   3       1093.00       1236.10        18.35 o
  -2   4   3        516.97        496.59         6.42 o
  -1   4   3         33.69         39.44         1.47 o
   0   4   3          0.13          0.44         0.78 o
   1   4   3         35.23         22.29         1.07 o
   2   4   3        194.00        201.96         3.13 o
   3   4   3        826.40        896.52        10.33 o
   4   4   3         55.17         58.50         3.09 o
   5   4   3        105.43         98.85         3.37 o
   6   4   3        395.96        389.57         5.97 o
  -6   5   3        462.44        476.10         6.51 o
  -5   5   3        524.63        503.38         5.45 o
  -4   5   3          9.52         11.75         1.32 o
  -3   5   3        153.47        152.00         3.13 o
  -2   5   3       1113.49       1139.98        13.38 o
  -1   5   3       1097.61        966.50        12.51 o
   0   5   3         42.13         48.67         2.44 o
   1   5   3        546.53        585.41         7.12 o
   2   5   3        254.94        253.30         3.53 o
   3   5   3         17.26         22.59         1.68 o
   4   5   3         68.41         73.27         2.59 o
   5   5   3        391.84        381.09         6.59 o
   6   5   3          5.02          2.81         1.45 o
  -6   6   3        317.46        305.99         4.49 o
  -5   6   3          0.52          0.20         1.47 o
  -4   6   3         67.30         68.88         2.47 o
  -3   6   3          3.46          1.31         0.98 o
  -2   6   3        704.27        694.60        10.85 o
  -1   6   3       1977.34       2004.27        23.01 o
   0   6   3          0.54         -0.68         0.68 o
   1   6   3         53.66         51.86         1.45 o
   2   6   3        199.79        202.70         2.99 o
   3   6   3        182.02        185.95         3.02 o
   4   6   3         80.50         89.53         3.15 o
   5   6   3        252.64        243.46         5.13 o
   6   6   3          6.83          8.08         1.55 o
  -6   7   3         56.32         67.46         3.85 o
  -5   7   3        122.39        120.22         3.19 o
  -4   7   3        475.87        466.68         6.42 o
  -3   7   3         34.58         39.60         1.88 o
  -2   7   3       1332.59       1373.41        16.00 o
  -1   7   3         77.84         62.06         1.73 o
   0   7   3          3.76          5.78         1.16 o
   1   7   3       2537.59       2624.46        24.47 o
   2   7   3          2.06          8.01         1.04 o
   3   7   3       1153.90       1129.35         9.38 o
   4   7   3          1.16          4.44         1.76 o
   5   7   3         23.77         28.89         2.34 o
   6   7   3         12.70         14.31         1.85 o
  -6   8   3        322.45        317.28         5.38 o
  -5   8   3        184.54        198.52         3.62 o
  -4   8   3         23.99         25.03         1.60 o
  -3   8   3         11.84          9.61         1.39 o
  -2   8   3         36.98         29.06         1.77 o
  -1   8   3        375.03        391.42         5.02 o
   0   8   3        981.31       1055.92        11.06 o
   1   8   3         15.41         19.11         1.43 o
   2   8   3        559.45        528.39         5.86 o
   3   8   3        680.12        650.36         6.30 o
   4   8   3        129.38        139.48         3.28 o
   5   8   3        333.92        329.50         5.76 o
   6   8   3         28.16         28.08         2.46 o
  -6   9   3          0.54          0.36         1.41 o
  -5   9   3        276.87        275.46         5.19 o
  -4   9   3          8.87          9.91         1.46 o
  -3   9   3        728.46        733.64         7.20 o
  -2   9   3        339.13        307.96         4.98 o
  -1   9   3       1599.05       1698.25        24.74 o
   0   9   3        449.93        482.89         6.98 o
   1   9   3        577.55        641.12         6.89 o
   2   9   3         28.41         25.14         1.48 o
   3   9   3        116.42        113.15         2.72 o
   4   9   3        775.77        719.96         7.74 o
   5   9   3         32.80         41.19         3.21 o
   6   9   3         10.70         10.30         1.41 o
  -6  10   3          7.63         13.52         3.50 o
  -5  10   3         18.48         14.81         1.60 o
  -4  10   3        280.15        264.71         4.10 o
  -3  10   3         65.58         64.45         2.66 o
  -2  10   3        151.54        143.53         2.62 o
  -1  10   3        540.87        548.62         5.24 o
   0  10   3          3.96          1.85         1.26 o
   1  10   3        146.37        139.92         2.48 o
   2  10   3         17.49         16.76         1.36 o
   3  10   3        258.95        248.42         4.44 o
   4  10   3        494.88        462.86         5.58 o
   5  10   3        443.81        431.77         7.04 o
  -5  11   3         41.32         46.82         2.51 o
  -4  11   3        178.77        173.01         3.36 o
  -3  11   3        657.87        661.15         7.03 o
  -2  11   3        375.90        362.95         4.55 o
  -1  11   3          2.28          2.92         1.28 o
   0  11   3        148.10        129.79         2.79 o
   1  11   3        209.35        177.19         3.35 o
   2  11   3        551.27        534.08         6.77 o
   3  11   3         51.13         49.06         2.75 o
   4  11   3          1.12          0.00         1.46 o
   5  11   3         91.42         88.41         3.85 o
  -5  12   3        243.81        245.42         4.65 o
  -4  12   3        233.13        232.96         4.00 o
  -3  12   3        150.44        152.26         2.97 o
  -2  12   3          5.09          5.24         1.36 o
  -1  12   3        160.89        175.02         3.67 o
   0  12   3        195.60        196.71         3.38 o
   1  12   3       1799.53       1736.70        19.07 o
   2  12   3         55.31         51.90         2.44 o
   3  12   3          0.78          0.27         1.68 o
   4  12   3          5.94          3.66         1.94 o
   5  12   3         47.32         52.92         3.03 o
  -5  13   3         54.31         59.83         2.70 o
  -4  13   3          1.21         -0.08         1.91 o
  -3  13   3          5.35          1.87         1.41 o
  -2  13   3        379.33        354.07         4.51 o
  -1  13   3        767.92        778.30         8.28 o
   0  13   3        715.75        696.74         6.93 o
   1  13   3        482.53        410.44         5.37 o
   2  13   3        386.43        360.20         4.83 o
   3  13   3         10.42         10.25         1.52 o
   4  13   3          3.29          0.43         1.22 o
   5  13   3          3.46          7.66         2.73 o
  -4  14   3          8.98         10.73         2.12 o
  -3  14   3          8.33          9.37         1.44 o
  -2  14   3         16.16         14.83         1.41 o
  -1  14   3        341.09        346.17         4.94 o
   0  14   3        887.75        877.21         8.69 o
   1  14   3        373.50        366.24         4.86 o
   2  14   3        118.79        125.15         3.08 o
   3  14   3          7.34          6.74         1.44 o
   4  14   3        382.53        381.47        11.32 o
  -4  15   3         30.13         28.74         3.22 o
  -3  15   3         49.92         53.35         2.95 o
  -2  15   3          2.53          1.43         1.65 o
  -1  15   3        179.55        170.18         3.28 o
   0  15   3         79.08         83.72         2.75 o
   1  15   3         54.45         54.65         2.87 o
   2  15   3        224.66        215.65         4.20 o
   3  15   3         36.00         39.29         2.22 o
   4  15   3         20.33         23.07         2.84 o
  -3  16   3          4.69          4.40         1.24 o
  -2  16   3          2.96          3.97         1.24 o
  -1  16   3          0.94          0.33         1.61 o
   0  16   3          2.35          3.47         1.23 o
   1  16   3        129.38        136.99         4.09 o
   2  16   3         36.52         48.54         2.49 o
   3  16   3          3.29          0.22         1.07 o
  -3  17   3          0.88          0.33         1.44 o
  -2  17   3          5.06          4.42         1.15 o
  -1  17   3         83.04        103.98         2.25 o
   0  17   3         11.92         13.34         2.54 o
   1  17   3         79.70         84.66         2.73 o
   2  17   3          5.71          7.26         1.52 o
   3  17   3         40.84         46.02         4.91 o
  -2  18   3         78.76         83.15         4.77 o
  -1  18   3          2.56          2.04         1.14 o
   0  18   3          0.92          2.62         1.41 o
   1  18   3         29.96         33.21         2.18 o
   2  18   3         20.78         22.13         3.28 o
  -6   0   4        171.26        163.29         6.93 o
  -4   0   4       1076.10       1097.31        12.04 o
  -2   0   4        752.14        828.73        13.86 o
   0   0   4      10074.54       9535.87       259.56 o
   2   0   4          1.33          2.62         0.93 o
   4   0   4       2148.21       2161.73        26.43 o
   6   0   4          0.87          3.50         2.06 o
  -7   1   4        433.46        435.63        10.94 o
  -6   1   4        129.85        136.07         3.83 o
  -5   1   4          4.81          5.55         1.41 o
  -4   1   4        308.12        300.54         3.50 o
  -3   1   4        341.19        332.26         4.82 o
  -2   1   4        312.24        347.06         4.53 o
  -1   1   4      12983.81      12455.97       197.81 o
   0   1   4        838.07        823.03        11.30 o
   1   1   4       6427.10       6578.09        80.08 o
   2   1   4         42.69         51.36         1.24 o
   3   1   4       1142.40       1304.21        15.43 o
   4   1   4        168.04        178.91         3.05 o
   5   1   4         26.30         15.95         1.66 o
   6   1   4          8.77          7.30         1.45 o
  -7   2   4        104.30        105.58         3.28 o
  -6   2   4          2.33          3.13         1.62 o
  -5   2   4        260.27        261.67         3.54 o
  -4   2   4       1290.95       1366.69        11.11 o
  -3   2   4         23.27         27.84         1.97 o
  -2   2   4       1235.62       1134.31        14.53 o
  -1   2   4       7108.22       7191.23       111.13 o
   0   2   4         71.08         68.34         1.56 o
   1   2   4       4194.02       4068.24        56.18 o
   2   2   4        543.13        589.80        13.00 o
   3   2   4        129.71        106.97         2.93 o
   4   2   4          6.49          3.18         1.47 o
   5   2   4         67.98         79.04         3.77 o
   6   2   4         11.47         12.10         1.45 o
  -7   3   4         25.12         23.83         2.84 o
  -6   3   4         48.40         46.42         2.81 o
  -5   3   4         53.04         55.03         2.30 o
  -4   3   4          9.71          5.47         1.30 o
  -3   3   4        708.41        678.65        11.33 o
  -2   3   4         95.67         75.10         2.05 o
  -1   3   4          0.92         -0.95         0.95 o
   0   3   4        364.30        301.98         4.59 o
   1   3   4       5282.15       5366.60       124.34 o
   2   3   4         74.67         77.97         1.65 o
   3   3   4        136.66        176.41         3.68 o
   4   3   4          3.15          5.33         1.39 o
   5   3   4        175.97        172.60         3.44 o
   6   3   4         19.31         13.66         1.67 o
  -6   4   4         15.51         17.76         1.54 o
  -5   4   4        517.77        511.34         5.45 o
  -4   4   4        453.51        454.51         4.53 o
  -3   4   4       1120.11       1214.89        23.62 o
  -2   4   4          5.69         10.80         1.61 o
  -1   4   4       1080.26       1024.95        15.73 o
   0   4   4         90.30         58.59         1.53 o
   1   4   4          8.44          3.56         0.73 o
   2   4   4        342.51        330.16         4.62 o
   3   4   4          7.53          4.39         1.33 o
   4   4   4         51.30         42.42         2.62 o
   5   4   4         50.11         61.97         2.89 o
   6   4   4          3.78          5.74         1.37 o
  -6   5   4          0.20         -0.08         1.34 o
  -5   5   4        460.31        467.04         5.26 o
  -4   5   4         66.91         69.42         2.24 o
  -3   5   4        146.33        160.81         3.03 o
  -2   5   4        263.16        244.76         3.75 o
  -1   5   4        505.37        481.52         5.89 o
   0   5   4       2624.87       2621.90        32.24 o
   1   5   4       1876.14       1796.02        20.51 o
   2   5   4       1222.57       1393.45        15.21 o
   3   5   4        261.82        263.88         3.77 o
   4   5   4       1493.10       1522.08        12.83 o
   5   5   4         11.72         12.39         1.65 o
   6   5   4        111.26        107.04         5.30 o
  -6   6   4        501.08        497.04         5.82 o
  -5   6   4         37.37         39.31         2.29 o
  -4   6   4        233.17        227.80         3.44 o
  -3   6   4        551.38        536.17         5.70 o
  -2   6   4        299.47        327.85         4.52 o
  -1   6   4        515.95        550.49         7.62 o
   0   6   4         30.23         29.35         1.37 o
   1   6   4       5040.81       5510.48        61.54 o
   2   6   4         45.16         64.70         1.85 o
   3   6   4         73.32         72.69         2.22 o
   4   6   4         87.62         79.91         2.96 o
   5   6   4         98.26         94.32         3.51 o
   6   6   4         11.49          8.85         1.45 o
  -6   7   4        172.54        186.60         3.22 o
  -5   7   4        194.06        200.71         3.42 o
  -4   7   4        112.68        110.75         2.81 o
  -3   7   4        240.31        231.84         3.31 o
  -2   7   4        807.12        773.43         8.98 o
  -1   7   4          4.53          4.31         0.79 o
   0   7   4       2347.07       2396.88        40.57 o
   1   7   4          7.52          7.22         0.81 o
   2   7   4         32.00         16.61         1.27 o
   3   7   4        253.72        239.16         3.79 o
   4   7   4         33.26         40.35         2.31 o
   5   7   4         89.04         91.17         3.16 o
   6   7   4          3.47          1.87         1.45 o
  -6   8   4        143.13        121.54         3.12 o
  -5   8   4        378.88        391.03         5.05 o
  -4   8   4          7.71          9.58         1.44 o
  -3   8   4        178.26        210.71         3.09 o
  -2   8   4        188.29        229.99         3.68 o
  -1   8   4       1483.20       1540.18        16.85 o
   0   8   4        159.28        128.96         2.33 o
   1   8   4        730.45        803.20         8.25 o
   2   8   4         13.25         14.50         1.44 o
   3   8   4        300.54        281.29         3.64 o
   4   8   4         21.04         18.76         1.70 o
   5   8   4          1.10          0.98         1.56 o
   6   8   4        213.79        205.63         4.76 o
  -6   9   4         42.53         44.80         2.82 o
  -5   9   4        252.61        234.44         4.97 o
  -4   9   4          6.02          6.88         1.43 o
  -3   9   4        670.19        662.80         6.67 o
  -2   9   4        471.59        445.14         5.91 o
  -1   9   4        188.61        157.83         3.21 o
   0   9   4        592.71        644.25         7.93 o
   1   9   4        683.35        701.47         7.43 o
   2   9   4        154.31        127.02         2.49 o
   3   9   4        287.03        275.02         3.63 o
   4   9   4          0.20          2.52         1.52 o
   5   9   4        412.16        410.76         6.66 o
   6   9   4         12.05         10.85         2.87 o
  -6  10   4         36.51         35.59         3.93 o
  -5  10   4         39.44         40.52         2.52 o
  -4  10   4        241.16        226.43         3.60 o
  -3  10   4        853.60        858.58         8.51 o
  -2  10   4        112.35         88.89         2.77 o
  -1  10   4         58.68         56.64         2.01 o
   0  10   4          0.80          3.11         1.09 o
   1  10   4        288.67        275.15         3.37 o
   2  10   4         73.53         70.82         2.36 o
   3  10   4        192.21        187.38         3.74 o
   4  10   4        230.58        218.07         3.80 o
   5  10   4         67.71         64.32         3.06 o
  -5  11   4          0.49         -0.85         1.31 o
  -4  11   4        317.12        296.35         4.06 o
  -3  11   4         68.65         70.21         2.66 o
  -2  11   4        506.28        501.09         5.59 o
  -1  11   4          0.00          1.34         1.55 o
   0  11   4       1071.64       1036.66         8.67 o
   1  11   4          1.17          1.10         1.28 o
   2  11   4        130.31        124.42         3.26 o
   3  11   4         97.69        113.32         3.22 o
   4  11   4        639.44        596.58         7.91 o
   5  11   4         73.20         75.62         3.18 o
  -5  12   4         91.04         87.75         6.04 o
  -4  12   4         12.38         10.34         1.69 o
  -3  12   4        238.82        226.59         3.72 o
  -2  12   4        575.96        546.01         6.29 o
  -1  12   4         12.02          7.16         1.57 o
   0  12   4        255.14        227.44         3.54 o
   1  12   4       2007.81       1942.96        15.83 o
   2  12   4         18.88         19.61         1.88 o
   3  12   4        442.87        428.04         5.89 o
   4  12   4        187.74        180.19         3.50 o
   5  12   4         18.43         16.90         2.44 o
  -5  13   4        149.72        165.45         4.24 o
  -4  13   4        167.75        166.14         3.30 o
  -3  13   4        147.51        157.53         3.15 o
  -2  13   4        858.85        913.44         8.90 o
  -1  13   4        164.66        150.06         3.17 o
   0  13   4         97.06         81.55         2.48 o
   1  13   4        298.41        279.03         3.90 o
   2  13   4         33.76         25.33         2.17 o
   3  13   4        584.90        553.97         6.29 o
   4  13   4          0.42         -0.62         1.25 o
   5  13   4         16.24         10.72         1.91 o
  -4  14   4        183.82        215.19         3.90 o
  -3  14   4         62.80         51.31         3.68 o
  -2  14   4          0.31          1.35         1.39 o
  -1  14   4         71.72         86.79         2.87 o
   0  14   4        185.27        181.95         3.19 o
   1  14   4          5.33          5.87         1.43 o
   2  14   4         11.04          8.31         1.43 o
   3  14   4          3.11          3.97         1.41 o
   4  14   4          0.00          0.59         1.31 o
  -4  15   4        104.40         86.64         2.75 o
  -3  15   4         80.24         70.47         2.70 o
  -2  15   4          3.05          4.19         1.40 o
  -1  15   4        137.26        133.72         3.00 o
   0  15   4        219.11        180.82         3.42 o
   1  15   4         68.65         81.17         2.66 o
   2  15   4        273.94        255.75         5.87 o
   3  15   4          3.83          6.14         1.28 o
   4  15   4          0.98          0.33         1.68 o
  -3  16   4         10.71         14.40         1.71 o
  -2  16   4         16.74         20.77         1.43 o
  -1  16   4        192.59        229.15         4.16 o
   0  16   4        207.49        189.70         4.55 o
   1  16   4         15.69         11.99         2.11 o
   2  16   4          0.91          0.72         1.22 o
   3  16   4          0.07         -0.26         1.17 o
  -3  17   4          0.13          0.79         1.36 o
  -2  17   4         76.69         90.53         2.41 o
  -1  17   4         13.31         12.16         1.15 o
   0  17   4         19.33         16.78         1.76 o
   1  17   4         95.42         92.10         3.13 o
   2  17   4          0.02          1.31         1.70 o
  -2  18   4         67.80         67.14         2.75 o
  -1  18   4        208.89        226.04         3.53 o
   0  18   4          0.04          1.80         1.68 o
   1  18   4         29.59         32.09         2.27 o
   2  18   4          0.00          0.33         1.07 o
  -7   0   5         36.71         34.48         2.84 o
  -5   0   5          8.15          9.18         2.14 o
  -3   0   5       1008.80       1021.48        17.65 o
  -1   0   5     150942.62     125823.62      5488.87 o
   1   0   5       8235.63       8268.22       264.08 o
   3   0   5        165.22        221.75         5.01 o
   5   0   5       2636.34       2609.27        33.65 o
  -7   1   5        200.87        187.04         3.76 o
  -6   1   5          5.66          8.60         1.84 o
  -5   1   5        184.82        185.53         3.13 o
  -4   1   5        406.93        403.47         4.01 o
  -3   1   5         43.73         38.13         2.15 o
  -2   1   5        410.15        380.50         5.28 o
  -1   1   5      27614.36      25970.56       353.22 o
   0   1   5        620.97        565.63         7.87 o
   1   1   5       2547.23       2583.86        35.39 o
   2   1   5       6322.86       6858.69        70.64 o
   3   1   5          3.37          3.67         1.17 o
   4   1   5         89.58         87.66         2.28 o
   5   1   5         78.77         75.53         2.74 o
   6   1   5         10.31          8.21         1.47 o
  -7   2   5          0.04         -1.12         1.12 o
  -6   2   5         31.36         30.67         2.59 o
  -5   2   5         18.60         15.44         1.51 o
  -4   2   5        895.20        924.89         7.78 o
  -3   2   5          0.36          0.54         1.12 o
  -2   2   5        307.04        341.64         7.11 o
  -1   2   5        397.33        398.32        11.22 o
   0   2   5       8689.49       8284.38       161.19 o
   1   2   5          5.08          7.68         1.32 o
   2   2   5       1218.03       1388.02        16.06 o
   3   2   5        247.16        251.60         4.36 o
   4   2   5       1005.51       1047.74         9.25 o
   5   2   5        584.27        634.37         7.16 o
   6   2   5         32.14         32.62         2.34 o
  -7   3   5         81.47         78.65         3.15 o
  -6   3   5         68.90         65.80         3.07 o
  -5   3   5        230.81        218.78         3.37 o
  -4   3   5        926.60        944.85         8.05 o
  -3   3   5        867.11        939.72        12.77 o
  -2   3   5        848.99        833.81        11.14 o
  -1   3   5       4489.19       4343.72        97.94 o
   0   3   5        551.55        531.84         7.04 o
   1   3   5       1622.73       1629.77        29.25 o
   2   3   5       2356.37       2465.36        26.04 o
   3   3   5          2.39          2.32         1.51 o
   4   3   5        144.57        148.04         3.01 o
   5   3   5         75.72         89.84         3.08 o
   6   3   5          5.15          1.69         1.32 o
  -6   4   5        384.60        395.06         5.02 o
  -5   4   5        173.14        173.25         3.03 o
  -4   4   5        297.72        312.92         3.62 o
  -3   4   5        383.51        430.11         6.55 o
  -2   4   5        158.28        158.10         2.68 o
  -1   4   5       4468.93       4560.57        56.06 o
   0   4   5         59.73         73.06         1.57 o
   1   4   5       1377.39       1376.49        15.87 o
   2   4   5        378.07        403.67         5.27 o
   3   4   5        329.02        294.57         4.71 o
   4   4   5         27.26         29.43         1.81 o
   5   4   5        131.08        134.47         3.46 o
   6   4   5        118.61        117.31         4.01 o
  -6   5   5         17.08         24.98         2.10 o
  -5   5   5         18.88         29.42         1.78 o
  -4   5   5          9.22          8.79         1.33 o
  -3   5   5         18.04         19.45         1.65 o
  -2   5   5       2112.99       2202.89        49.77 o
  -1   5   5         19.14         24.63         1.26 o
   0   5   5         24.13         14.57         1.03 o
   1   5   5        495.02        494.48         6.90 o
   2   5   5        700.76        697.03         8.06 o
   3   5   5        131.02        141.75         3.01 o
   4   5   5       2772.03       2744.88        26.31 o
   5   5   5         93.92        101.39         3.46 o
   6   5   5         25.16         24.76         3.16 o
  -6   6   5        800.95        822.60         8.72 o
  -5   6   5         22.58         21.47         1.71 o
  -4   6   5         96.01        100.40         3.77 o
  -3   6   5        508.36        558.37         5.47 o
  -2   6   5       1419.55       1460.20        16.36 o
  -1   6   5        280.51        262.61         3.75 o
   0   6   5        584.14        557.23         6.51 o
   1   6   5       2093.16       2233.29        30.91 o
   2   6   5        784.79        842.56        10.52 o
   3   6   5         97.83         94.19         2.66 o
   4   6   5        139.38        132.83         3.28 o
   5   6   5          0.03         -1.07         1.63 o
   6   6   5         15.31         11.92         2.12 o
  -6   7   5         47.09         45.91         2.83 o
  -5   7   5        410.01        439.46         5.20 o
  -4   7   5        214.46        217.10         3.34 o
  -3   7   5         67.34         67.56         2.54 o
  -2   7   5         20.24         24.25         1.59 o
  -1   7   5        894.04        856.60         9.91 o
   0   7   5       5156.93       5696.57        55.21 o
   1   7   5        314.43        301.64         4.02 o
   2   7   5        146.16        183.70         3.51 o
   3   7   5        111.13        108.47         2.57 o
   4   7   5        230.80        195.68         3.59 o
   5   7   5          4.71          6.39         1.64 o
   6   7   5          3.73          0.94         1.70 o
  -6   8   5          2.89          3.53         1.46 o
  -5   8   5        337.97        344.09         4.41 o
  -4   8   5         12.23         14.47         1.43 o
  -3   8   5        482.89        513.12         5.19 o
  -2   8   5       2640.94       2944.45        37.67 o
  -1   8   5          0.73          2.25         0.99 o
   0   8   5        558.35        592.53         7.14 o
   1   8   5         44.98         45.82         1.82 o
   2   8   5        116.83        121.91         3.88 o
   3   8   5       1108.84       1085.12         9.56 o
   4   8   5        583.29        535.13         6.06 o
   5   8   5         66.87         69.34         6.06 o
   6   8   5         60.91         69.21         3.03 o
  -6   9   5         41.70         37.25         2.98 o
  -5   9   5         26.27         28.86         2.40 o
  -4   9   5         18.68         17.16         1.39 o
  -3   9   5        105.22        112.00         2.62 o
  -2   9   5         40.92         36.80         1.84 o
  -1   9   5        913.80        911.60        11.30 o
   0   9   5         94.06        106.50         2.53 o
   1   9   5         48.22         35.02         1.69 o
   2   9   5        122.87        142.47         2.76 o
   3   9   5        501.86        516.65         6.29 o
   4   9   5        121.89        149.04         3.44 o
   5   9   5        151.10        155.80         3.81 o
   6   9   5          3.71         -0.16         2.20 o
  -6  10   5         12.03         10.49         2.62 o
  -5  10   5         36.19         40.01         2.37 o
  -4  10   5          1.93          3.06         1.43 o
  -3  10   5        879.49        908.66         8.94 o
  -2  10   5        791.16        799.32        10.00 o
  -1  10   5       1258.99       1280.44        10.79 o
   0  10   5        574.99        547.38         5.31 o
   1  10   5        459.20        461.14         4.54 o
   2  10   5         19.48         18.62         1.49 o
   3  10   5       1111.42       1108.43        11.02 o
   4  10   5         41.54         31.68         2.08 o
   5  10   5          0.23         -0.65         1.58 o
  -5  11   5        711.58        740.55        15.29 o
  -4  11   5          0.00         -0.44         1.39 o
  -3  11   5         92.19         90.74         2.78 o
  -2  11   5         22.84         24.62         1.75 o
  -1  11   5        283.44        276.62         3.55 o
   0  11   5         57.78         73.59         2.33 o
   1  11   5         32.28         41.96         1.98 o
   2  11   5          2.86          2.01         1.58 o
   3  11   5         23.14         32.62         2.34 o
   4  11   5         10.29         17.88         1.88 o
   5  11   5         55.87         63.59         4.55 o
  -5  12   5         74.80         72.18         3.18 o
  -4  12   5        246.32        240.35         4.59 o
  -3  12   5        636.95        637.05         7.16 o
  -2  12   5        155.04        145.34         2.85 o
  -1  12   5        252.42        223.52         4.92 o
   0  12   5        661.91        631.67         7.53 o
   1  12   5        554.52        560.83         7.09 o
   2  12   5        115.03        115.43         2.90 o
   3  12   5          9.69          6.57         1.55 o
   4  12   5        563.52        544.06         7.07 o
   5  12   5         16.94         26.36         3.43 o
  -5  13   5         27.66         33.02         2.27 o
  -4  13   5         39.06         43.39         2.59 o
  -3  13   5        298.53        286.74         4.41 o
  -2  13   5       1379.26       1376.07        12.78 o
  -1  13   5         12.85         11.91         1.45 o
   0  13   5        179.26        163.09         2.97 o
   1  13   5        532.73        572.00         6.24 o
   2  13   5        612.10        631.86         7.68 o
   3  13   5         17.49         11.10         1.44 o
   4  13   5         37.22         36.77         2.14 o
  -4  14   5          0.14          1.90         1.29 o
  -3  14   5         59.84         47.63         3.00 o
  -2  14   5        416.60        436.49         5.16 o
  -1  14   5         27.44         23.16         1.95 o
   0  14   5       1443.12       1434.90        13.18 o
   1  14   5       1363.69       1295.89        20.64 o
   2  14   5         80.88         70.44         2.59 o
   3  14   5         12.90         13.80         1.54 o
   4  14   5         98.32        119.04         3.68 o
  -4  15   5          0.22          3.22         1.41 o
  -3  15   5        111.88        101.99         2.90 o
  -2  15   5          0.04          0.66         1.54 o
  -1  15   5          0.44          2.71         1.34 o
   0  15   5          2.89          3.40         1.49 o
   1  15   5       1146.62       1099.85        14.01 o
   2  15   5         97.89         97.96         3.00 o
   3  15   5          5.48          8.62         1.19 o
   4  15   5        100.81        116.80         4.63 o
  -3  16   5         32.66         30.28         2.87 o
  -2  16   5         18.88         28.21         1.99 o
  -1  16   5          7.39          5.27         1.40 o
   0  16   5         96.41         99.55         2.94 o
   1  16   5         96.41        101.45         3.17 o
   2  16   5          0.21         -0.91         1.48 o
   3  16   5         46.42         58.82         3.20 o
  -3  17   5         44.42         47.94         2.75 o
  -2  17   5         81.30         95.92         2.75 o
  -1  17   5          2.65          1.67         1.03 o
   0  17   5         37.04         49.04         2.55 o
   1  17   5         15.67         17.89         1.94 o
   2  17   5         33.75         29.62         2.22 o
  -2  18   5         48.51         47.52         6.55 o
  -1  18   5          1.14         -0.47         1.35 o
   0  18   5          6.63          3.80         1.30 o
   1  18   5          4.68          3.50         1.51 o
  -6   0   6          4.01          1.80         2.18 o
  -4   0   6       2368.00       2492.83        23.88 o
  -2   0   6       6713.10       7041.40       111.00 o
   0   0   6      28339.49      27212.35       519.79 o
   2   0   6        307.79        375.38         6.20 o
   4   0   6       1742.59       1774.86        19.96 o
   6   0   6        173.51        177.36         4.88 o
  -7   1   6          2.06          1.75         1.17 o
  -6   1   6         60.52         69.67         2.82 o
  -5   1   6        312.70        322.38         4.21 o
  -4   1   6         12.99         11.71         1.32 o
  -3   1   6        720.29        728.32         8.42 o
  -2   1   6        557.48        604.57         6.94 o
  -1   1   6       4748.19       4710.10        74.17 o
   0   1   6       1082.41       1123.70        14.07 o
   1   1   6        322.81        329.20         7.32 o
   2   1   6       5730.15       6431.54        71.62 o
   3   1   6         52.03         53.82         2.27 o
   4   1   6          0.04         -0.15         1.32 o
   5   1   6        263.63        240.50         3.64 o
   6   1   6        145.37        145.34         3.93 o
  -7   2   6        518.33        522.01         6.42 o
  -6   2   6        300.51        320.02         4.36 o
  -5   2   6         11.71         13.85         1.41 o
  -4   2   6         16.08         16.47         1.56 o
  -3   2   6          0.53          2.53         1.24 o
  -2   2   6       1149.57       1131.90        14.66 o
  -1   2   6      24255.61      22333.14       350.66 o
   0   2   6         44.40         46.04         1.33 o
   1   2   6       2373.06       2431.42        30.01 o
   2   2   6          2.62          1.84         0.66 o
   3   2   6       1644.15       1705.79        20.24 o
   4   2   6         64.76         67.45         2.54 o
   5   2   6       1692.13       1628.91        14.18 o
   6   2   6        155.21        163.16         3.44 o
  -6   3   6        108.02        103.12         2.60 o
  -5   3   6        347.51        348.14         4.10 o
  -4   3   6        143.41        153.84         2.85 o
  -3   3   6         54.13         59.38         3.52 o
  -2   3   6        178.54        149.41         2.93 o
  -1   3   6       3442.61       3457.76        48.75 o
   0   3   6       3178.22       3211.29        39.28 o
   1   3   6         64.78         61.68         1.76 o
   2   3   6        766.11        822.78         9.19 o
   3   3   6         18.62         11.80         1.47 o
   4   3   6          5.15          9.25         1.44 o
   5   3   6        641.30        601.47         7.18 o
   6   3   6        109.05        118.55         2.99 o
  -6   4   6        525.23        546.64         6.25 o
  -5   4   6         18.83         19.77         1.53 o
  -4   4   6        160.95        174.27         2.75 o
  -3   4   6         13.57         13.86         1.44 o
  -2   4   6        663.21        701.44         8.56 o
  -1   4   6       1608.29       1585.09        18.20 o
   0   4   6       2020.70       2014.46        24.93 o
   1   4   6          2.30         -0.56         0.56 o
   2   4   6        748.16        754.09        10.12 o
   3   4   6        163.00        187.27         3.42 o
   4   4   6         67.16         77.88         2.92 o
   5   4   6        412.68        411.92         5.46 o
   6   4   6         49.20         59.06         2.73 o
  -6   5   6         47.18         48.24         2.27 o
  -5   5   6         93.19         96.64         2.54 o
  -4   5   6         45.19         39.76         1.82 o
  -3   5   6       1252.14       1336.85        15.97 o
  -2   5   6        394.43        381.02         6.16 o
  -1   5   6        215.64        203.93         3.21 o
   0   5   6         53.00         33.06         1.61 o
   1   5   6       5404.78       5776.17        70.58 o
   2   5   6       1973.57       2152.29        34.30 o
   3   5   6        699.92        701.36         7.64 o
   4   5   6       1422.35       1442.01        15.63 o
   5   5   6         21.11         20.51         1.79 o
   6   5   6         43.20         49.60         2.72 o
  -6   6   6         83.61         92.23         2.75 o
  -5   6   6          1.72          3.65         1.31 o
  -4   6   6         78.21         73.40         2.84 o
  -3   6   6        423.78        453.03         4.57 o
  -2   6   6        296.59        265.41         3.96 o
  -1   6   6        277.92        245.21         5.06 o
   0   6   6        771.61        817.51         9.26 o
   1   6   6       4048.49       4355.04        45.37 o
   2   6   6         61.21         57.22         2.21 o
   3   6   6        636.71        621.50         6.77 o
   4   6   6         28.52         30.78         2.31 o
   5   6   6        751.98        725.72         8.80 o
   6   6   6        246.17        232.74         5.00 o
  -6   7   6        163.49        158.93         3.28 o
  -5   7   6        830.34        842.28         7.71 o
  -4   7   6         45.98         53.10         2.30 o
  -3   7   6        392.22        414.23         4.32 o
  -2   7   6        442.00        384.34         6.21 o
  -1   7   6         82.96         94.48         2.15 o
   0   7   6       3356.40       3666.14        41.92 o
   1   7   6        512.97        551.90         6.24 o
   2   7   6         48.53         43.58         3.84 o
   3   7   6        576.72        555.83         5.91 o
   4   7   6          1.72          2.72         1.52 o
   5   7   6        258.32        246.28         4.23 o
   6   7   6          0.99          0.00         1.51 o
  -6   8   6          4.14          2.15         1.46 o
  -5   8   6       1165.05       1190.29        12.25 o
  -4   8   6         97.66        102.21         2.55 o
  -3   8   6        505.84        514.43         5.16 o
  -2   8   6        128.13        126.07         2.78 o
  -1   8   6       1337.93       1509.35        16.56 o
   0   8   6        965.22        994.49        13.63 o
   1   8   6        282.03        208.01         3.59 o
   2   8   6       1008.44        951.45        10.44 o
   3   8   6       1970.95       1975.81        16.18 o
   4   8   6        278.91        284.84         4.23 o
   5   8   6         38.34         29.11         2.69 o
   6   8   6          3.77          1.75         1.51 o
  -6   9   6          3.90          3.35         2.25 o
  -5   9   6         56.94         62.86         2.58 o
  -4   9   6        283.31        273.15         3.68 o
  -3   9   6         11.98          6.12         1.42 o
  -2   9   6        316.19        341.60         4.54 o
  -1   9   6        607.51        608.07         6.77 o
   0   9   6         31.40         42.57         1.97 o
   1   9   6         48.45         44.63         1.87 o
   2   9   6         58.58         68.86         2.32 o
   3   9   6       1164.81       1099.53         9.37 o
   4   9   6       1058.71        984.51         9.59 o
   5   9   6         64.21         58.63         3.03 o
  -5  10   6         31.45         32.93         2.25 o
  -4  10   6        142.59        142.47         2.96 o
  -3  10   6          2.76          1.46         1.39 o
  -2  10   6        508.75        469.46         4.86 o
  -1  10   6          2.32          5.44         1.03 o
   0  10   6        110.62         98.66         2.93 o
   1  10   6         49.71         59.70         2.07 o
   2  10   6        577.53        608.43         6.49 o
   3  10   6         33.73         29.79         1.99 o
   4  10   6         28.77         20.30         2.01 o
   5  10   6          6.04          5.26         2.06 o
  -5  11   6          4.75          8.91         1.42 o
  -4  11   6        345.81        342.57         4.93 o
  -3  11   6         19.44         15.93         1.49 o
  -2  11   6        387.23        377.66         4.88 o
  -1  11   6        558.56        560.98         5.72 o
   0  11   6          1.98          5.80         1.27 o
   1  11   6         13.63          9.49         1.31 o
   2  11   6       1211.67       1159.46        12.08 o
   3  11   6        606.30        577.75         6.58 o
   4  11   6        319.66        293.88         5.09 o
   5  11   6         15.49         21.34         3.63 o
  -5  12   6        332.44        344.70         9.45 o
  -4  12   6          1.89          2.85         1.47 o
  -3  12   6        212.24        221.22         3.80 o
  -2  12   6        165.67        154.04         3.15 o
  -1  12   6        283.21        314.22         4.41 o
   0  12   6       1354.96       1327.17        12.28 o
   1  12   6        483.60        472.83         5.63 o
   2  12   6        544.02        502.58         5.70 o
   3  12   6        288.96        292.20         4.33 o
   4  12   6         12.77         11.60         1.64 o
   5  12   6          6.61          9.36         1.85 o
  -5  13   6        102.61        110.07         3.23 o
  -4  13   6          5.89          7.31         1.47 o
  -3  13   6        553.64        502.97         5.95 o
  -2  13   6        886.66        912.49         9.04 o
  -1  13   6        665.47        646.61         6.86 o
   0  13   6         62.28         59.28         2.72 o
   1  13   6         41.90         28.03         1.82 o
   2  13   6         37.69         49.05         2.57 o
   3  13   6          6.39          3.05         1.66 o
   4  13   6         79.27         78.41         2.68 o
  -4  14   6        157.08        151.65         4.24 o
  -3  14   6        114.57        114.21         2.85 o
  -2  14   6        134.39        142.25         2.80 o
  -1  14   6        695.62        671.49         7.66 o
   0  14   6        125.61        134.81         3.35 o
   1  14   6       1039.85        986.30         9.52 o
   2  14   6        182.77        175.62         3.73 o
   3  14   6          2.65          2.10         1.46 o
   4  14   6          9.26          9.03         1.39 o
  -4  15   6          0.96          1.31         1.51 o
  -3  15   6        139.27        149.64         3.16 o
  -2  15   6         36.64         45.71         2.59 o
  -1  15   6         93.53         94.65         2.69 o
   0  15   6         11.83         18.57         1.58 o
   1  15   6          1.80          1.67         1.71 o
   2  15   6          2.38          3.18         1.42 o
   3  15   6         52.22         53.35         3.32 o
   4  15   6          1.53          0.00         3.93 o
  -3  16   6         58.18         56.90         2.43 o
  -2  16   6         75.41         65.87         2.25 o
  -1  16   6        140.15        134.17         2.79 o
   0  16   6         59.96         49.41         2.80 o
   1  16   6         18.07         26.75         3.13 o
   2  16   6        279.82        311.62         6.04 o
   3  16   6         18.30         29.72         3.03 o
  -2  17   6        222.80        258.18         6.17 o
  -1  17   6         13.61         13.49         1.12 o
   0  17   6          9.28         11.92         1.42 o
   1  17   6         38.95         34.08         2.55 o
   2  17   6         18.04         22.14         2.84 o
  -1  18   6          3.73          4.40         1.12 o
   0  18   6        102.72         90.78         2.79 o
   1  18   6        175.11        175.33         3.78 o
  -7   0   7         74.33         90.49         4.01 o
  -5   0   7          7.38          7.28         1.91 o
  -3   0   7        149.10        140.57         4.92 o
  -1   0   7       8956.24       8837.43       186.84 o
   1   0   7       7590.80       7895.58       152.02 o
   3   0   7         62.91         63.89         5.48 o
   5   0   7          0.91          0.90         2.01 o
  -6   1   7         37.85         43.98         2.22 o
  -5   1   7          5.87          5.03         1.37 o
  -4   1   7         32.11         38.13         1.81 o
  -3   1   7       2006.49       2048.23        26.02 o
  -2   1   7        392.12        419.70         6.06 o
  -1   1   7      19361.34      18734.25       337.14 o
   0   1   7       4519.93       4643.61        63.25 o
   1   1   7        161.81        131.54         1.95 o
   2   1   7       3306.40       3556.81        36.95 o
   3   1   7         36.32         51.26         2.43 o
   4   1   7        784.33        748.25         6.80 o
   5   1   7        650.39        649.97         6.58 o
   6   1   7        142.71        137.63         3.30 o
  -6   2   7        303.06        327.78         4.08 o
  -5   2   7         45.71         40.55         2.53 o
  -4   2   7        154.53        144.56         2.81 o
  -3   2   7        735.56        754.99        16.08 o
  -2   2   7        472.40        499.11         8.36 o
  -1   2   7       1961.93       1808.58        31.76 o
   0   2   7       4475.72       4652.23        56.63 o
   1   2   7       2069.70       2138.05        24.26 o
   2   2   7        660.77        716.03         9.84 o
   3   2   7        182.09        197.51         5.41 o
   4   2   7        579.56        519.00         5.66 o
   5   2   7         42.04         30.39         2.06 o
   6   2   7          3.33          5.16         1.37 o
  -6   3   7          0.15          0.38         1.29 o
  -5   3   7          2.60          6.06         1.30 o
  -4   3   7        130.21        134.17         2.63 o
  -3   3   7         11.60         15.74         1.44 o
  -2   3   7        813.69        854.35        11.14 o
  -1   3   7       1059.80        975.50        11.50 o
   0   3   7       3091.60       3100.62        34.69 o
   1   3   7          7.19         12.41         1.07 o
   2   3   7        552.53        664.96         9.36 o
   3   3   7        355.96        362.93         4.67 o
   4   3   7       1270.22       1313.93        11.27 o
   5   3   7        157.67        131.85         3.33 o
   6   3   7         82.89         88.45         2.94 o
  -6   4   7         48.20         41.90         2.25 o
  -5   4   7         96.75         99.49         2.60 o
  -4   4   7         12.88         12.87         1.41 o
  -3   4   7        105.02         98.42         2.39 o
  -2   4   7        278.22        274.92         4.69 o
  -1   4   7        630.03        681.25         8.37 o
   0   4   7        798.03        818.96         9.63 o
   1   4   7          6.41         13.73         1.64 o
   2   4   7          1.71          2.45         1.26 o
   3   4   7       1348.96       1310.38        11.04 o
   4   4   7         47.02         39.45         2.64 o
   5   4   7        586.20        568.01         6.50 o
   6   4   7          7.55          6.86         1.51 o
  -6   5   7          2.38          1.73         1.36 o
  -5   5   7         83.77         73.47         2.36 o
  -4   5   7        173.96        167.93         3.15 o
  -3   5   7         89.92         90.60         2.40 o
  -2   5   7        281.29        321.41         4.52 o
  -1   5   7        290.51        264.61         3.75 o
   0   5   7        176.96        167.42         3.11 o
   1   5   7          2.30          2.11         0.67 o
   2   5   7        118.43         97.44         2.83 o
   3   5   7         76.56         79.86         2.68 o
   4   5   7       1912.38       1891.38        16.92 o
   5   5   7         63.50         68.02         2.72 o
   6   5   7          1.46          4.22         1.34 o
  -6   6   7        246.48        267.26         4.14 o
  -5   6   7          0.70          1.02         1.19 o
  -4   6   7          6.16          8.68         1.45 o
  -3   6   7        205.59        208.10         2.95 o
  -2   6   7       1600.51       1696.49        18.47 o
  -1   6   7          7.26         21.75         1.67 o
   0   6   7        342.71        322.84         4.30 o
   1   6   7        139.25        127.26         2.82 o
   2   6   7         40.03         36.16         2.27 o
   3   6   7         65.08         64.33         2.43 o
   4   6   7        687.35        706.81         7.39 o
   5   6   7        126.11        111.09         3.55 o
   6   6   7         17.19         20.78         3.35 o
  -6   7   7          9.55         10.94         1.66 o
  -5   7   7        225.80        227.80         3.35 o
  -4   7   7       1216.97       1234.21        10.62 o
  -3   7   7        353.42        314.76         3.67 o
  -2   7   7         91.40         82.98         2.71 o
  -1   7   7         30.14         31.42         1.83 o
   0   7   7        403.37        398.51         5.57 o
   1   7   7        626.03        647.98         7.78 o
   2   7   7        766.22        770.63         8.39 o
   3   7   7         30.39         25.56         2.01 o
   4   7   7         30.80         35.12         2.14 o
   5   7   7          7.05          3.22         1.66 o
   6   7   7          0.00         -1.51         1.51 o
  -6   8   7          0.22         -1.07         1.39 o
  -5   8   7        559.29        536.72         5.64 o
  -4   8   7          0.12          1.97         1.24 o
  -3   8   7        138.77        140.85         2.65 o
  -2   8   7         61.35         51.51         2.02 o
  -1   8   7        595.47        628.70         7.70 o
   0   8   7         15.93         16.82         1.52 o
   1   8   7       1651.59       1799.54        16.29 o
   2   8   7        368.49        375.43         4.62 o
   3   8   7        933.02        850.79         9.36 o
   4   8   7        135.99        121.41         3.29 o
   5   8   7          2.65          2.15         1.39 o
   6   8   7          1.45          0.87         1.51 o
  -6   9   7          7.30          7.53         3.79 o
  -5   9   7        158.25        151.04         2.91 o
  -4   9   7         51.76         46.57         2.29 o
  -3   9   7          0.47         -1.06         1.47 o
  -2   9   7        120.43        116.73         2.54 o
  -1   9   7        209.84        199.32         5.50 o
   0   9   7         51.36         61.70         2.22 o
   1   9   7         13.00         16.41         1.30 o
   2   9   7        713.29        677.91         7.03 o
   3   9   7       1419.87       1349.23        11.60 o
   4   9   7        233.03        213.18         3.38 o
   5   9   7         22.28         17.95         2.53 o
  -5  10   7         89.94         96.83         2.84 o
  -4  10   7          0.22          0.37         1.32 o
  -3  10   7          6.28          7.82         1.31 o
  -2  10   7        198.31        178.39         3.07 o
  -1  10   7          2.07          2.49         1.30 o
   0  10   7         12.97          7.65         1.28 o
   1  10   7         24.21         32.84         1.85 o
   2  10   7          0.50          1.90         1.40 o
   3  10   7         17.38         22.40         1.66 o
   4  10   7         89.02         93.22         3.00 o
   5  10   7         39.62         24.76         2.54 o
  -5  11   7          0.03         -0.92         1.24 o
  -4  11   7         57.95         53.75         2.68 o
  -3  11   7        281.59        265.65         4.01 o
  -2  11   7         99.41         93.25         2.63 o
  -1  11   7        228.94        239.85         4.35 o
   0  11   7          9.31         11.34         1.45 o
   1  11   7         23.87         30.80         1.86 o
   2  11   7         37.75         42.82         2.29 o
   3  11   7        356.15        297.89         4.59 o
   4  11   7          0.13          0.44         1.79 o
   5  11   7         15.33         13.11         2.62 o
  -5  12   7          9.39          8.25         1.43 o
  -4  12   7          9.92         11.21         1.45 o
  -3  12   7        237.99        236.09         3.80 o
  -2  12   7         62.26         62.83         2.30 o
  -1  12   7        302.07        286.56         4.89 o
   0  12   7        975.05        965.17        10.19 o
   1  12   7        446.09        452.61         5.31 o
   2  12   7        360.24        338.82         4.74 o
   3  12   7        233.33        210.09         3.74 o
   4  12   7         70.55         76.69         2.93 o
   5  12   7         64.71         66.88         3.71 o
  -5  13   7         20.50         18.35         3.93 o
  -4  13   7         70.39         63.76         2.32 o
  -3  13   7          7.60          8.29         1.37 o
  -2  13   7       2358.26       2405.21        21.19 o
  -1  13   7        451.03        436.97         5.20 o
   0  13   7         46.65         36.47         2.18 o
   1  13   7         70.08         67.14         2.71 o
   2  13   7         94.76         87.85         2.79 o
   3  13   7        114.56         99.21         3.92 o
   4  13   7        111.71        128.09         4.10 o
  -4  14   7         40.05         43.31         2.35 o
  -3  14   7        237.12        226.74         3.65 o
  -2  14   7         25.02         20.68         1.61 o
  -1  14   7        122.60        127.93         3.02 o
   0  14   7         70.89         66.62         2.64 o
   1  14   7        182.05        198.12         3.85 o
   2  14   7        186.90        187.80         3.51 o
   3  14   7         32.02         37.84         2.36 o
   4  14   7        190.63        228.12         4.10 o
  -4  15   7          2.38          1.64         1.68 o
  -3  15   7         10.69          5.33         1.76 o
  -2  15   7        172.70        160.94         3.14 o
  -1  15   7        124.90        114.91         3.09 o
   0  15   7         26.95         23.18         2.46 o
   1  15   7          0.79          1.06         1.62 o
   2  15   7          6.66          4.29         1.37 o
   3  15   7         76.03         64.38         2.93 o
  -3  16   7          4.11          2.26         1.89 o
  -2  16   7         19.04         25.24         1.93 o
  -1  16   7         49.03         47.17         2.40 o
   0  16   7        252.05        280.52         4.61 o
   1  16   7          0.03         -0.49         1.39 o
   2  16   7          1.55          2.71         1.43 o
   3  16   7          5.15          2.62         1.54 o
  -2  17   7         16.94         12.31         1.33 o
  -1  17   7         31.33         27.54         1.95 o
   0  17   7         13.87         13.40         2.10 o
   1  17   7          0.14          0.16         1.40 o
   2  17   7        133.43        153.27         3.62 o
  -1  18   7          0.25          1.22         1.24 o
   0  18   7          0.24          1.84         1.54 o
   1  18   7          3.28          2.29         1.31 o
  -6   0   8          6.84          7.92         1.70 o
  -4   0   8        122.01        109.21         3.75 o
  -2   0   8         89.13         74.47         2.70 o
   0   0   8       5387.04       5396.09       146.99 o
   2   0   8        402.14        543.65        12.45 o
   4   0   8        276.65        255.42         5.00 o
   6   0   8          0.93          2.06         1.91 o
  -6   1   8          2.63          1.34         1.22 o
  -5   1   8         28.90         32.93         2.10 o
  -4   1   8         62.29         63.39         2.67 o
  -3   1   8         81.16         83.72         2.65 o
  -2   1   8        137.18        140.70         2.75 o
  -1   1   8       1253.99       1209.46        17.08 o
   0   1   8        696.06        697.22         8.90 o
   1   1   8       1921.79       2098.03        26.26 o
   2   1   8          0.08          2.70         0.96 o
   3   1   8         31.73         34.01         2.14 o
   4   1   8        148.27        134.09         2.92 o
   5   1   8        593.01        583.20         6.11 o
   6   1   8          7.44          6.82         1.37 o
  -6   2   8        161.10        162.06         3.04 o
  -5   2   8        191.83        175.01         3.28 o
  -4   2   8          3.67          0.22         1.27 o
  -3   2   8        640.26        624.45        10.65 o
  -2   2   8        990.71        985.57        12.90 o
  -1   2   8        284.77        261.05         3.75 o
   0   2   8        541.15        521.52         7.14 o
   1   2   8        698.09        665.81         8.03 o
   2   2   8        437.82        415.44         5.92 o
   3   2   8        112.35        114.39         2.49 o
   4   2   8        201.69        189.48         3.59 o
   5   2   8        676.65        640.45         7.12 o
   6   2   8         47.81         51.14         2.38 o
  -6   3   8         25.26         21.79         1.84 o
  -5   3   8          1.79          1.88         1.41 o
  -4   3   8        397.39        398.34         4.42 o
  -3   3   8        180.83        175.75         3.15 o
  -2   3   8        551.17        590.52        10.67 o
  -1   3   8        304.85        313.05         4.28 o
   0   3   8       1671.69       1619.38        19.13 o
   1   3   8        494.84        475.78         6.36 o
   2   3   8        928.26       1012.77        12.21 o
   3   3   8          8.18          4.90         1.36 o
   4   3   8       1572.95       1573.32        14.47 o
   5   3   8        173.78        156.21         3.44 o
   6   3   8         64.05         65.40         2.97 o
  -6   4   8          3.07          2.93         1.19 o
  -5   4   8         64.47         60.53         2.60 o
  -4   4   8        247.75        239.10         3.41 o
  -3   4   8        387.20        374.07         4.10 o
  -2   4   8        521.27        511.91         6.44 o
  -1   4   8          1.81          3.73         0.76 o
   0   4   8          7.43         10.01         1.86 o
   1   4   8        139.40        167.26         3.00 o
   2   4   8        497.87        493.36         6.85 o
   3   4   8         13.56         14.86         1.48 o
   4   4   8        100.47        119.20         2.73 o
   5   4   8        189.84        171.55         3.20 o
   6   4   8          0.27         -1.20         1.20 o
  -6   5   8          3.25          1.50         1.43 o
  -5   5   8         37.65         40.25         2.21 o
  -4   5   8          1.49         -1.43         1.43 o
  -3   5   8         76.25         82.76         2.18 o
  -2   5   8          1.57          1.51         1.03 o
  -1   5   8        292.36        265.44         3.66 o
   0   5   8          0.36         -0.16         0.76 o
   1   5   8        484.65        511.46         7.66 o
   2   5   8        138.22        126.92         2.87 o
   3   5   8       1147.90       1075.64         9.83 o
   4   5   8        819.06        792.62         7.72 o
   5   5   8          0.01          3.24         1.50 o
   6   5   8        304.60        317.88         7.19 o
  -6   6   8        152.99        169.59         4.41 o
  -5   6   8         54.25         65.27         2.30 o
  -4   6   8         12.41         13.95         1.35 o
  -3   6   8        346.11        343.64         5.12 o
  -2   6   8       3050.11       3155.86        33.48 o
  -1   6   8         69.51         66.95         2.52 o
   0   6   8         42.97         51.97         1.80 o
   1   6   8        514.51        478.31         5.50 o
   2   6   8          0.30          1.16         1.18 o
   3   6   8          0.07          2.51         1.39 o
   4   6   8         39.54         28.17         2.01 o
   5   6   8          3.50          3.13         1.51 o
   6   6   8          3.81          1.75         1.65 o
  -6   7   8         10.25         13.75         1.51 o
  -5   7   8        120.40        131.58         3.00 o
  -4   7   8          9.74          8.80         1.39 o
  -3   7   8        885.35        884.16         7.43 o
  -2   7   8        358.00        406.57         4.50 o
  -1   7   8        635.68        667.18         7.93 o
   0   7   8         96.90        109.37         2.28 o
   1   7   8        607.75        657.01         7.93 o
   2   7   8         28.41         34.53         1.80 o
   3   7   8         18.78         19.63         1.63 o
   4   7   8        991.87        960.46         9.41 o
   5   7   8         64.41         78.86         3.82 o
   6   7   8          0.37          0.00         1.85 o
  -6   8   8        123.83        128.71         4.10 o
  -5   8   8         30.51         27.92         2.08 o
  -4   8   8         30.55         34.44         1.90 o
  -3   8   8         36.15         37.41         2.10 o
  -2   8   8        317.88        294.43         3.59 o
  -1   8   8         90.13         99.87         3.05 o
   0   8   8         10.80         10.18         1.06 o
   1   8   8        554.19        523.86         5.93 o
   2   8   8        188.37        165.92         3.03 o
   3   8   8          2.49          4.22         1.71 o
   4   8   8        300.42        307.14         4.70 o
   5   8   8         42.41         44.87         2.39 o
  -6   9   8         15.26          9.30         1.51 o
  -5   9   8         15.09         21.23         1.82 o
  -4   9   8        120.86        110.33         3.26 o
  -3   9   8        729.79        706.99         7.29 o
  -2   9   8       1765.31       1848.24        15.16 o
  -1   9   8          0.01          1.48         1.23 o
   0   9   8        326.31        343.36         4.36 o
   1   9   8        657.28        694.87         6.99 o
   2   9   8        288.77        284.09         3.54 o
   3   9   8       1070.94       1046.12        10.06 o
   4   9   8          1.24          1.59         1.30 o
   5   9   8          7.39          5.24         1.68 o
  -5  10   8         35.54         38.78         2.20 o
  -4  10   8         43.77         48.41         2.25 o
  -3  10   8        679.16        692.64         7.57 o
  -2  10   8        132.46        128.43         3.92 o
  -1  10   8          5.06          4.85         1.24 o
   0  10   8        344.22        318.73         4.18 o
   1  10   8        134.71        143.41         2.89 o
   2  10   8        884.07        843.54         8.44 o
   3  10   8       1279.60       1216.68        10.94 o
   4  10   8        284.00        263.68         4.59 o
   5  10   8          0.08          2.31         2.85 o
  -5  11   8         20.59         13.52         2.01 o
  -4  11   8        424.47        415.81         5.12 o
  -3  11   8         78.54         80.46         2.79 o
  -2  11   8          8.60          7.26         1.34 o
  -1  11   8         15.25         15.38         1.97 o
   0  11   8         19.60         19.35         1.64 o
   1  11   8         57.40         54.83         2.37 o
   2  11   8        251.45        243.78         3.88 o
   3  11   8         95.43         78.96         2.77 o
   4  11   8         34.23         27.64         2.07 o
   5  11   8         20.05         18.93         5.90 o
  -5  12   8          3.39          5.24         1.33 o
  -4  12   8          0.12         -0.35         1.17 o
  -3  12   8          2.82          2.50         1.24 o
  -2  12   8         44.40         51.64         2.26 o
  -1  12   8          2.19          1.84         1.43 o
   0  12   8       1410.12       1467.63        14.09 o
   1  12   8         10.20         14.20         1.60 o
   2  12   8        275.52        268.56         4.11 o
   3  12   8        309.01        300.34         5.43 o
   4  12   8        221.55        252.44         4.68 o
  -4  13   8          5.47          4.00         1.18 o
  -3  13   8         44.45         45.33         2.47 o
  -2  13   8         47.03         50.60         2.32 o
  -1  13   8         38.22         45.63         2.27 o
   0  13   8       2101.65       2099.04        18.50 o
   1  13   8        327.08        314.53         4.41 o
   2  13   8         15.83         15.63         2.24 o
   3  13   8          0.13          3.30         1.54 o
   4  13   8         11.26          9.08         1.28 o
  -4  14   8         35.81         45.50         2.33 o
  -3  14   8        106.85         97.78         2.97 o
  -2  14   8        162.15        169.27         3.31 o
  -1  14   8        152.49        145.98         3.08 o
   0  14   8        120.87        123.54         3.10 o
   1  14   8         19.37         25.74         2.30 o
   2  14   8         74.03         69.61         4.22 o
   3  14   8          0.02         -0.83         1.34 o
   4  14   8        206.42        207.81         5.50 o
  -4  15   8         19.60         20.97         3.93 o
  -3  15   8         65.78         75.09         2.85 o
  -2  15   8          6.95          5.61         1.52 o
  -1  15   8          2.28          4.42         1.42 o
   0  15   8          7.10          5.43         1.57 o
   1  15   8        416.34        406.06         7.67 o
   2  15   8         17.64         14.26         2.72 o
   3  15   8         29.35         28.23         2.05 o
  -3  16   8         41.78         56.64         2.53 o
  -2  16   8          2.29          2.17         1.22 o
  -1  16   8         99.70        109.93         2.77 o
   0  16   8        398.26        396.10         5.82 o
   1  16   8          1.10          3.93         1.30 o
   2  16   8         46.38         48.85         3.22 o
   3  16   8         16.59         13.09         1.54 o
  -2  17   8         14.27         20.23         3.60 o
  -1  17   8         14.66         15.20         1.57 o
   0  17   8         39.35         41.53         2.31 o
   1  17   8         19.27         22.69         2.17 o
   2  17   8          5.50          4.81         1.51 o
  -1  18   8         78.97         89.41         3.15 o
   0  18   8          1.07         -0.40         1.33 o
  -5   0   9          4.37          2.71         1.86 o
  -3   0   9        141.95        133.30        10.49 o
  -1   0   9      11285.14      11568.82       222.47 o
   1   0   9       2134.69       2279.97        53.09 o
   3   0   9        225.35        193.07         4.49 o
   5   0   9          2.41          2.44         1.74 o
  -6   1   9          3.37          1.54         1.18 o
  -5   1   9          9.73          7.66         1.41 o
  -4   1   9          0.79         -0.15         1.40 o
  -3   1   9        135.13        151.18         4.48 o
  -2   1   9       1093.86       1190.32        15.35 o
  -1   1   9        343.97        314.80         4.28 o
   0   1   9         15.38          6.14         0.70 o
   1   1   9        326.78        297.28         5.24 o
   2   1   9        656.45        703.10         9.10 o
   3   1   9         26.06         30.09         2.04 o
   4   1   9        113.00        107.48         2.82 o
   5   1   9         49.64         51.45         2.49 o
   6   1   9          0.56          1.62         1.17 o
  -6   2   9         49.11         53.21         2.20 o
  -5   2   9        868.09        906.55         8.90 o
  -4   2   9        114.67        113.61         2.58 o
  -3   2   9          1.47          0.75         1.25 o
  -2   2   9       3330.92       3454.55        53.30 o
  -1   2   9        425.36        447.51         5.79 o
   0   2   9       2494.28       2328.83        45.39 o
   1   2   9        505.72        563.69         7.59 o
   2   2   9       2653.07       3099.84        49.40 o
   3   2   9          1.27          1.91         1.35 o
   4   2   9        698.56        770.56         7.27 o
   5   2   9          1.98          4.37         1.32 o
   6   2   9          0.00         -0.45         1.16 o
  -6   3   9          3.10          4.57         1.18 o
  -5   3   9          3.34          3.05         1.38 o
  -4   3   9         38.32         36.68         2.01 o
  -3   3   9         59.75         51.11         2.00 o
  -2   3   9          0.22          2.06         0.87 o
  -1   3   9         73.37         59.28         1.74 o
   0   3   9       1226.16       1261.66        20.61 o
   1   3   9       2498.90       2593.60        34.00 o
   2   3   9          0.62          1.47         1.12 o
   3   3   9        275.58        266.39         3.38 o
   4   3   9         42.01         42.16         2.22 o
   5   3   9        150.94        147.15         3.12 o
   6   3   9         21.41         35.94         2.92 o
  -6   4   9          4.29          1.51         1.07 o
  -5   4   9         54.04         56.98         2.49 o
  -4   4   9       1009.17       1007.02        10.30 o
  -3   4   9         49.75         33.51         1.67 o
  -2   4   9        733.87        736.86         8.63 o
  -1   4   9       1983.01       1980.25        21.16 o
   0   4   9          0.01         -0.12         0.70 o
   1   4   9          3.22          6.48         1.65 o
   2   4   9         38.62         43.47         2.08 o
   3   4   9        512.66        507.41         5.27 o
   4   4   9        485.61        494.88         5.25 o
   5   4   9          2.62          3.16         1.32 o
   6   4   9         96.08         93.02         2.75 o
  -6   5   9        421.98        420.71         6.08 o
  -5   5   9          6.86          6.37         1.34 o
  -4   5   9        108.47        111.00         2.80 o
  -3   5   9        278.33        270.34         3.35 o
  -2   5   9        147.02        165.97         3.28 o
  -1   5   9        242.41        277.43         3.88 o
   0   5   9        500.79        504.74         6.11 o
   1   5   9        158.99        191.64         3.61 o
   2   5   9         95.80         80.57         2.45 o
   3   5   9        506.68        538.41         5.71 o
   4   5   9        513.89        518.76         5.69 o
   5   5   9         41.06         33.40         2.55 o
   6   5   9        128.41        133.31         3.78 o
  -6   6   9         64.87         67.27         2.66 o
  -5   6   9        504.77        488.69         5.59 o
  -4   6   9        107.35        131.33         2.66 o
  -3   6   9        299.35        275.90         3.52 o
  -2   6   9        497.85        554.79         8.73 o
  -1   6   9       2201.98       2297.17        24.49 o
   0   6   9          1.31          2.62         1.04 o
   1   6   9        172.68        186.61         3.23 o
   2   6   9        411.53        396.97         4.45 o
   3   6   9        204.46        208.73         3.38 o
   4   6   9        290.58        273.75         4.04 o
   5   6   9         52.43         42.39         2.99 o
   6   6   9          0.17          2.62         1.51 o
  -6   7   9          5.18          3.01         1.12 o
  -5   7   9        119.81        121.91         3.24 o
  -4   7   9        309.91        310.14         4.04 o
  -3   7   9          8.93         11.06         1.36 o
  -2   7   9          2.87          3.21         1.28 o
  -1   7   9        387.53        387.38         5.29 o
   0   7   9       1325.66       1366.37        14.13 o
   1   7   9        696.62        705.85         8.08 o
   2   7   9         46.29         47.39         2.31 o
   3   7   9          5.66          3.41         1.59 o
   4   7   9        358.93        345.82         4.86 o
   5   7   9        242.93        248.33         3.69 o
   6   7   9          2.97          1.75         1.51 o
  -6   8   9         90.77         84.36         5.07 o
  -5   8   9          0.25          5.79         1.35 o
  -4   8   9         86.31         94.28         2.58 o
  -3   8   9         41.24         57.70         2.88 o
  -2   8   9        464.48        483.58         5.24 o
  -1   8   9          0.01          0.86         1.11 o
   0   8   9       1563.41       1632.08        16.91 o
   1   8   9         31.49         25.90         2.01 o
   2   8   9         83.46         91.12         2.51 o
   3   8   9        212.37        211.70         3.62 o
   4   8   9        779.89        732.29         8.48 o
   5   8   9         91.16        101.21         2.67 o
  -5   9   9          6.44          4.07         1.33 o
  -4   9   9        278.69        289.97         4.12 o
  -3   9   9         14.06         11.92         1.46 o
  -2   9   9          4.87          6.82         1.31 o
  -1   9   9        906.00        923.58         8.27 o
   0   9   9        216.88        245.10         4.33 o
   1   9   9        304.62        297.59         3.93 o
   2   9   9         18.06         19.96         1.53 o
   3   9   9          0.78         -0.58         1.48 o
   4   9   9        150.76        159.68         2.97 o
   5   9   9         18.66         16.98         2.29 o
  -5  10   9        176.25        174.38         3.27 o
  -4  10   9          5.83          3.82         1.28 o
  -3  10   9        184.60        184.02         3.30 o
  -2  10   9         10.85         11.71         1.56 o
  -1  10   9        346.06        340.43         4.25 o
   0  10   9        284.61        294.59         3.98 o
   1  10   9         58.76         62.00         2.35 o
   2  10   9         52.30         67.06         2.57 o
   3  10   9        401.80        375.54         4.88 o
   4  10   9         16.03         18.24         3.59 o
   5  10   9         26.67         30.54         3.97 o
  -5  11   9          0.06          2.58         1.21 o
  -4  11   9         16.28         18.60         2.01 o
  -3  11   9        197.62        213.33         3.73 o
  -2  11   9         11.84         10.88         1.42 o
  -1  11   9          9.29          9.91         1.55 o
   0  11   9        120.36        112.24         3.57 o
   1  11   9          0.15          0.66         1.46 o
   2  11   9         29.28         29.82         2.21 o
   3  11   9        645.64        569.06         6.60 o
   4  11   9         12.93         12.24         1.77 o
   5  11   9          0.04         -2.62         2.62 o
  -5  12   9         66.51         61.94         2.98 o
  -4  12   9          3.69          4.04         1.30 o
  -3  12   9         68.14         61.83         2.42 o
  -2  12   9          2.34          1.57         1.26 o
  -1  12   9          1.16          3.59         1.51 o
   0  12   9       2135.02       2069.90        19.19 o
   1  12   9        336.67        324.66         4.70 o
   2  12   9        107.24        107.61         2.96 o
   3  12   9          0.56          1.06         1.71 o
   4  12   9         67.58         60.17         3.94 o
  -4  13   9        124.11        126.99         2.88 o
  -3  13   9        513.25        536.21         6.59 o
  -2  13   9          6.16          7.63         1.44 o
  -1  13   9         10.23         12.19         1.61 o
   0  13   9        153.76        154.82         3.13 o
   1  13   9         46.68         40.37         2.31 o
   2  13   9          9.62          8.94         2.04 o
   3  13   9          0.01         -0.57         1.28 o
   4  13   9        134.56        139.57         3.28 o
  -4  14   9          8.51          5.97         1.78 o
  -3  14   9         25.23         26.57         2.17 o
  -2  14   9        170.78        177.90         3.62 o
  -1  14   9        121.98        120.08         2.97 o
   0  14   9        101.84        103.95         2.96 o
   1  14   9         92.22         93.24         4.21 o
   2  14   9         85.56         91.07         3.12 o
   3  14   9         10.50          5.20         1.54 o
   4  14   9         24.20         23.47         2.27 o
  -3  15   9          1.88          3.81         1.25 o
  -2  15   9          9.46         10.57         1.45 o
  -1  15   9         15.42         25.26         2.21 o
   0  15   9          6.63          4.19         1.64 o
   1  15   9        104.15        100.93         2.72 o
   2  15   9         10.20         11.50         3.18 o
   3  15   9          0.76         -0.81         1.33 o
  -3  16   9         19.48         27.71         2.40 o
  -2  16   9         75.18         85.87         4.78 o
  -1  16   9         61.33         54.07         2.72 o
   0  16   9        128.64        137.51         2.89 o
   1  16   9         15.41         12.53         1.52 o
   2  16   9         70.49         74.91         2.41 o
  -2  17   9         15.42         10.33         1.72 o
  -1  17   9        154.60        188.35         3.54 o
   0  17   9          2.76          1.91         1.14 o
   1  17   9          1.37          0.37         1.24 o
   2  17   9        107.55        125.12         3.47 o
  -6   0  10         74.85         81.08         3.66 o
  -4   0  10        166.63        180.70         4.74 o
  -2   0  10        852.64        838.56        17.70 o
   0   0  10       1701.93       1675.91        23.26 o
   2   0  10        784.66        901.74        15.89 o
   4   0  10        723.35        692.17        10.78 o
   6   0  10        197.82        205.84         5.19 o
  -6   1  10         20.68         18.06         1.37 o
  -5   1  10         11.35         12.38         1.49 o
  -4   1  10          1.54          2.69         1.46 o
  -3   1  10          9.77         11.03         1.22 o
  -2   1  10      15753.04      16646.30       233.75 o
  -1   1  10          2.27          7.97         4.38 o
   0   1  10         16.63         14.38         1.33 o
   1   1  10       2400.82       2438.73        32.70 o
   2   1  10        290.44        251.00         4.69 o
   3   1  10       2095.50       2124.83        17.23 o
   4   1  10         42.17         45.78         2.30 o
   5   1  10         16.89         15.66         1.44 o
   6   1  10        131.43        143.13         3.17 o
  -6   2  10          0.06          2.13         1.00 o
  -5   2  10         28.22         21.05         1.89 o
  -4   2  10        149.46        143.40         4.53 o
  -3   2  10        205.17        200.48         3.02 o
  -2   2  10        601.98        593.42         8.32 o
  -1   2  10       2366.84       2300.00        26.22 o
   0   2  10         95.46         87.09         3.47 o
   1   2  10        442.75        432.88         5.79 o
   2   2  10         31.37         39.37         2.18 o
   3   2  10        477.28        488.71         4.98 o
   4   2  10         14.45         28.09         1.68 o
   5   2  10          0.55          1.44         1.26 o
   6   2  10         19.37         21.82         2.28 o
  -6   3  10          0.12          0.98         1.10 o
  -5   3  10         59.46         56.54         2.62 o
  -4   3  10          5.86          6.65         1.57 o
  -3   3  10          0.61          2.06         1.44 o
  -2   3  10       2192.80       2170.58        25.31 o
  -1   3  10        355.31        359.06         4.52 o
   0   3  10         99.46         98.88         2.54 o
   1   3  10        248.24        284.87         3.94 o
   2   3  10        633.62        691.12         9.97 o
   3   3  10         11.27         17.41         1.47 o
   4   3  10        395.26        410.30         4.60 o
   5   3  10          4.21          5.01         1.40 o
   6   3  10         24.36         28.41         1.95 o
  -6   4  10        151.70        152.23         2.76 o
  -5   4  10          0.28          0.07         1.30 o
  -4   4  10         47.26         49.08         2.19 o
  -3   4  10        172.64        156.72         2.63 o
  -2   4  10        391.31        352.66         4.95 o
  -1   4  10        180.14        160.72         2.66 o
   0   4  10        377.16        369.71         4.80 o
   1   4  10        179.54        186.96         3.16 o
   2   4  10          6.10          7.83         1.26 o
   3   4  10         30.95         31.18         1.76 o
   4   4  10        286.65        271.23         3.70 o
   5   4  10         15.25          8.91         1.78 o
   6   4  10        187.34        199.65         4.59 o
  -6   5  10         36.74         40.48         2.00 o
  -5   5  10         21.90         19.28         2.09 o
  -4   5  10         47.06         46.26         2.22 o
  -3   5  10         75.76         74.20         2.18 o
  -2   5  10         94.62         93.37         2.41 o
  -1   5  10        109.35        139.09         2.53 o
   0   5  10          3.15          2.57         0.83 o
   1   5  10        110.74        105.87         2.63 o
   2   5  10          0.92          0.70         1.30 o
   3   5  10        978.06        945.46         8.50 o
   4   5  10        249.77        264.04         3.76 o
   5   5  10        393.02        372.45         5.67 o
   6   5  10         10.29         11.86         1.71 o
  -6   6  10          8.62          7.93         1.16 o
  -5   6  10          2.81          4.81         1.32 o
  -4   6  10          0.65          2.52         1.33 o
  -3   6  10        197.51        201.71         3.09 o
  -2   6  10        101.45        102.59         2.37 o
  -1   6  10        229.42        239.30         3.66 o
   0   6  10        165.12        132.11         2.66 o
   1   6  10       1354.10       1431.81        16.97 o
   2   6  10        100.19        104.69         2.59 o
   3   6  10         85.75         93.10         3.28 o
   4   6  10          7.91          1.90         1.52 o
   5   6  10         20.28         20.10         1.73 o
   6   6  10          0.01          0.44         1.65 o
  -6   7  10          0.02          1.18         1.29 o
  -5   7  10         23.55         17.06         2.14 o
  -4   7  10        255.97        249.84         3.69 o
  -3   7  10        132.25        131.17         2.76 o
  -2   7  10         61.92         44.60         1.87 o
  -1   7  10        423.16        406.16         4.77 o
   0   7  10         37.51         37.09         2.60 o
   1   7  10        737.66        733.28         8.78 o
   2   7  10         61.64         59.71         2.50 o
   3   7  10        193.24        182.35         3.38 o
   4   7  10        298.60        297.25         4.18 o
   5   7  10         46.28         41.11         2.28 o
  -6   8  10        259.27        258.44         8.02 o
  -5   8  10         16.50         16.71         1.47 o
  -4   8  10        127.69        140.52         3.62 o
  -3   8  10        751.87        767.33         8.16 o
  -2   8  10          6.80          6.32         1.23 o
  -1   8  10         15.74         17.22         1.60 o
   0   8  10        299.47        271.09         3.85 o
   1   8  10         78.92         82.95         2.51 o
   2   8  10       1456.70       1467.62        12.97 o
   3   8  10        112.24        103.56         2.87 o
   4   8  10          0.03         -0.69         1.42 o
   5   8  10          8.47          5.00         1.17 o
  -5   9  10         52.06         41.01         2.33 o
  -4   9  10         10.90         11.55         1.38 o
  -3   9  10         45.05         41.90         2.20 o
  -2   9  10        392.83        395.78         4.87 o
  -1   9  10         32.53         25.64         1.95 o
   0   9  10         40.29         46.29         2.26 o
   1   9  10        932.24        935.59         9.03 o
   2   9  10          2.05          1.26         1.54 o
   3   9  10        349.70        368.61         5.16 o
   4   9  10        267.54        274.20         4.38 o
   5   9  10        126.29        130.59         4.49 o
  -5  10  10          0.20          0.85         1.59 o
  -4  10  10          2.06          1.33         1.37 o
  -3  10  10        605.97        603.68         6.53 o
  -2  10  10         32.39         31.70         2.03 o
  -1  10  10         84.98         84.79         2.46 o
   0  10  10         35.37         40.94         2.16 o
   1  10  10          0.05         -0.16         1.65 o
   2  10  10        793.28        777.07         7.96 o
   3  10  10         26.72         25.25         1.88 o
   4  10  10          1.52          3.18         1.58 o
   5  10  10        514.66        581.16         9.90 o
  -5  11  10         28.41         30.30         3.13 o
  -4  11  10         29.85         30.72         2.05 o
  -3  11  10         23.95         20.89         1.60 o
  -2  11  10        154.57        160.34         3.11 o
  -1  11  10         28.77         24.21         2.13 o
   0  11  10        173.03        164.11         3.38 o
   1  11  10         37.19         43.05         2.31 o
   2  11  10        469.10        450.74         5.58 o
   3  11  10        461.33        414.21         5.99 o
   4  11  10          3.10          1.42         1.44 o
   5  11  10          3.04          4.59         1.85 o
  -5  12  10        214.22        218.75         3.93 o
  -4  12  10          1.78          1.80         1.13 o
  -3  12  10        340.14        330.13         4.49 o
  -2  12  10        611.92        609.65         6.98 o
  -1  12  10         49.68         54.57         2.55 o
   0  12  10        286.80        306.13         4.34 o
   1  12  10         76.44         79.31         2.84 o
   2  12  10          2.14          1.90         1.58 o
   3  12  10        417.33        400.15         8.14 o
   4  12  10         16.01         24.00         3.19 o
  -4  13  10         60.36         61.05         2.14 o
  -3  13  10        818.27        841.73         8.61 o
  -2  13  10         40.54         43.34         2.54 o
  -1  13  10       1894.53       1912.76        16.99 o
   0  13  10        304.44        306.66         4.87 o
   1  13  10        354.91        358.45         4.74 o
   2  13  10         76.49         70.72         2.99 o
   3  13  10          0.26         -0.83         1.58 o
   4  13  10          0.55          0.40         1.33 o
  -4  14  10          0.13          1.82         1.33 o
  -3  14  10          1.94          3.08         1.07 o
  -2  14  10          1.46          2.51         1.44 o
  -1  14  10         60.65         72.89         2.91 o
   0  14  10        795.59        774.33         8.53 o
   1  14  10          1.83          2.39         1.42 o
   2  14  10          1.56          2.16         1.44 o
   3  14  10        223.89        249.73         5.83 o
  -3  15  10         28.54         30.19         3.93 o
  -2  15  10         95.38         95.73         3.36 o
  -1  15  10          8.54          9.32         1.32 o
   0  15  10        314.10        308.15         5.12 o
   1  15  10          1.59          3.19         1.36 o
   2  15  10         63.37         60.65         2.51 o
   3  15  10          6.91          5.04         1.59 o
  -3  16  10         13.84          7.87         1.85 o
  -2  16  10         49.20         47.37         2.87 o
  -1  16  10          3.25          2.47         1.36 o
   0  16  10          0.02          1.18         1.13 o
   1  16  10        147.72        148.24         3.36 o
   2  16  10          2.74          5.46         1.14 o
  -2  17  10          7.65          8.26         1.41 o
  -1  17  10          5.97          3.73         1.33 o
   0  17  10          3.82          5.39         1.27 o
   1  17  10        206.87        193.74         3.72 o
  -5   0  11        836.39        842.64        12.31 o
  -3   0  11       1965.80       1974.58        25.80 o
  -1   0  11       5465.19       5754.42       148.26 o
   1   0  11        810.40        839.12        14.62 o
   3   0  11        223.13        263.05         5.22 o
   5   0  11        401.78        412.12         7.25 o
  -6   1  11         16.42         18.35         1.44 o
  -5   1  11        214.62        235.19         3.93 o
  -4   1  11       1161.94       1151.55        12.01 o
  -3   1  11         27.97         28.62         2.34 o
  -2   1  11       1071.49       1094.89        16.21 o
  -1   1  11        537.74        492.39         6.42 o
   0   1  11        686.10        685.16         9.51 o
   1   1  11       4254.20       4579.25        59.54 o
   2   1  11       3708.47       3979.31        49.71 o
   3   1  11          3.48          2.29         1.27 o
   4   1  11         92.47        103.94         2.62 o
   5   1  11         38.41         35.76         2.19 o
   6   1  11          2.22          3.35         2.54 o
  -6   2  11          1.32          1.99         0.96 o
  -5   2  11         29.07         28.35         1.75 o
  -4   2  11          2.13          0.39         1.45 o
  -3   2  11        511.63        508.42         5.09 o
  -2   2  11       6145.16       6578.58        68.23 o
  -1   2  11        209.63        188.10         3.28 o
   0   2  11         55.43         49.00         1.80 o
   1   2  11       1193.27       1306.36        17.00 o
   2   2  11         96.60         97.48         2.83 o
   3   2  11        467.16        464.69         4.79 o
   4   2  11       3291.09       3205.69        26.55 o
   5   2  11        141.46        146.52         3.14 o
   6   2  11         10.48          9.24         1.12 o
  -6   3  11         83.39         82.79         2.07 o
  -5   3  11          4.70          4.74         1.27 o
  -4   3  11         93.06         85.75         2.79 o
  -3   3  11        113.26        112.10         2.52 o
  -2   3  11        222.28        230.92         3.59 o
  -1   3  11       1366.30       1401.93        15.29 o
   0   3  11        453.48        406.62         5.22 o
   1   3  11         53.70         58.24         2.11 o
   2   3  11        138.95        144.31         2.83 o
   3   3  11        206.81        221.63         3.05 o
   4   3  11        538.44        552.33         5.71 o
   5   3  11        217.89        210.33         3.74 o
   6   3  11          9.65          9.72         1.37 o
  -6   4  11          0.47          1.14         1.04 o
  -5   4  11          5.63          5.20         1.24 o
  -4   4  11        128.56        128.84         2.93 o
  -3   4  11       1082.93       1093.54         9.53 o
  -2   4  11         28.92         29.31         1.76 o
  -1   4  11       1361.32       1433.90        15.71 o
   0   4  11        674.64        670.89         8.78 o
   1   4  11        256.10        236.23         3.73 o
   2   4  11         21.69         18.89         1.48 o
   3   4  11       2140.70       2174.24        16.96 o
   4   4  11        337.93        338.79         4.13 o
   5   4  11        102.50         81.17         2.74 o
   6   4  11         89.40        101.17         2.72 o
  -6   5  11        189.72        203.12         3.48 o
  -5   5  11          1.02          1.15         1.39 o
  -4   5  11        289.41        293.79         3.98 o
  -3   5  11          8.42          7.08         1.31 o
  -2   5  11        416.21        425.40         4.80 o
  -1   5  11         45.07         36.02         1.81 o
   0   5  11       4477.29       4643.87        59.36 o
   1   5  11        297.73        288.35         4.71 o
   2   5  11        196.37        191.77         3.39 o
   3   5  11       1270.09       1305.20        17.81 o
   4   5  11        731.41        738.02         8.08 o
   5   5  11         14.33          9.06         1.41 o
   6   5  11          0.70          3.93         1.85 o
  -6   6  11        228.72        235.76         4.63 o
  -5   6  11          4.70          4.38         1.54 o
  -4   6  11         71.24         80.30         3.04 o
  -3   6  11         68.60         73.13         2.36 o
  -2   6  11        107.04        113.35         2.81 o
  -1   6  11        103.60        117.77         2.55 o
   0   6  11         21.35         31.62         2.07 o
   1   6  11         70.39         73.63         2.59 o
   2   6  11          2.63          4.91         1.75 o
   3   6  11          6.76         10.13         1.46 o
   4   6  11        145.48        137.61         3.01 o
   5   6  11         51.48         52.30         2.38 o
  -6   7  11         26.09         20.80         1.82 o
  -5   7  11         58.12         63.08         2.28 o
  -4   7  11        426.91        418.73         5.09 o
  -3   7  11        800.75        834.40         9.94 o
  -2   7  11        176.92        183.96         3.06 o
  -1   7  11        963.04        977.82         9.74 o
   0   7  11        341.71        370.29         6.38 o
   1   7  11         58.90         54.53         2.51 o
   2   7  11          0.00          0.93         1.30 o
   3   7  11          6.17          5.27         1.57 o
   4   7  11         32.25         25.92         1.76 o
   5   7  11         23.24         28.95         1.96 o
  -5   8  11         77.31         68.78         2.35 o
  -4   8  11        440.56        481.26         5.56 o
  -3   8  11         42.79         44.39         2.29 o
  -2   8  11        218.37        254.74         3.82 o
  -1   8  11        368.97        379.77         4.66 o
   0   8  11          3.15          1.85         1.30 o
   1   8  11        136.68        121.35         2.78 o
   2   8  11       3417.07       3475.28        57.84 o
   3   8  11          6.86          7.39         1.60 o
   4   8  11          0.19          1.56         1.42 o
   5   8  11         33.39         38.73         2.79 o
  -5   9  11         53.04         47.70         2.14 o
  -4   9  11         73.39         81.24         2.58 o
  -3   9  11         19.96         21.05         1.64 o
  -2   9  11         74.34         70.87         2.75 o
  -1   9  11         74.32         88.78         2.55 o
   0   9  11        142.82        138.76         2.97 o
   1   9  11         77.56         92.86         2.62 o
   2   9  11         10.65          7.73         1.50 o
   3   9  11       1232.54       1147.12        11.61 o
   4   9  11        151.48        144.75         3.14 o
   5   9  11         87.16         76.13         4.99 o
  -5  10  11          2.05          1.91         1.14 o
  -4  10  11         10.39          7.29         1.41 o
  -3  10  11         74.82         71.80         2.35 o
  -2  10  11        125.73        131.78         3.03 o
  -1  10  11        124.22        113.25         3.40 o
   0  10  11        132.05        131.61         3.15 o
   1  10  11          0.47          1.52         1.53 o
   2  10  11          0.87          4.13         1.54 o
   3  10  11          3.30          0.96         1.62 o
   4  10  11         65.42         67.71         2.62 o
   5  10  11         51.25         55.95         4.11 o
  -5  11  11        117.56        122.07         3.92 o
  -4  11  11        163.08        176.60         3.23 o
  -3  11  11         71.85         66.81         2.43 o
  -2  11  11        234.22        238.42         3.82 o
  -1  11  11        158.35        145.91         3.16 o
   0  11  11         69.32         66.22         2.67 o
   1  11  11        479.69        474.38         5.91 o
   2  11  11         13.28         17.49         1.80 o
   3  11  11          7.20          7.52         1.68 o
   4  11  11        135.83        138.57         3.61 o
  -4  12  11         27.17         33.54         1.98 o
  -3  12  11        313.99        298.35         4.35 o
  -2  12  11         22.71         25.50         1.86 o
  -1  12  11        690.15        710.39         7.08 o
   0  12  11         50.29         47.10         2.54 o
   1  12  11         91.12         85.92         2.99 o
   2  12  11        260.29        243.75         4.40 o
   3  12  11          9.30         12.57         1.66 o
   4  12  11         20.98         35.61         2.30 o
  -4  13  11          9.85          9.52         1.28 o
  -3  13  11         77.95         83.54         2.50 o
  -2  13  11          0.93         -0.31         1.30 o
  -1  13  11        429.75        454.33         5.64 o
   0  13  11        101.58        105.68         3.04 o
   1  13  11        220.48        231.77         3.76 o
   2  13  11        198.56        180.32         4.33 o
   3  13  11         44.79         50.47         3.21 o
   4  13  11        304.87        301.53        12.97 o
  -4  14  11        214.68        215.94         4.76 o
  -3  14  11         38.51         47.35         2.85 o
  -2  14  11        305.94        310.77         4.45 o
  -1  14  11         19.42         14.61         1.71 o
   0  14  11        264.63        225.13         4.42 o
   1  14  11          3.40          2.63         1.48 o
   2  14  11         65.28         56.24         2.42 o
   3  14  11          2.53          3.37         1.50 o
  -3  15  11        126.30        122.61         5.87 o
  -2  15  11         33.44         28.18         2.71 o
  -1  15  11          0.81          0.68         1.61 o
   0  15  11        147.31        165.79         3.32 o
   1  15  11         29.24         21.32         2.77 o
   2  15  11         54.12         55.50         2.47 o
   3  15  11         12.24         14.18         1.79 o
  -2  16  11        132.40        139.57         3.85 o
  -1  16  11         10.17          8.66         1.44 o
   0  16  11        121.18        129.90         2.69 o
   1  16  11        130.97        136.87         2.73 o
   2  16  11         19.06         24.86         2.44 o
  -1  17  11         13.71         14.08         1.72 o
   0  17  11        173.47        148.44         3.73 o
   1  17  11          0.36          2.36         1.94 o
  -6   0  12          4.12          1.31         1.36 o
  -4   0  12        209.84        207.85         5.14 o
  -2   0  12        933.93        892.59        27.53 o
   0   0  12        678.08        728.07        15.76 o
   2   0  12       3136.99       3247.21        59.08 o
   4   0  12         61.47         60.72         3.52 o
   6   0  12         50.86         66.86         3.71 o
  -6   1  12         12.81         15.05         1.13 o
  -5   1  12         65.90         68.34         2.49 o
  -4   1  12        158.89        161.61         3.22 o
  -3   1  12         32.40         33.58         2.37 o
  -2   1  12       7282.10       7573.51       119.78 o
  -1   1  12         27.82         30.84         2.05 o
   0   1  12         16.32         20.67         1.73 o
   1   1  12        715.63        765.78        10.55 o
   2   1  12        388.43        399.39         4.37 o
   3   1  12        500.34        489.91         5.24 o
   4   1  12        389.01        366.37         4.21 o
   5   1  12         25.12         20.81         2.21 o
   6   1  12         38.09         31.72         2.35 o
  -6   2  12          0.05          2.20         0.91 o
  -5   2  12          2.33          3.80         1.24 o
  -4   2  12         38.45         42.95         2.28 o
  -3   2  12        564.78        558.21         5.89 o
  -2   2  12        320.33        306.45         4.89 o
  -1   2  12        391.96        381.03         5.43 o
   0   2  12        376.22        368.92         4.87 o
   1   2  12        125.94        111.40         3.28 o
   2   2  12        299.50        291.22         4.15 o
   3   2  12        104.89         93.92         2.44 o
   4   2  12         67.54         89.10         2.57 o
   5   2  12         28.82         34.18         2.36 o
   6   2  12        159.55        183.85         4.76 o
  -6   3  12          0.70          0.41         1.06 o
  -5   3  12          5.16          5.68         1.27 o
  -4   3  12         68.00         58.87         2.50 o
  -3   3  12        175.90        175.84         2.90 o
  -2   3  12        407.41        384.46         4.63 o
  -1   3  12         67.69         64.63         3.03 o
   0   3  12         28.26         24.46         1.79 o
   1   3  12          5.92         14.71         2.39 o
   2   3  12         65.47         68.16         2.34 o
   3   3  12        412.46        448.75         4.55 o
   4   3  12         46.59         55.34         2.47 o
   5   3  12         31.28         41.53         2.39 o
   6   3  12         15.23         14.10         2.46 o
  -6   4  12         93.19         97.66         2.21 o
  -5   4  12          9.81          8.09         1.41 o
  -4   4  12        170.64        188.52         3.58 o
  -3   4  12         14.16         15.29         1.41 o
  -2   4  12        724.99        665.50         6.44 o
  -1   4  12        424.61        383.36         4.88 o
   0   4  12         67.78         66.75         2.36 o
   1   4  12         39.02         32.25         2.18 o
   2   4  12        312.22        308.63         3.79 o
   3   4  12        865.29        855.36         9.01 o
   4   4  12       1575.24       1509.96        12.85 o
   5   4  12          5.83          5.08         1.32 o
   6   4  12          0.61          1.57         2.18 o
  -6   5  12         11.23         14.11         1.18 o
  -5   5  12         85.66         78.24         3.06 o
  -4   5  12        342.55        328.93         4.18 o
  -3   5  12          7.93          4.86         1.41 o
  -2   5  12        564.77        548.76         6.52 o
  -1   5  12       1654.15       1666.09        17.20 o
   0   5  12        363.21        370.22         5.97 o
   1   5  12         29.93         26.43         1.60 o
   2   5  12         14.07         12.42         1.50 o
   3   5  12        183.25        165.54         3.07 o
   4   5  12          2.19          1.23         1.31 o
   5   5  12          6.57          5.64         1.32 o
  -6   6  12         67.77         79.75         2.21 o
  -5   6  12          3.93          3.52         1.37 o
  -4   6  12         51.81         58.94         2.53 o
  -3   6  12        202.43        204.86         4.06 o
  -2   6  12        502.52        493.28         5.08 o
  -1   6  12        405.79        397.98         4.55 o
   0   6  12         46.21         42.43         2.44 o
   1   6  12         61.40         64.25         3.35 o
   2   6  12         86.66         82.44         2.83 o
   3   6  12       1492.03       1477.45        13.02 o
   4   6  12        626.70        571.72         6.27 o
   5   6  12         65.36         74.77         2.35 o
  -6   7  12          0.08          0.52         1.17 o
  -5   7  12        616.67        614.91         7.40 o
  -4   7  12        190.19        205.91         4.21 o
  -3   7  12       1237.31       1249.92        11.19 o
  -2   7  12        143.43        150.16         2.91 o
  -1   7  12        290.04        297.77         3.83 o
   0   7  12          0.05          3.07         1.82 o
   1   7  12       1373.56       1394.82        14.12 o
   2   7  12          0.33          0.49         1.40 o
   3   7  12         94.43         92.28         2.80 o
   4   7  12         25.94         27.94         1.93 o
   5   7  12         11.24         13.79         1.32 o
  -5   8  12         32.22         33.81         2.22 o
  -4   8  12        123.80        129.99         2.94 o
  -3   8  12          4.52          4.73         1.44 o
  -2   8  12         57.22         59.73         2.64 o
  -1   8  12        355.63        366.31         5.75 o
   0   8  12       1306.69       1359.54        11.98 o
   1   8  12          5.37          1.73         1.49 o
   2   8  12       2595.02       2706.90        25.97 o
   3   8  12          9.11          8.62         1.55 o
   4   8  12          1.23          0.89         2.11 o
   5   8  12          7.20         10.79         1.66 o
  -5   9  12         12.54         12.12         1.36 o
  -4   9  12          0.39          0.79         1.35 o
  -3   9  12          0.06          0.58         1.26 o
  -2   9  12         51.54         48.84         2.35 o
  -1   9  12        230.30        227.46         3.76 o
   0   9  12         64.37         71.21         2.64 o
   1   9  12        893.81        892.00         9.38 o
   2   9  12        361.29        358.80         4.91 o
   3   9  12        121.22        138.69         3.20 o
   4   9  12          8.30          3.12         1.31 o
   5   9  12         12.68         13.06         2.22 o
  -5  10  12          6.06          9.50         2.93 o
  -4  10  12          2.29          3.39         1.30 o
  -3  10  12          6.91          4.68         1.28 o
  -2  10  12        142.67        141.36         3.13 o
  -1  10  12        267.44        278.47         4.10 o
   0  10  12        501.20        507.26         6.35 o
   1  10  12        480.13        497.28         6.00 o
   2  10  12        280.54        251.58         3.93 o
   3  10  12         21.06         21.70         1.93 o
   4  10  12         29.31         23.23         2.08 o
  -5  11  12          0.06          2.32         1.33 o
  -4  11  12        177.63        196.60         5.15 o
  -3  11  12         45.98         41.08         2.17 o
  -2  11  12          1.53          2.62         1.51 o
  -1  11  12         11.69         12.64         1.59 o
   0  11  12         27.11         36.15         2.21 o
   1  11  12         10.35         10.68         1.57 o
   2  11  12        320.51        274.16         4.46 o
   3  11  12         47.00         54.16         4.07 o
   4  11  12         28.86         22.31         2.36 o
  -4  12  12         28.68         37.02         2.25 o
  -3  12  12         58.67         71.69         2.47 o
  -2  12  12       1176.67       1187.66        12.38 o
  -1  12  12        569.07        574.85         6.16 o
   0  12  12        230.65        212.74         4.01 o
   1  12  12         60.90         61.29         2.71 o
   2  12  12         67.88         70.05         2.77 o
   3  12  12         12.59         16.99         3.22 o
   4  12  12          0.46          0.00         1.19 o
  -4  13  12          2.40          5.17         1.75 o
  -3  13  12        730.73        716.46         8.77 o
  -2  13  12        123.76        122.68         3.47 o
  -1  13  12        300.14        327.47         5.45 o
   0  13  12          2.04          1.19         1.35 o
   1  13  12         42.77         37.45         2.45 o
   2  13  12          1.94          1.27         1.43 o
   3  13  12          6.59          8.34         1.41 o
  -3  14  12        128.72        126.38         4.72 o
  -2  14  12        315.53        320.79         4.95 o
  -1  14  12         75.31         62.43         2.54 o
   0  14  12         10.75          5.74         1.50 o
   1  14  12        230.22        220.44         3.81 o
   2  14  12         36.73         46.15         2.34 o
   3  14  12        225.40        255.10         4.43 o
  -3  15  12        297.85        299.12         5.99 o
  -2  15  12          0.00          0.26         1.54 o
  -1  15  12          8.13          3.85         1.52 o
   0  15  12          0.04          0.48         1.22 o
   1  15  12        137.98        129.04         2.76 o
   2  15  12         33.64         47.13         3.37 o
  -2  16  12         25.45         22.53         2.46 o
  -1  16  12         74.10         77.94         3.74 o
   0  16  12          5.48          6.23         1.19 o
   1  16  12         17.72         15.93         1.56 o
   2  16  12         57.41         57.08         6.66 o
   0  17  12          2.59          4.31         1.45 o
  -5   0  13        509.89        541.82         8.67 o
  -3   0  13         52.60         58.59         3.95 o
  -1   0  13        560.86        601.68         9.65 o
   1   0  13         12.97          1.57         2.18 o
   3   0  13         68.41         65.87         6.56 o
   5   0  13        109.87        102.82         3.52 o
  -6   1  13          0.03          1.97         0.96 o
  -5   1  13          3.06          0.00         1.24 o
  -4   1  13        437.69        450.81         5.54 o
  -3   1  13        236.06        238.15         3.88 o
  -2   1  13       3342.57       3283.26        38.13 o
  -1   1  13         51.85         59.59         2.33 o
   0   1  13          6.03          8.93         1.91 o
   1   1  13        372.61        376.44         6.05 o
   2   1  13          4.99          7.23         1.40 o
   3   1  13         10.75          9.15         1.55 o
   4   1  13         50.20         51.01         2.38 o
   5   1  13         38.71         39.05         2.11 o
   6   1  13         25.85         30.01         1.97 o
  -6   2  13          5.76          5.33         0.97 o
  -5   2  13        106.67        111.11         2.67 o
  -4   2  13        113.28        114.25         3.32 o
  -3   2  13        274.41        262.55         3.96 o
  -2   2  13         90.03        102.39         2.60 o
  -1   2  13         12.10         12.99         1.74 o
   0   2  13        114.88        110.37         3.03 o
   1   2  13       1127.78       1122.35        13.00 o
   2   2  13       1275.88       1288.52        12.11 o
   3   2  13         21.98         20.66         1.56 o
   4   2  13        970.48        936.32         9.69 o
   5   2  13         34.65         38.23         2.08 o
  -6   3  13          1.80          0.54         1.00 o
  -5   3  13        107.50        103.55         2.58 o
  -4   3  13          3.99          3.67         1.41 o
  -3   3  13        562.91        582.41         5.82 o
  -2   3  13        151.89        153.93         4.25 o
  -1   3  13         11.02         10.20         1.57 o
   0   3  13        259.43        234.36         6.43 o
   1   3  13        574.30        613.25         7.16 o
   2   3  13         17.67         22.31         1.92 o
   3   3  13        937.51        953.86         8.61 o
   4   3  13         41.04         39.36         2.12 o
   5   3  13        210.55        226.51         3.54 o
  -6   4  13         19.38         23.03         1.54 o
  -5   4  13         64.79         63.17         3.00 o
  -4   4  13         18.19         15.26         1.68 o
  -3   4  13         32.24         29.99         1.94 o
  -2   4  13         25.25         20.08         1.50 o
  -1   4  13        492.20        504.55         6.18 o
   0   4  13         62.66         63.23         2.57 o
   1   4  13        391.68        357.90         4.25 o
   2   4  13        655.81        652.50         6.09 o
   3   4  13        473.76        503.64         5.07 o
   4   4  13        111.33         84.48         2.49 o
   5   4  13          5.13          4.27         1.24 o
  -6   5  13         28.17         29.32         2.17 o
  -5   5  13         23.32         25.56         1.81 o
  -4   5  13         44.23         43.44         2.49 o
  -3   5  13         55.51         54.02         2.72 o
  -2   5  13        177.78        185.46         3.07 o
  -1   5  13         87.06         91.81         2.41 o
   0   5  13       1287.76       1280.25        12.90 o
   1   5  13         40.52         38.78         2.03 o
   2   5  13        186.20        178.82         3.01 o
   3   5  13         39.31         37.60         1.99 o
   4   5  13         21.29         23.82         1.72 o
   5   5  13         14.20         10.57         1.43 o
  -6   6  13        177.18        177.07         3.37 o
  -5   6  13         59.15         63.42         2.81 o
  -4   6  13          9.52         10.88         1.54 o
  -3   6  13        175.02        163.84         3.09 o
  -2   6  13         96.99         90.96         2.52 o
  -1   6  13        226.70        218.96         3.27 o
   0   6  13          0.86          2.16         1.50 o
   1   6  13          0.08         -0.19         1.29 o
   2   6  13         62.00         58.73         2.33 o
   3   6  13        106.34         93.90         2.61 o
   4   6  13         66.37         78.84         2.58 o
   5   6  13         13.41          8.74         1.32 o
  -5   7  13          0.07          0.56         0.98 o
  -4   7  13         27.91         35.67         2.28 o
  -3   7  13         77.58         74.74         2.80 o
  -2   7  13        478.15        480.31         5.24 o
  -1   7  13         32.08         31.58         1.95 o
   0   7  13        119.85        126.70         2.91 o
   1   7  13          1.06          3.35         1.48 o
   2   7  13        168.66        159.32         3.89 o
   3   7  13        614.46        584.37         6.35 o
   4   7  13        210.28        227.00         4.06 o
   5   7  13          3.64          0.79         1.03 o
  -5   8  13         20.30         21.55         1.80 o
  -4   8  13          1.09          0.56         1.39 o
  -3   8  13         79.13         78.71         2.58 o
  -2   8  13        163.74        163.44         3.21 o
  -1   8  13        141.67        152.98         3.18 o
   0   8  13        263.40        251.97         3.77 o
   1   8  13         69.70         59.88         2.99 o
   2   8  13         61.12         57.22         2.98 o
   3   8  13        193.12        189.26         3.67 o
   4   8  13        139.61        150.19         2.96 o
   5   8  13          0.03         -1.22         1.24 o
  -5   9  13          3.09          3.51         1.16 o
  -4   9  13         26.77         27.49         3.03 o
  -3   9  13        151.00        151.28         3.04 o
  -2   9  13        392.76        392.32         5.13 o
  -1   9  13         93.39         95.56         3.17 o
   0   9  13        573.74        579.27         6.43 o
   1   9  13          2.05          2.18         1.35 o
   2   9  13         15.76         12.60         1.71 o
   3   9  13         93.74         95.09         3.01 o
   4   9  13         36.46         42.06         2.47 o
   5   9  13         16.19          6.25         1.89 o
  -5  10  13         76.31         78.11         2.96 o
  -4  10  13        216.96        227.58         3.58 o
  -3  10  13         39.16         39.09         2.09 o
  -2  10  13         84.95         91.15         2.82 o
  -1  10  13         87.17         78.06         2.79 o
   0  10  13         75.02         72.49         2.67 o
   1  10  13        238.55        228.24         3.83 o
   2  10  13        751.97        735.82         8.48 o
   3  10  13         35.53         32.37         2.49 o
   4  10  13         62.92         52.93         2.66 o
  -4  11  13         29.19         28.39         2.42 o
  -3  11  13         11.48         12.42         2.97 o
  -2  11  13         40.59         39.17         2.49 o
  -1  11  13          5.34          3.80         1.54 o
   0  11  13         20.84         19.47         2.07 o
   1  11  13        344.31        324.03         5.21 o
   2  11  13         32.38         27.13         2.11 o
   3  11  13         32.74         41.44         2.71 o
   4  11  13         57.97         67.97         2.64 o
  -4  12  13         50.66         54.99         3.14 o
  -3  12  13         26.25         26.87         2.55 o
  -2  12  13         47.50         45.38         2.51 o
  -1  12  13        107.84        105.55         3.02 o
   0  12  13        244.54        247.77         3.81 o
   1  12  13        442.49        442.99         5.67 o
   2  12  13        425.87        431.11        12.21 o
   3  12  13         38.44         51.17         2.84 o
   4  12  13          0.01          0.66         1.70 o
  -4  13  13          8.22          6.64         1.26 o
  -3  13  13        133.25        140.29         2.88 o
  -2  13  13        145.44        133.91         3.00 o
  -1  13  13       1578.64       1596.12        15.96 o
   0  13  13         24.24         27.70         2.73 o
   1  13  13         57.87         59.57         3.03 o
   2  13  13         57.40         66.94         3.53 o
   3  13  13          3.08          0.37         1.24 o
  -3  14  13          1.30          3.72         1.68 o
  -2  14  13          0.56         -0.37         1.25 o
  -1  14  13         32.15         32.01         2.56 o
   0  14  13         32.74         30.50         2.09 o
   1  14  13        184.53        186.81         3.23 o
   2  14  13        237.74        251.45         4.79 o
   3  14  13         27.06         26.40         2.30 o
  -2  15  13          0.36          1.97         1.54 o
  -1  15  13          9.16          6.10         1.86 o
   0  15  13         57.52         60.75         2.57 o
   1  15  13         95.23         94.71         2.53 o
   2  15  13          0.13         -1.33         1.33 o
  -2  16  13         63.57         80.23         3.23 o
  -1  16  13         44.69         51.95         2.57 o
   0  16  13          5.97         10.06         1.41 o
   1  16  13          2.69          2.54         1.12 o
  -6   0  14          6.27          8.13         1.51 o
  -4   0  14        236.38        236.15         5.49 o
  -2   0  14        910.46        845.27        15.85 o
   0   0  14        598.60        618.15        20.97 o
   2   0  14        541.69        530.27         8.01 o
   4   0  14        697.09        652.66         9.35 o
  -6   1  14         34.21         32.73         2.01 o
  -5   1  14         14.70         14.63         1.67 o
  -4   1  14         60.51         62.32         2.54 o
  -3   1  14        709.58        711.83         7.47 o
  -2   1  14        773.04        740.53         7.66 o
  -1   1  14       1155.28       1153.83        14.17 o
   0   1  14         67.79         68.09         3.00 o
   1   1  14        328.04        347.60         4.59 o
   2   1  14         23.02         27.99         1.84 o
   3   1  14         24.54         29.65         1.88 o
   4   1  14         19.61         17.25         1.43 o
   5   1  14         20.61         16.96         1.39 o
  -6   2  14         90.32         89.25         2.43 o
  -5   2  14        103.02        109.05         3.09 o
  -4   2  14          6.25          6.73         1.45 o
  -3   2  14        171.13        163.96         3.45 o
  -2   2  14         10.33         11.25         1.48 o
  -1   2  14        176.83        160.43         3.79 o
   0   2  14         17.14         19.17         2.01 o
   1   2  14       4023.50       4260.63        43.94 o
   2   2  14         71.74         67.37         2.17 o
   3   2  14        229.21        221.84         3.31 o
   4   2  14         42.62         37.70         2.00 o
   5   2  14         28.85         30.88         2.03 o
  -6   3  14          6.83          4.83         1.08 o
  -5   3  14          4.28          4.61         1.52 o
  -4   3  14         49.11         50.01         2.38 o
  -3   3  14         31.13         35.09         2.75 o
  -2   3  14        282.64        264.27         3.75 o
  -1   3  14        126.71        112.43         2.85 o
   0   3  14         45.13         59.16         2.64 o
   1   3  14         10.20         13.62         1.56 o
   2   3  14        240.88        225.01         3.14 o
   3   3  14         45.54         45.59         2.03 o
   4   3  14         17.48         20.10         1.58 o
   5   3  14          2.36          3.98         1.24 o
  -6   4  14          0.04          0.52         1.03 o
  -5   4  14        230.84        222.08         3.35 o
  -4   4  14         65.67         68.39         2.97 o
  -3   4  14          9.62         11.37         1.82 o
  -2   4  14          1.13          1.03         1.38 o
  -1   4  14         43.81         44.01         2.25 o
   0   4  14         62.81         67.36         2.80 o
   1   4  14         11.79          9.27         1.34 o
   2   4  14        207.93        211.03         3.02 o
   3   4  14        878.49        872.84         7.77 o
   4   4  14         65.38         60.85         2.33 o
   5   4  14          0.51          0.56         1.08 o
  -6   5  14          7.10          4.81         1.07 o
  -5   5  14        224.07        228.26         3.43 o
  -4   5  14        398.35        396.15         5.61 o
  -3   5  14        421.52        410.41         5.12 o
  -2   5  14        122.27        112.63         2.76 o
  -1   5  14        159.43        171.67         3.13 o
   0   5  14        489.20        506.17         6.67 o
   1   5  14         21.65         22.42         1.87 o
   2   5  14        140.08        124.76         4.13 o
   3   5  14         34.98         29.99         1.78 o
   4   5  14         33.41         44.49         2.45 o
   5   5  14          1.46          0.54         1.06 o
  -5   6  14          5.22          4.77         1.11 o
  -4   6  14        401.06        396.44         5.33 o
  -3   6  14        553.76        538.35         5.76 o
  -2   6  14        105.67        107.80         2.73 o
  -1   6  14        106.12        105.29         3.24 o
   0   6  14          1.84          3.89         1.40 o
   1   6  14        594.71        585.17         6.92 o
   2   6  14        310.22        331.31         4.56 o
   3   6  14        468.69        468.90         5.31 o
   4   6  14         51.63         42.21         2.39 o
   5   6  14         20.97         14.77         2.20 o
  -5   7  14          9.24          5.34         1.15 o
  -4   7  14        225.64        225.27         3.92 o
  -3   7  14        208.00        192.86         3.33 o
  -2   7  14         19.33         19.87         2.10 o
  -1   7  14        823.52        844.12         8.58 o
   0   7  14         82.79         82.38         2.68 o
   1   7  14          0.00          1.25         1.60 o
   2   7  14        719.77        712.91         7.82 o
   3   7  14        153.64        166.10         4.07 o
   4   7  14         26.50         31.42         1.81 o
   5   7  14         42.92         52.36         2.13 o
  -5   8  14          0.01         -0.10         1.08 o
  -4   8  14        153.55        145.58         4.07 o
  -3   8  14        119.44        112.30         2.78 o
  -2   8  14          0.61          2.02         1.35 o
  -1   8  14        138.71        131.30         3.39 o
   0   8  14         22.97         22.15         1.87 o
   1   8  14          4.39          5.20         1.51 o
   2   8  14          9.26          6.96         1.61 o
   3   8  14       1375.57       1338.47        13.64 o
   4   8  14          0.08          1.06         1.21 o
   5   8  14          2.37          2.88         1.17 o
  -5   9  14         14.14         15.26         2.31 o
  -4   9  14         54.46         61.51         2.33 o
  -3   9  14         96.02         95.71         2.74 o
  -2   9  14        111.54        110.64         2.96 o
  -1   9  14        245.86        251.07         4.44 o
   0   9  14        930.15        934.87         9.12 o
   1   9  14         16.56         14.95         1.58 o
   2   9  14          0.12          0.76         1.72 o
   3   9  14         28.95         32.59         2.27 o
   4   9  14         51.31         44.67         2.21 o
  -5  10  14          0.56          1.31         1.89 o
  -4  10  14          0.39          0.50         1.24 o
  -3  10  14          2.05          1.37         1.39 o
  -2  10  14         91.70         96.04         3.34 o
  -1  10  14        191.63        195.90         4.04 o
   0  10  14         62.57         55.94         2.53 o
   1  10  14         94.75        113.21         2.97 o
   2  10  14        999.00        998.55        10.07 o
   3  10  14         55.46         67.29         2.64 o
   4  10  14         98.16         97.91         3.52 o
  -4  11  14         87.64         90.67         3.10 o
  -3  11  14         73.00         82.32         2.63 o
  -2  11  14        156.88        161.40         3.35 o
  -1  11  14       1299.22       1365.51        14.12 o
   0  11  14         49.39         48.04         2.38 o
   1  11  14         24.39         26.07         1.82 o
   2  11  14         66.12         58.43         2.75 o
   3  11  14         41.25         40.53         2.36 o
   4  11  14          0.04          0.50         1.33 o
  -4  12  14         52.76         57.42         2.60 o
  -3  12  14          3.91          5.12         1.49 o
  -2  12  14          0.51          1.15         1.65 o
  -1  12  14        417.62        425.28         6.05 o
   0  12  14         62.41         62.68         2.56 o
   1  12  14         25.95         33.04         2.42 o
   2  12  14        369.61        347.68         5.28 o
   3  12  14        267.07        273.54         6.90 o
  -3  13  14         74.21         89.42         3.12 o
  -2  13  14          0.01          0.55         1.28 o
  -1  13  14        190.42        179.11         4.00 o
   0  13  14         19.54         17.96         1.71 o
   1  13  14         50.22         59.16         2.95 o
   2  13  14         41.57         44.58         2.36 o
   3  13  14         78.64         87.34         2.59 o
  -3  14  14         43.09         51.09         3.41 o
  -2  14  14         64.02         68.63         3.10 o
  -1  14  14         23.51         23.87         2.54 o
   0  14  14         11.78         10.27         1.47 o
   1  14  14         97.01        104.33         3.07 o
   2  14  14         10.33          7.34         1.24 o
  -2  15  14          2.54         -0.95         1.41 o
  -1  15  14         66.59         56.55         2.75 o
   0  15  14         87.56         90.21         2.63 o
   1  15  14         29.52         30.34         2.07 o
   2  15  14         14.12          5.24         1.51 o
  -1  16  14         94.45         96.17         3.03 o
   0  16  14        105.41         91.57         4.22 o
  -5   0  15         25.51         25.34         2.90 o
  -3   0  15         40.90         42.34         4.22 o
  -1   0  15         44.30         39.03         3.63 o
   1   0  15        554.19        539.17        10.65 o
   3   0  15       1898.86       1883.62        23.01 o
   5   0  15         14.41          7.28         1.27 o
  -6   1  15         40.41         36.69         2.25 o
  -5   1  15         22.96         22.41         1.91 o
  -4   1  15         52.06         52.84         2.41 o
  -3   1  15       2887.56       2923.53        49.08 o
  -2   1  15        652.68        623.44         7.75 o
  -1   1  15        403.06        407.01         5.87 o
   0   1  15        119.71        117.91         4.68 o
   1   1  15         54.87         51.10         2.42 o
   2   1  15        787.33        786.16         7.69 o
   3   1  15         50.78         47.83         2.36 o
   4   1  15          1.26          1.56         1.18 o
   5   1  15        249.08        266.19         3.55 o
  -6   2  15          4.60          0.66         1.07 o
  -5   2  15        105.65         95.46         2.54 o
  -4   2  15         26.22         24.19         1.62 o
  -3   2  15        147.70        134.75         3.70 o
  -2   2  15        215.35        202.75         4.32 o
  -1   2  15        150.86        152.18         3.81 o
   0   2  15         24.14         28.03         2.26 o
   1   2  15         73.32         77.91         2.36 o
   2   2  15         13.06         13.22         1.33 o
   3   2  15         20.76         26.13         1.65 o
   4   2  15        173.41        164.53         2.93 o
   5   2  15          5.28          8.51         1.01 o
  -6   3  15          0.16          0.31         1.12 o
  -5   3  15          2.63          0.85         1.06 o
  -4   3  15          3.91          4.76         1.49 o
  -3   3  15         19.16         15.23         1.64 o
  -2   3  15       1002.80       1003.08        10.77 o
  -1   3  15         55.61         59.37         2.54 o
   0   3  15          0.12          1.15         1.83 o
   1   3  15        697.02        699.42         6.39 o
   2   3  15        152.94        140.12         2.84 o
   3   3  15          2.20          1.98         1.35 o
   4   3  15         95.13         75.60         2.42 o
   5   3  15          3.34          3.93         1.10 o
  -6   4  15         55.94         48.46         2.05 o
  -5   4  15         89.59        100.09         3.00 o
  -4   4  15        101.35         88.05         2.67 o
  -3   4  15         52.39         51.16         2.57 o
  -2   4  15         66.86         68.97         2.60 o
  -1   4  15        365.60        389.47         5.44 o
   0   4  15         83.54         98.77         4.21 o
   1   4  15        101.52        105.21         2.83 o
   2   4  15         27.50         30.21         2.07 o
   3   4  15       3082.54       3216.09        24.57 o
   4   4  15          0.15          1.22         1.34 o
   5   4  15        298.22        316.30         5.18 o
  -5   5  15          2.86          1.98         1.17 o
  -4   5  15         24.69         23.58         1.78 o
  -3   5  15         88.84         84.98         2.82 o
  -2   5  15        530.89        551.47         7.12 o
  -1   5  15          0.24          0.02         1.61 o
   0   5  15        500.00        490.07         6.83 o
   1   5  15         92.99         93.70         2.88 o
   2   5  15         90.97         88.95         2.69 o
   3   5  15        359.14        387.26         5.05 o
   4   5  15         43.14         51.39         3.23 o
   5   5  15          2.44          2.00         1.12 o
  -5   6  15         34.20         47.90         2.14 o
  -4   6  15         62.79         63.78         2.88 o
  -3   6  15         30.25         31.48         2.80 o
  -2   6  15         17.71         23.09         1.95 o
  -1   6  15         31.76         35.35         2.50 o
   0   6  15        161.19        158.17         3.46 o
   1   6  15        423.15        436.46         8.87 o
   2   6  15          3.49          3.76         1.51 o
   3   6  15        331.16        321.06         4.35 o
   4   6  15          0.02          0.49         1.31 o
   5   6  15        167.94        155.84         2.64 o
  -5   7  15        279.47        277.69         4.52 o
  -4   7  15        298.89        302.83         4.69 o
  -3   7  15        275.69        270.73         3.98 o
  -2   7  15          0.43         -0.60         1.48 o
  -1   7  15         12.51         11.32         2.14 o
   0   7  15          3.38          5.91         2.09 o
   1   7  15        862.38        883.03        10.25 o
   2   7  15        400.92        378.46         5.34 o
   3   7  15        463.35        474.52         5.48 o
   4   7  15          0.39          1.51         1.38 o
   5   7  15          0.27         -0.66         1.24 o
  -5   8  15          4.81          5.06         1.24 o
  -4   8  15         11.00         11.56         1.50 o
  -3   8  15         22.55         21.03         1.64 o
  -2   8  15        178.44        170.12         3.27 o
  -1   8  15         18.39         24.45         2.37 o
   0   8  15          7.65          9.48         1.44 o
   1   8  15        256.37        265.74         4.26 o
   2   8  15        804.99        822.77         9.43 o
   3   8  15          1.77          3.14         1.62 o
   4   8  15         83.90         73.07         2.26 o
  -5   9  15         12.88          8.11         1.31 o
  -4   9  15         76.38         75.73         2.63 o
  -3   9  15        135.56        121.84         3.00 o
  -2   9  15         43.75         43.96         2.70 o
  -1   9  15         36.64         43.34         3.61 o
   0   9  15          8.71          9.42         1.44 o
   1   9  15         56.54         53.12         3.32 o
   2   9  15         46.61         41.99         2.57 o
   3   9  15         23.15         20.81         1.57 o
   4   9  15        208.04        240.93         4.43 o
  -4  10  15          2.95          2.35         1.29 o
  -3  10  15         35.27         46.15         3.16 o
  -2  10  15         91.76         80.89         2.74 o
  -1  10  15         94.52         83.12         3.54 o
   0  10  15         17.40         16.66         1.64 o
   1  10  15        154.53        146.65         3.16 o
   2  10  15        227.70        261.25         4.43 o
   3  10  15         23.47         16.10         1.77 o
   4  10  15        232.91        270.43         5.94 o
  -4  11  15         14.55         12.14         2.27 o
  -3  11  15         12.77          9.07         1.44 o
  -2  11  15         52.85         57.65         2.60 o
  -1  11  15        774.66        799.52         9.44 o
   0  11  15          0.08         -0.54         1.44 o
   1  11  15         78.99         77.76         2.66 o
   2  11  15        653.89        622.69         7.75 o
   3  11  15         67.83         79.12         2.66 o
   4  11  15          0.39          0.00         1.31 o
  -4  12  15         59.77         59.01         3.41 o
  -3  12  15         96.16         92.21         3.59 o
  -2  12  15        271.78        276.04         3.94 o
  -1  12  15         13.90          8.38         1.60 o
   0  12  15        134.92        142.99         3.36 o
   1  12  15         18.69         25.71         2.26 o
   2  12  15          2.90          1.79         1.54 o
   3  12  15          3.91          3.67         1.17 o
  -3  13  15         85.26         87.59         2.87 o
  -2  13  15        534.02        529.65         8.64 o
  -1  13  15          5.50          2.37         1.70 o
   0  13  15          4.03          5.65         1.42 o
   1  13  15        127.28        128.56         2.99 o
   2  13  15        107.50        110.52         3.13 o
   3  13  15          7.86          3.56         1.24 o
  -3  14  15         16.66         11.29         2.04 o
  -2  14  15         56.54         48.58         2.65 o
  -1  14  15        248.97        265.66         4.90 o
   0  14  15         21.23         23.35         1.80 o
   1  14  15         10.16         18.12         2.11 o
   2  14  15        121.13        120.23         3.03 o
  -2  15  15         91.89        102.91         3.07 o
  -1  15  15        113.11        125.17         3.61 o
   0  15  15         65.03         67.74         2.93 o
   1  15  15         26.30         28.81         3.60 o
  -6   0  16          3.55          3.06         1.51 o
  -4   0  16        459.89        461.75         7.96 o
  -2   0  16         14.23         12.52         3.18 o
   0   0  16        694.90        726.01        12.30 o
   2   0  16        123.40        111.59         4.05 o
   4   0  16          8.86         11.30         1.79 o
  -6   1  16        126.66        124.07         4.43 o
  -5   1  16        103.72        103.05         2.60 o
  -4   1  16        165.08        152.13         3.17 o
  -3   1  16        138.44        131.19         4.02 o
  -2   1  16       1380.85       1348.62        14.65 o
  -1   1  16        551.18        538.49        11.04 o
   0   1  16        141.05        152.06         3.63 o
   1   1  16       2291.42       2299.02        19.38 o
   2   1  16          0.04         -0.28         1.49 o
   3   1  16         89.19         90.69         2.45 o
   4   1  16         21.40         25.38         1.48 o
   5   1  16         61.84         66.06         2.85 o
  -5   2  16          0.38         -0.33         1.16 o
  -4   2  16        100.28        100.13         2.74 o
  -3   2  16        204.35        202.34         3.97 o
  -2   2  16         65.99         66.55         3.33 o
  -1   2  16        245.01        248.12         4.76 o
   0   2  16        481.92        482.14         7.45 o
   1   2  16         38.98         33.21         2.04 o
   2   2  16        575.56        595.95         6.04 o
   3   2  16        928.54        890.42         8.16 o
   4   2  16          6.61          7.18         1.33 o
   5   2  16         33.38         32.40         1.79 o
  -5   3  16          5.28          5.70         1.16 o
  -4   3  16         60.46         55.40         2.69 o
  -3   3  16        273.78        272.37         5.08 o
  -2   3  16        107.13        110.11         3.19 o
  -1   3  16        401.02        386.24         5.96 o
   0   3  16        108.51        107.54         3.48 o
   1   3  16          2.45          1.45         1.52 o
   2   3  16        103.21        114.83         2.60 o
   3   3  16         13.30         19.13         1.59 o
   4   3  16        125.89        130.59         3.96 o
   5   3  16         30.90         40.44         1.91 o
  -5   4  16        123.94        113.32         3.05 o
  -4   4  16         37.92         38.52         2.32 o
  -3   4  16        651.14        656.51         8.70 o
  -2   4  16        229.27        227.79         3.88 o
  -1   4  16        157.40        159.38         3.63 o
   0   4  16        161.91        173.15         4.00 o
   1   4  16          5.16          4.57         1.39 o
   2   4  16        665.19        691.56         6.32 o
   3   4  16         79.64         92.92         2.53 o
   4   4  16        458.59        438.08         5.33 o
   5   4  16        129.67        140.16         2.91 o
  -5   5  16          8.39         10.46         1.73 o
  -4   5  16         27.18         33.53         3.18 o
  -3   5  16         75.78         64.68         2.90 o
  -2   5  16          0.30         -0.32         1.72 o
  -1   5  16        370.68        364.54         5.24 o
   0   5  16         92.62         98.46         3.23 o
   1   5  16        258.92        255.06         4.76 o
   2   5  16         85.46         90.47         2.60 o
   3   5  16       1092.62       1092.60         9.96 o
   4   5  16         12.06          7.34         1.32 o
   5   5  16          0.65          1.16         1.27 o
  -5   6  16         90.19         88.98         2.54 o
  -4   6  16        121.34        117.46         3.61 o
  -3   6  16        166.00        146.18         3.63 o
  -2   6  16        181.48        183.77         3.35 o
  -1   6  16        622.80        604.78        11.75 o
   0   6  16        486.41        477.74         7.96 o
   1   6  16          7.07          6.73         1.56 o
   2   6  16        239.39        236.36         4.10 o
   3   6  16         22.48         20.13         1.75 o
   4   6  16        108.02        113.85         2.72 o
   5   6  16         11.69         10.53         1.31 o
  -5   7  16         97.83         87.40         2.51 o
  -4   7  16         63.15         62.33         2.40 o
  -3   7  16        268.97        252.47         3.84 o
  -2   7  16        102.11         97.67         2.96 o
  -1   7  16        251.05        240.30         4.21 o
   0   7  16          0.75          1.12         1.59 o
   1   7  16         29.42         31.35         1.97 o
   2   7  16          6.12          4.92         1.72 o
   3   7  16         11.15          9.32         1.49 o
   4   7  16         80.58         91.86         2.65 o
  -5   8  16          0.25          1.91         1.70 o
  -4   8  16        144.02        132.30         3.21 o
  -3   8  16          7.86          2.55         1.35 o
  -2   8  16         89.22         89.82         2.99 o
  -1   8  16         15.09         17.91         1.89 o
   0   8  16        298.56        302.65         4.29 o
   1   8  16       1015.95        987.56        10.66 o
   2   8  16        116.14        118.66         3.19 o
   3   8  16          0.08          0.15         1.61 o
   4   8  16          1.70          3.69         1.76 o
  -4   9  16         15.62         13.97         1.56 o
  -3   9  16         15.15         16.38         1.82 o
  -2   9  16         21.12         17.69         1.62 o
  -1   9  16         16.08         12.81         1.82 o
   0   9  16         95.85        101.86         2.79 o
   1   9  16        126.04        133.39         3.34 o
   2   9  16        188.59        177.27         3.25 o
   3   9  16         21.86         24.44         2.10 o
   4   9  16         31.14         30.12         1.97 o
  -4  10  16         24.10         30.23         2.49 o
  -3  10  16         36.30         39.49         2.46 o
  -2  10  16         48.97         44.67         2.58 o
  -1  10  16        173.54        195.54         4.04 o
   0  10  16        375.84        376.60         5.05 o
   1  10  16         27.01         24.87         1.77 o
   2  10  16        101.24         93.40         3.83 o
   3  10  16         31.06         29.92         2.06 o
   4  10  16         27.24         35.66         2.08 o
  -4  11  16         23.24         26.31         2.08 o
  -3  11  16          7.01          6.27         1.52 o
  -2  11  16        217.18        225.60         5.33 o
  -1  11  16         16.17         15.19         2.96 o
   0  11  16        257.92        252.42         4.30 o
   1  11  16         17.65         12.31         1.60 o
   2  11  16        168.23        162.10         3.30 o
   3  11  16          0.63          1.22         1.24 o
  -3  12  16         16.55         21.93         2.20 o
  -2  12  16         11.29         16.43         2.49 o
  -1  12  16         29.35         30.29         2.41 o
   0  12  16         17.92         19.33         2.12 o
   1  12  16        127.89        132.09         2.96 o
   2  12  16          1.56          0.54         2.05 o
   3  12  16         50.06         56.53         2.77 o
  -3  13  16        215.26        217.09         4.59 o
  -2  13  16        261.42        281.24         6.16 o
  -1  13  16        165.04        158.48         3.91 o
   0  13  16         71.83         70.66         2.67 o
   1  13  16         10.39          6.79         1.24 o
   2  13  16          1.45          1.40         1.24 o
  -2  14  16        115.54        118.88         3.28 o
  -1  14  16          0.39          2.87         1.37 o
   0  14  16          1.46          2.26         1.34 o
   1  14  16          9.41          4.89         2.00 o
   2  14  16          5.07          7.60         1.31 o
  -1  15  16         22.70         23.47         2.22 o
   0  15  16          8.11         13.52         2.27 o
  -5   0  17        350.59        331.35        12.87 o
  -3   0  17       5283.65       5346.28        78.03 o
  -1   0  17          0.29          4.30         2.84 o
   1   0  17        253.30        272.40         7.97 o
   3   0  17        333.69        313.42         5.76 o
   5   0  17        153.06        188.47        10.27 o
  -5   1  17          1.72          2.50         1.13 o
  -4   1  17          4.32          3.36         1.46 o
  -3   1  17        500.07        469.40         6.15 o
  -2   1  17        149.37        138.48         4.37 o
  -1   1  17          3.14          4.57         1.95 o
   0   1  17        262.03        258.20         4.69 o
   1   1  17         36.01         45.01         2.25 o
   2   1  17        346.55        344.49         4.16 o
   3   1  17         18.24         21.15         1.64 o
   4   1  17          2.03          2.14         1.14 o
   5   1  17         67.53         65.00         2.14 o
  -5   2  17          0.04          1.21         1.18 o
  -4   2  17        107.67        103.86         2.92 o
  -3   2  17         11.50         12.74         2.03 o
  -2   2  17        339.26        335.02         6.14 o
  -1   2  17          2.13          3.43         1.80 o
   0   2  17         58.41         56.27         3.00 o
   1   2  17        193.66        195.69         3.47 o
   2   2  17         75.48         77.58         2.50 o
   3   2  17         80.40         92.70         2.51 o
   4   2  17        118.80        120.34         2.79 o
   5   2  17         76.49         92.63         3.36 o
  -5   3  17         15.12         13.38         1.82 o
  -4   3  17        104.46        104.99         3.03 o
  -3   3  17          6.96          9.30         1.88 o
  -2   3  17         24.81         26.35         3.24 o
  -1   3  17         21.61         22.60         2.02 o
   0   3  17         86.66         84.65         3.22 o
   1   3  17         96.29         88.95         4.21 o
   2   3  17        104.05         95.55         2.58 o
   3   3  17        936.82        926.53         9.12 o
   4   3  17          1.35          0.20         1.08 o
   5   3  17          3.16          0.87         1.07 o
  -5   4  17        100.16        102.44         3.24 o
  -4   4  17          0.02          0.97         1.54 o
  -3   4  17         61.79         62.10         3.09 o
  -2   4  17        202.40        196.08         3.90 o
  -1   4  17         19.36         22.63         2.33 o
   0   4  17          3.66          3.87         1.90 o
   1   4  17          4.54          5.67         1.68 o
   2   4  17       1431.59       1456.88        12.42 o
   3   4  17         86.44         83.86         2.43 o
   4   4  17         60.56         74.44         2.88 o
   5   4  17          2.24          4.59         1.07 o
  -5   5  17         26.76         18.94         1.85 o
  -4   5  17         29.88         34.95         3.63 o
  -3   5  17        176.82        179.92         4.20 o
  -2   5  17        399.75        391.00         5.01 o
  -1   5  17        163.47        151.50         5.46 o
   0   5  17        212.70        208.14         4.65 o
   1   5  17          7.48          5.86         1.53 o
   2   5  17          3.33          0.67         1.39 o
   3   5  17          0.00          1.88         1.44 o
   4   5  17          4.06          6.39         1.36 o
  -5   6  17        116.17        122.34         3.03 o
  -4   6  17         37.74         42.40         2.62 o
  -3   6  17        169.14        187.71         4.35 o
  -2   6  17         37.64         37.54         2.33 o
  -1   6  17         15.34         16.98         1.89 o
   0   6  17         11.31         11.92         1.88 o
   1   6  17        104.16         95.97         3.06 o
   2   6  17         79.64         73.97         3.00 o
   3   6  17         27.72         23.88         1.81 o
   4   6  17          5.52          2.44         1.26 o
  -5   7  17         17.92         12.28         2.27 o
  -4   7  17        608.40        582.63         6.95 o
  -3   7  17         45.20         43.21         3.01 o
  -2   7  17         39.45         44.01         2.65 o
  -1   7  17        122.01        129.70         3.71 o
   0   7  17        184.01        193.75         3.90 o
   1   7  17         24.82         25.05         1.95 o
   2   7  17        837.51        869.54        10.13 o
   3   7  17        158.50        165.02         3.54 o
   4   7  17         17.08         12.24         1.38 o
  -4   8  17         23.40         22.54         2.03 o
  -3   8  17          0.56          2.27         1.66 o
  -2   8  17        138.38        129.19         3.18 o
  -1   8  17         78.98         75.12         3.13 o
   0   8  17          0.08          3.39         1.52 o
   1   8  17       1405.85       1449.62        14.82 o
   2   8  17        274.62        287.16         4.35 o
   3   8  17          5.64          5.00         1.54 o
   4   8  17          1.87          1.31         1.12 o
  -4   9  17          4.30          4.42         1.40 o
  -3   9  17        166.41        168.25         3.60 o
  -2   9  17          0.86          1.12         1.66 o
  -1   9  17        144.83        149.59         3.46 o
   0   9  17        142.83        141.36         3.24 o
   1   9  17        181.75        179.03         3.43 o
   2   9  17        275.89        290.00         4.85 o
   3   9  17         30.25         44.37         2.18 o
   4   9  17        255.72        268.60         9.27 o
  -4  10  17         26.15         30.59         2.55 o
  -3  10  17        246.06        241.95         4.15 o
  -2  10  17        137.27        136.62         3.97 o
  -1  10  17        238.21        234.33         4.24 o
   0  10  17          9.02          6.92         1.68 o
   1  10  17        318.22        304.95         5.13 o
   2  10  17         11.89         10.30         1.40 o
   3  10  17         46.01         54.35         2.59 o
  -4  11  17          1.02         -0.52         1.26 o
  -3  11  17          4.87          4.68         1.26 o
  -2  11  17          3.77          2.45         1.54 o
  -1  11  17          0.22          0.84         1.71 o
   0  11  17         28.10         29.87         2.62 o
   1  11  17        229.56        220.81         3.71 o
   2  11  17         29.90         31.71         1.94 o
   3  11  17          0.60          2.62         1.31 o
  -3  12  17        350.54        330.96         5.49 o
  -2  12  17         43.04         37.75         2.49 o
  -1  12  17        694.38        720.19         9.63 o
   0  12  17         62.52         68.13         4.10 o
   1  12  17         67.14         61.87         2.53 o
   2  12  17          5.53          3.37         1.24 o
  -2  13  17        247.22        262.09         7.61 o
  -1  13  17         22.31         23.12         2.17 o
   0  13  17         55.27         61.03         3.03 o
   1  13  17         17.34         20.29         3.71 o
   2  13  17          4.02          1.97         1.31 o
  -2  14  17          0.01          1.31         1.85 o
  -1  14  17         55.12         57.04         3.41 o
   0  14  17         29.32         31.01         2.49 o
   1  14  17         27.22         37.51         3.60 o
  -4   0  18         43.47         42.41         3.15 o
  -2   0  18        284.90        298.58         7.65 o
   0   0  18         15.57         14.04         2.70 o
   2   0  18        638.90        629.26         9.27 o
   4   0  18         39.70         36.75         2.72 o
  -5   1  18         57.11         65.20         2.32 o
  -4   1  18          5.99          6.21         1.63 o
  -3   1  18        872.66        847.77        10.47 o
  -2   1  18        261.56        253.25         4.76 o
  -1   1  18         36.60         35.13         3.10 o
   0   1  18        412.60        408.77         5.84 o
   1   1  18          3.88          3.44         1.55 o
   2   1  18         99.50        100.68         2.58 o
   3   1  18       1369.66       1368.30        11.63 o
   4   1  18         50.12         43.62         1.87 o
  -5   2  18         27.32         35.08         2.21 o
  -4   2  18         37.88         37.91         2.71 o
  -3   2  18        470.45        466.38         6.94 o
  -2   2  18         25.32         27.10         2.34 o
  -1   2  18         22.83         20.82         2.93 o
   0   2  18        989.84       1006.26        12.16 o
   1   2  18         22.79         19.04         1.83 o
   2   2  18         28.44         28.92         2.07 o
   3   2  18        128.40        128.00         2.72 o
   4   2  18         10.10          9.16         1.12 o
  -5   3  18        112.69        122.39         4.17 o
  -4   3  18          2.14         -1.87         1.87 o
  -3   3  18          0.04          0.15         1.83 o
  -2   3  18          1.95         -0.05         1.93 o
  -1   3  18         30.51         31.60         2.32 o
   0   3  18         72.81         72.69         3.58 o
   1   3  18          4.36          6.62         1.59 o
   2   3  18          1.92          4.14         1.43 o
   3   3  18          3.29          3.37         1.29 o
   4   3  18        278.24        287.59         4.02 o
  -5   4  18         29.46         29.12         1.95 o
  -4   4  18        127.23        126.98         3.35 o
  -3   4  18         13.78          8.51         1.83 o
  -2   4  18        156.48        156.84         4.04 o
  -1   4  18          0.11          1.65         1.73 o
   0   4  18        807.82        837.28         9.90 o
   1   4  18         35.81         38.98         2.42 o
   2   4  18        675.72        683.10         7.62 o
   3   4  18        260.77        220.76         3.55 o
   4   4  18        150.10        149.04         3.22 o
  -5   5  18         37.21         29.48         2.74 o
  -4   5  18         19.37         23.18         2.29 o
  -3   5  18          0.40          0.42         1.57 o
  -2   5  18          6.71          6.81         1.76 o
  -1   5  18        207.85        199.91         4.03 o
   0   5  18        396.10        400.30         5.89 o
   1   5  18          8.71          8.37         1.73 o
   2   5  18        161.51        153.32         3.43 o
   3   5  18        104.59        107.46         3.83 o
   4   5  18         41.92         38.58         2.12 o
  -5   6  18         81.55         82.41         4.34 o
  -4   6  18         68.30         70.55         2.44 o
  -3   6  18        178.08        165.13         3.65 o
  -2   6  18         35.79         38.50         2.72 o
  -1   6  18        278.57        285.46         5.20 o
   0   6  18        229.23        234.37         4.63 o
   1   6  18        373.77        370.17         6.67 o
   2   6  18         51.35         47.48         2.80 o
   3   6  18        349.55        361.89         5.89 o
   4   6  18          2.50          1.35         1.21 o
  -4   7  18         57.77         53.27         2.39 o
  -3   7  18         23.57         20.84         2.00 o
  -2   7  18         28.70         26.19         2.21 o
  -1   7  18          0.02         -0.41         2.01 o
   0   7  18         31.22         30.69         2.64 o
   1   7  18         39.33         40.65         2.42 o
   2   7  18         62.70         58.40         2.54 o
   3   7  18         76.23         80.65         2.84 o
   4   7  18         65.35         59.50         2.20 o
  -4   8  18         43.78         40.65         2.63 o
  -3   8  18         40.67         37.67         2.61 o
  -2   8  18        387.35        393.34         6.70 o
  -1   8  18          0.75          1.64         1.72 o
   0   8  18         71.74         73.51         3.16 o
   1   8  18         10.50         13.64         1.52 o
   2   8  18        455.40        467.18         6.38 o
   3   8  18          0.16          0.30         1.47 o
   4   8  18          0.12          0.75         1.24 o
  -4   9  18         41.28         37.16         5.30 o
  -3   9  18        115.91        113.61         4.33 o
  -2   9  18          1.48         -0.99         2.32 o
  -1   9  18          0.80          1.36         1.57 o
   0   9  18        124.49        132.48         3.52 o
   1   9  18        386.08        382.24         5.64 o
   2   9  18         62.56         66.44         2.35 o
   3   9  18          1.12          1.72         1.16 o
  -4  10  18         58.99         62.58         5.17 o
  -3  10  18          0.63          0.02         1.76 o
  -2  10  18         12.90          9.39         1.75 o
  -1  10  18        321.14        342.32         5.94 o
   0  10  18         30.48         28.75         2.30 o
   1  10  18        241.78        218.70         5.19 o
   2  10  18        136.80        127.07         2.99 o
   3  10  18         37.64         42.57         2.05 o
  -3  11  18          1.89          3.00         1.51 o
  -2  11  18          7.77         12.33         1.73 o
  -1  11  18         88.02         91.46         3.28 o
   0  11  18        184.23        188.09         4.07 o
   1  11  18         11.69         15.15         1.65 o
   2  11  18         26.38         34.73         2.21 o
   3  11  18          1.39          1.97         1.31 o
  -3  12  18          1.06          2.62         1.51 o
  -2  12  18        145.67        169.49         3.84 o
  -1  12  18        471.92        521.70         7.21 o
   0  12  18         31.15         33.92         3.49 o
   1  12  18         50.58         46.48         2.52 o
   2  12  18          1.33          0.26         1.75 o
  -2  13  18        439.53        410.69        13.54 o
  -1  13  18          0.03          1.05         1.36 o
   0  13  18         36.98         40.25         4.54 o
   1  13  18         14.44         13.35         2.52 o
  -1  14  18         62.38         63.58         2.70 o
   0  14  18          2.29          1.84         1.75 o
  -5   0  19        135.62        153.66         4.76 o
  -3   0  19         31.89         35.23         4.54 o
  -1   0  19          0.87          1.40         3.23 o
   1   0  19         85.53         82.22         3.79 o
   3   0  19        723.25        700.62        10.78 o
  -5   1  19         78.08         76.86         3.78 o
  -4   1  19        859.85        869.34         9.73 o
  -3   1  19        185.78        167.54         4.62 o
  -2   1  19         12.56         13.68         2.13 o
  -1   1  19         57.79         64.49         3.46 o
   0   1  19        150.75        155.80         4.01 o
   1   1  19         88.24         94.27         3.03 o
   2   1  19        146.70        157.97         3.17 o
   3   1  19         11.51         11.17         1.32 o
   4   1  19         81.18         95.64         2.17 o
  -5   2  19         11.18          8.82         1.54 o
  -4   2  19         30.78         39.53         2.90 o
  -3   2  19        106.15        103.15         3.90 o
  -2   2  19         58.94         69.22         3.72 o
  -1   2  19          0.09          1.72         1.98 o
   0   2  19        572.58        580.29         7.52 o
   1   2  19          0.27          1.94         1.66 o
   2   2  19         25.40         22.85         1.87 o
   3   2  19          5.38          5.49         1.59 o
   4   2  19          3.41          3.05         0.99 o
  -5   3  19         15.56         16.64         2.64 o
  -4   3  19          0.62          2.41         1.65 o
  -3   3  19         80.44         88.22         3.82 o
  -2   3  19        409.57        410.80         6.84 o
  -1   3  19          2.89          3.41         2.00 o
   0   3  19         77.38         79.34         3.23 o
   1   3  19         30.25         29.15         2.08 o
   2   3  19         63.47         65.69         2.68 o
   3   3  19         99.61         97.22         2.88 o
   4   3  19          0.23          1.10         1.01 o
  -5   4  19          0.46         -0.82         1.19 o
  -4   4  19          3.42          1.17         1.31 o
  -3   4  19        174.33        184.99         4.11 o
  -2   4  19        180.82        190.92         4.69 o
  -1   4  19        184.94        193.85         4.19 o
   0   4  19          1.92          5.73         1.76 o
   1   4  19          3.63          4.60         1.61 o
   2   4  19        142.19        144.43         3.27 o
   3   4  19        101.99         93.73         2.88 o
   4   4  19          4.97          5.24         1.14 o
  -5   5  19          0.69         -0.30         1.33 o
  -4   5  19        210.55        185.90         3.42 o
  -3   5  19        115.40        109.94         3.83 o
  -2   5  19         30.13         30.62         2.63 o
  -1   5  19         81.19         85.50         3.58 o
   0   5  19         97.05        102.39         3.41 o
   1   5  19        356.71        361.15         5.64 o
   2   5  19        750.61        776.54         8.85 o
   3   5  19         77.89         84.98         2.63 o
   4   5  19          0.67          0.66         1.14 o
  -4   6  19         66.62         60.51         2.52 o
  -3   6  19         35.29         42.97         3.22 o
  -2   6  19          4.30          3.39         1.81 o
  -1   6  19         95.30        100.73         4.00 o
   0   6  19         74.31         76.95         3.83 o
   1   6  19        145.95        149.43         3.66 o
   2   6  19        156.42        158.57         3.79 o
   3   6  19         20.56         20.49         1.86 o
   4   6  19          6.28          3.78         1.12 o
  -4   7  19         20.14         14.21         2.47 o
  -3   7  19         70.90         70.55         3.36 o
  -2   7  19          3.11          2.39         1.78 o
  -1   7  19         55.38         62.81         3.33 o
   0   7  19          1.33          2.29         1.68 o
   1   7  19        494.35        506.88         6.25 o
   2   7  19          0.42         -1.11         1.49 o
   3   7  19         31.97         23.94         2.16 o
   4   7  19         25.24         28.67         1.84 o
  -4   8  19          5.63          5.77         1.54 o
  -3   8  19         11.33          6.84         2.62 o
  -2   8  19         66.37         67.74         4.41 o
  -1   8  19          2.01          1.91         1.60 o
   0   8  19         89.35         92.17         3.20 o
   1   8  19         14.33         14.10         1.53 o
   2   8  19        755.49        751.15         8.24 o
   3   8  19         78.89         80.86         2.60 o
  -4   9  19         42.39         38.34         4.09 o
  -3   9  19         69.53         66.40         4.92 o
  -2   9  19         64.37         59.59         3.52 o
  -1   9  19        450.25        470.73         7.38 o
   0   9  19          2.01          5.32         2.11 o
   1   9  19        224.86        218.43         4.10 o
   2   9  19         62.60         60.64         2.36 o
   3   9  19         32.60         28.05         2.70 o
  -3  10  19         74.37         78.74         4.63 o
  -2  10  19        146.94        142.40         4.01 o
  -1  10  19          0.01          3.25         1.67 o
   0  10  19        154.71        166.88         3.74 o
   1  10  19        622.96        630.67         7.44 o
   2  10  19          2.06          4.36         1.28 o
   3  10  19          2.15          2.29         1.31 o
  -3  11  19          6.92          3.93         1.91 o
  -2  11  19        779.82        821.45        11.25 o
  -1  11  19         22.60         32.52         3.42 o
   0  11  19         55.16         60.56         3.13 o
   1  11  19          4.42          5.70         1.41 o
   2  11  19         95.62         93.02         3.18 o
  -2  12  19         35.85         38.50         2.54 o
  -1  12  19          7.31          2.38         1.57 o
   0  12  19         75.64         84.46         3.20 o
   1  12  19        255.13        226.10        11.35 o
   2  12  19         40.49         41.89         2.22 o
  -1  13  19         12.40         16.85         2.65 o
   0  13  19        272.57        282.61         9.09 o
   1  13  19         35.34         39.22         4.59 o
  -4   0  20         50.02         50.40         5.42 o
  -2   0  20         68.13         62.29         5.40 o
   0   0  20        326.86        326.58         8.05 o
   2   0  20       2186.27       2196.59        24.27 o
   4   0  20          0.16          0.48         1.41 o
  -5   1  20         15.40          7.90         2.79 o
  -4   1  20        311.11        300.20         5.47 o
  -3   1  20        298.05        299.83         6.49 o
  -2   1  20          2.40          4.39         1.92 o
  -1   1  20         75.67         79.53         3.67 o
   0   1  20        163.99        170.98         4.42 o
   1   1  20          1.73          1.95         1.64 o
   2   1  20        164.01        155.32         2.86 o
   3   1  20         75.16         76.09         2.18 o
   4   1  20         20.13         20.08         1.53 o
  -5   2  20         23.64         26.27         1.97 o
  -4   2  20        227.37        213.73         4.04 o
  -3   2  20         27.19         31.58         3.29 o
  -2   2  20         29.76         32.75         3.28 o
  -1   2  20         91.41         90.17         3.79 o
   0   2  20         26.49         27.11         2.78 o
   1   2  20        100.05         95.12         3.38 o
   2   2  20        283.41        277.50         3.95 o
   3   2  20        260.89        244.49         3.27 o
   4   2  20         41.50         45.46         1.84 o
  -5   3  20         61.83         59.40         2.22 o
  -4   3  20          4.03          4.63         1.38 o
  -3   3  20        211.05        197.85         8.53 o
  -2   3  20         19.04         24.03         2.75 o
  -1   3  20        132.75        135.43         6.39 o
   0   3  20         12.65         13.08         1.68 o
   1   3  20         10.96         11.98         1.81 o
   2   3  20        426.72        416.46         5.25 o
   3   3  20         54.37         45.19         2.05 o
   4   3  20         64.99         60.14         2.06 o
  -4   4  20         41.84         42.43         2.64 o
  -3   4  20         10.46          5.60         2.32 o
  -2   4  20         45.17         43.76         3.46 o
  -1   4  20        209.72        212.38         4.86 o
   0   4  20        463.75        467.75         6.91 o
   1   4  20         33.59         34.57         2.45 o
   2   4  20       1804.21       1877.40        19.45 o
   3   4  20         15.86         17.57         2.59 o
   4   4  20         10.43          9.24         1.26 o
  -4   5  20        187.31        182.33         3.84 o
  -3   5  20          5.73          7.79         1.99 o
  -2   5  20         11.30         10.02         2.05 o
  -1   5  20         44.71         49.59         3.33 o
   0   5  20          2.83          3.11         1.78 o
   1   5  20        272.05        268.73         4.66 o
   2   5  20          0.36         -1.26         1.64 o
   3   5  20          0.55         -0.47         1.28 o
   4   5  20          0.38         -0.26         0.99 o
  -4   6  20         43.78         44.29         2.43 o
  -3   6  20         75.58         81.71         3.29 o
  -2   6  20         14.26         16.71         2.22 o
  -1   6  20          9.60         12.52         1.88 o
   0   6  20        301.68        310.26         5.28 o
   1   6  20        165.73        177.06         3.76 o
   2   6  20         88.14         88.06         2.99 o
   3   6  20          0.46          1.36         1.57 o
  -4   7  20          0.92          0.34         1.60 o
  -3   7  20         17.45         14.92         2.01 o
  -2   7  20         52.54         56.51         4.54 o
  -1   7  20         19.39         22.64         2.97 o
   0   7  20        591.48        608.15         8.12 o
   1   7  20         26.79         23.96         2.02 o
   2   7  20         14.63         15.76         1.49 o
   3   7  20         44.51         52.25         2.28 o
  -4   8  20         90.09         86.52         6.55 o
  -3   8  20         10.82          7.87         1.91 o
  -2   8  20          1.62          1.89         1.91 o
  -1   8  20         33.56         33.79         4.03 o
   0   8  20          0.02         -0.59         1.88 o
   1   8  20        226.87        225.36         5.20 o
   2   8  20         93.33         91.00         2.50 o
   3   8  20         75.76         70.46         2.28 o
  -3   9  20          1.35          1.97         1.97 o
  -2   9  20          0.04         -0.79         1.45 o
  -1   9  20         78.96         85.38         3.20 o
   0   9  20        195.38        190.84         4.08 o
   1   9  20        416.90        421.72         5.56 o
   2   9  20         73.84         69.93         2.32 o
   3   9  20         33.43         36.12         2.69 o
  -3  10  20         16.01         10.57         1.91 o
  -2  10  20          0.26         -1.44         1.54 o
  -1  10  20         20.10         18.53         2.35 o
   0  10  20         59.26         66.06         2.96 o
   1  10  20         34.19         42.16         2.40 o
   2  10  20         35.36         39.84         2.34 o
  -2  11  20        542.93        567.04        19.11 o
  -1  11  20          1.15          1.55         1.41 o
   0  11  20         11.45         10.32         2.31 o
   1  11  20        147.99        142.97         5.49 o
   2  11  20         23.93         26.48         2.22 o
  -2  12  20         38.43         36.50         2.70 o
  -1  12  20         18.60         17.92         2.89 o
   0  12  20         17.15         21.53         3.27 o
   1  12  20         34.84         36.30         3.15 o
  -3   0  21         81.40         86.84         5.03 o
  -1   0  21        469.71        453.28        10.07 o
   1   0  21         65.39         59.70         4.07 o
   3   0  21          0.28          0.75         1.40 o
  -4   1  21         67.21         63.84         2.90 o
  -3   1  21        311.87        280.87         5.73 o
  -2   1  21        185.52        201.73         5.39 o
  -1   1  21         75.04         77.33         3.45 o
   0   1  21          0.30          1.85         1.74 o
   1   1  21         20.59         19.59         1.73 o
   2   1  21         37.07         28.56         3.02 o
   3   1  21          5.20          8.02         1.18 o
   4   1  21         30.06         34.36         2.39 o
  -4   2  21          6.90          5.66         1.36 o
  -3   2  21        215.13        211.23         4.69 o
  -2   2  21         40.78         40.06         3.24 o
  -1   2  21         46.22         49.71         3.32 o
   0   2  21          3.23          3.10         1.77 o
   1   2  21         99.07        107.39         3.09 o
   2   2  21        288.28        295.93         4.43 o
   3   2  21         25.08         23.13         1.69 o
   4   2  21         37.50         29.43         2.04 o
  -4   3  21         38.44         40.27         2.53 o
  -3   3  21        160.26        158.32         4.05 o
  -2   3  21        182.72        187.20         5.87 o
  -1   3  21          0.10          0.96         2.25 o
   0   3  21          2.13          0.95         1.72 o
   1   3  21          8.04          7.15         1.51 o
   2   3  21         34.49         31.17         2.45 o
   3   3  21          9.84          6.07         1.15 o
  -4   4  21         74.96         70.12         2.56 o
  -3   4  21         17.18         21.71         2.96 o
  -2   4  21         18.50         20.83         2.22 o
  -1   4  21        248.12        252.58         5.04 o
   0   4  21        197.77        202.12         4.08 o
   1   4  21          3.18          4.15         1.86 o
   2   4  21        366.93        383.76         5.55 o
   3   4  21         84.53         93.43         2.63 o
  -4   5  21         19.45         24.81         2.40 o
  -3   5  21          0.31          0.94         1.63 o
  -2   5  21         23.69         21.39         2.75 o
  -1   5  21         28.09         29.46         3.41 o
   0   5  21         40.10         37.29         2.46 o
   1   5  21         68.86         78.86         3.18 o
   2   5  21        238.72        235.39         4.53 o
   3   5  21         96.14         83.21         4.91 o
  -4   6  21         51.50         59.02         3.30 o
  -3   6  21        193.20        187.36         5.68 o
  -2   6  21        247.63        235.93         5.14 o
  -1   6  21        119.04        124.60         4.40 o
   0   6  21          1.07          0.38         1.69 o
   1   6  21        334.50        329.27         6.99 o
   2   6  21         53.97         59.99         2.82 o
   3   6  21         45.43         49.05         1.95 o
  -4   7  21         74.50         70.79         5.24 o
  -3   7  21         44.79         41.18         4.45 o
  -2   7  21        165.94        158.93         4.64 o
  -1   7  21          9.27          7.14         2.55 o
   0   7  21         83.39         70.63         2.88 o
   1   7  21         13.85         11.53         1.52 o
   2   7  21         31.23         32.63         2.21 o
   3   7  21         11.27          6.33         1.12 o
  -3   8  21         23.69         25.71         3.90 o
  -2   8  21        162.07        173.54         4.37 o
  -1   8  21         65.48         76.52         3.10 o
   0   8  21         54.20         48.38         2.82 o
   1   8  21         96.62         97.24         2.82 o
   2   8  21         60.08         51.93         2.22 o
  -3   9  21          0.84         -0.44         1.51 o
  -2   9  21          5.74          5.64         1.54 o
  -1   9  21         46.03         51.85         2.96 o
   0   9  21        119.39        126.17         3.36 o
   1   9  21        156.79        149.61         3.45 o
   2   9  21        276.39        297.69         6.90 o
  -2  10  21          0.02         -1.79         1.79 o
  -1  10  21        127.96        141.96         6.17 o
   0  10  21          1.00         -1.00         1.63 o
   1  10  21        199.27        193.17         5.08 o
   2  10  21         15.25         28.84         4.63 o
  -2  11  21         32.04         39.51         3.97 o
  -1  11  21        122.88        130.05         3.97 o
   0  11  21          7.15          6.69         1.60 o
   1  11  21         70.58         66.38         3.41 o
  -4   0  22       1997.22       1903.30        38.00 o
  -2   0  22         67.86         67.96         5.90 o
   0   0  22          2.53          7.43         2.27 o
   2   0  22        471.03        462.33         8.34 o
  -4   1  22         15.43         16.29         2.84 o
  -3   1  22         71.43         79.04         3.40 o
  -2   1  22         35.18         39.79         4.41 o
  -1   1  22          0.83         -0.71         1.77 o
   0   1  22        110.31        109.53         3.60 o
   1   1  22        173.71        174.03         4.14 o
   2   1  22         16.02         11.16         1.33 o
   3   1  22         45.53         38.81         2.15 o
  -4   2  22          8.09          6.20         1.41 o
  -3   2  22         85.82         92.61         3.49 o
  -2   2  22          0.70         -0.60         2.46 o
  -1   2  22         80.75         77.12         3.46 o
   0   2  22        270.87        277.51         5.32 o
   1   2  22         10.66          8.40         1.82 o
   2   2  22         11.87         11.42         1.55 o
   3   2  22          0.59         -1.04         1.04 o
  -4   3  22          2.03          3.50         1.62 o
  -3   3  22         47.66         48.28         3.56 o
  -2   3  22         16.57         19.31         3.07 o
  -1   3  22        411.00        429.28         7.25 o
   0   3  22        182.76        182.17         5.11 o
   1   3  22        128.69        132.00         3.40 o
   2   3  22        103.16         96.33         2.75 o
   3   3  22          4.09          4.88         1.14 o
  -4   4  22         16.18         13.23         1.57 o
  -3   4  22          0.84          1.17         1.72 o
  -2   4  22          5.57          5.90         1.70 o
  -1   4  22         11.59         12.28         1.98 o
   0   4  22         24.07         23.86         2.41 o
   1   4  22        519.98        522.58        10.96 o
   2   4  22        222.41        228.10         4.07 o
   3   4  22         14.66         13.08         1.29 o
  -4   5  22         32.45         38.78         2.46 o
  -3   5  22          2.35          3.79         1.72 o
  -2   5  22         12.24         11.31         2.05 o
  -1   5  22        493.33        471.92         9.57 o
   0   5  22         24.46         26.96         3.99 o
   1   5  22        169.58        165.51         4.45 o
   2   5  22          1.02          0.00         1.32 o
   3   5  22          6.89          7.45         1.12 o
  -3   6  22          0.00         -1.97         2.94 o
  -2   6  22         22.29         20.17         2.44 o
  -1   6  22        108.18        116.28         4.22 o
   0   6  22         11.78          7.80         1.79 o
   1   6  22         18.62         21.53         2.78 o
   2   6  22        179.23        188.88         3.41 o
   3   6  22          8.55          6.32         1.12 o
  -3   7  22         26.71         18.23         2.65 o
  -2   7  22         80.15         80.04         3.13 o
  -1   7  22          3.77          1.60         1.72 o
   0   7  22         40.48         51.03         2.75 o
   1   7  22        247.43        260.54         4.35 o
   2   7  22         33.94         31.82         2.48 o
  -3   8  22         16.85         14.58         4.36 o
  -2   8  22         19.21         16.18         2.05 o
  -1   8  22         22.04         20.13         2.84 o
   0   8  22        133.30        131.45         3.46 o
   1   8  22        129.57        134.18         3.20 o
   2   8  22          2.21          0.58         1.73 o
  -2   9  22         32.44         33.58         2.99 o
  -1   9  22          1.56         -0.48         1.60 o
   0   9  22        420.44        416.09         6.55 o
   1   9  22         20.85         27.65         2.46 o
   2   9  22         15.21         13.36         2.84 o
  -2  10  22          4.82          1.97         1.97 o
  -1  10  22         16.50         13.72         2.18 o
   0  10  22        229.76        232.87         4.73 o
   1  10  22          5.45          6.16         1.54 o
   0  11  22         72.01         65.41         5.45 o
  -3   0  23        161.70        158.62         7.87 o
  -1   0  23         35.04         26.29         9.83 o
   1   0  23        230.00        247.95         6.53 o
   3   0  23        143.44        146.57         4.24 o
  -4   1  23         11.52         12.09         2.85 o
  -3   1  23         61.21         50.31         3.35 o
  -2   1  23         81.06         87.62         4.14 o
  -1   1  23        292.35        283.73         5.83 o
   0   1  23          8.56          7.04         1.84 o
   1   1  23          0.02          0.81         1.46 o
   2   1  23        416.60        428.16         5.85 o
   3   1  23         10.99         10.67         1.39 o
  -4   2  23        290.45        255.05         5.52 o
  -3   2  23          0.70          0.90         1.60 o
  -2   2  23         36.37         28.74         3.03 o
  -1   2  23        176.17        169.83         4.51 o
   0   2  23        336.70        340.64         5.84 o
   1   2  23          7.85          6.95         1.67 o
   2   2  23          3.63          2.34         1.32 o
   3   2  23          5.62          6.94         1.20 o
  -3   3  23          1.27         -1.60         1.60 o
  -2   3  23          1.69          7.43         2.27 o
  -1   3  23         21.74         17.91         2.08 o
   0   3  23         68.77         67.59         3.13 o
   1   3  23          1.53          1.67         1.57 o
   2   3  23        201.19        198.85         3.47 o
   3   3  23         27.39         27.03         2.49 o
  -3   4  23         20.57         21.41         2.53 o
  -2   4  23         48.06         49.02         3.72 o
  -1   4  23        104.40        104.91         3.59 o
   0   4  23          7.82          6.70         1.94 o
   1   4  23        232.95        243.40         4.90 o
   2   4  23        199.48        187.02         4.43 o
   3   4  23        241.72        223.95         4.22 o
  -3   5  23          3.05          1.97         1.44 o
  -2   5  23          3.49          2.74         1.48 o
  -1   5  23        136.40        134.02         3.84 o
   0   5  23         27.69         28.70         2.90 o
   1   5  23        212.06        207.92         4.20 o
   2   5  23        172.80        176.15         3.31 o
  -3   6  23        152.24        142.55         3.73 o
  -2   6  23         77.90         79.75         3.47 o
  -1   6  23          2.64          0.00         1.54 o
   0   6  23        218.84        211.67         4.65 o
   1   6  23          6.49          7.34         1.76 o
   2   6  23         88.63         80.14         3.35 o
  -3   7  23         24.32         27.76         3.15 o
  -2   7  23         21.30         18.35         2.46 o
  -1   7  23         44.87         43.42         2.90 o
   0   7  23          9.05         11.37         4.04 o
   1   7  23         76.22         71.40         2.95 o
   2   7  23          0.04         -0.92         1.54 o
  -2   8  23          9.68         11.06         3.22 o
  -1   8  23         11.79          8.16         1.72 o
   0   8  23         19.46         18.83         3.08 o
   1   8  23         37.04         39.33         2.51 o
  -2   9  23         37.76         38.55         5.90 o
  -1   9  23         10.71          9.32         1.68 o
   0   9  23        246.42        229.24         7.38 o
   1   9  23        248.00        226.18         4.10 o
  -2   0  24         24.58         24.91         5.24 o
   0   0  24         78.37         80.57         4.24 o
   2   0  24         18.61         19.45         5.51 o
  -3   1  24        335.38        341.52         8.34 o
  -2   1  24         10.12          9.79         2.01 o
  -1   1  24         41.13         36.06         3.34 o
   0   1  24          0.53         -0.91         1.67 o
   1   1  24        156.78        156.44         3.54 o
   2   1  24         51.51         50.88         2.60 o
  -3   2  24         23.79         34.75         3.71 o
  -2   2  24         65.56         73.21         3.99 o
  -1   2  24         51.38         48.80         3.22 o
   0   2  24         49.10         52.80         2.86 o
   1   2  24         14.25         16.05         2.98 o
   2   2  24         69.01         66.11         3.13 o
  -3   3  24        100.47        115.11         4.57 o
  -2   3  24          9.16          5.06         1.91 o
  -1   3  24        243.98        242.91         5.54 o
   0   3  24        123.24        127.58         3.63 o
   1   3  24         72.10         73.72         2.86 o
   2   3  24         51.13         52.98         2.65 o
  -3   4  24         55.40         46.20         2.70 o
  -2   4  24        155.39        154.33         4.54 o
  -1   4  24         27.89         30.12         5.10 o
   0   4  24        160.60        158.69         3.92 o
   1   4  24         44.99         45.40         2.90 o
   2   4  24         60.39         67.35         2.75 o
  -3   5  24          5.98          5.24         2.62 o
  -2   5  24         40.18         37.24         2.92 o
  -1   5  24        112.69        114.00         4.24 o
   0   5  24         25.07         26.90         2.90 o
   1   5  24        206.96        202.01         4.59 o
   2   5  24         14.83         12.23         1.72 o
  -2   6  24         84.69         78.87         3.45 o
  -1   6  24         31.43         31.24         2.99 o
   0   6  24         70.95         75.43         3.88 o
   1   6  24         16.16         20.75         3.78 o
  -2   7  24         10.53          4.75         1.68 o
  -1   7  24          7.98          4.33         1.54 o
   0   7  24         44.09         53.59         4.92 o
   1   7  24          1.12          2.18         1.51 o
  -1   8  24          1.22          0.39         1.54 o
   0   8  24         18.26         12.30         1.72 o
  -3   0  25          3.26          0.00         2.62 o
  -1   0  25        233.67        245.28         7.77 o
   1   0  25         92.63        101.88         3.99 o
  -3   1  25         37.59         28.20         2.78 o
  -2   1  25          8.22          5.90         1.97 o
  -1   1  25        100.62        102.59         3.77 o
   0   1  25          4.10          2.79         1.48 o
   1   1  25         72.36         73.72         2.51 o
   2   1  25         76.63         69.55         2.17 o
  -3   2  25          4.72          3.93         1.85 o
  -2   2  25          0.20         -1.74         1.74 o
  -1   2  25         61.66         58.24         3.04 o
   0   2  25        112.67        111.86         4.28 o
   1   2  25         44.27         43.58         2.75 o
   2   2  25         12.29         10.41         1.54 o
  -2   3  25        104.85        108.36         4.14 o
  -1   3  25         86.92         77.00         3.22 o
   0   3  25         70.92         65.60         2.86 o
   1   3  25        479.81        490.11         7.78 o
   2   3  25          0.38          1.15         2.12 o
  -2   4  25         32.88         34.05         3.00 o
  -1   4  25        146.02        127.78         5.11 o
   0   4  25         11.74          8.94         1.83 o
   1   4  25        106.64        101.28         3.41 o
  -2   5  25          1.42          3.41         2.18 o
  -1   5  25         21.32         23.99         2.70 o
   0   5  25        221.18        206.39         5.30 o
   1   5  25        152.28        148.22         4.35 o
  -2   6  25         40.30         34.08         3.93 o
  -1   6  25         14.92         13.85         2.62 o
   0   6  25         74.72         72.26         3.67 o
   1   6  25         15.96         13.44         1.91 o
  -1   7  25         44.05         36.16         2.78 o
   0   7  25          0.73          2.95         1.93 o
  -2   0  26         35.53         34.08         5.24 o
   0   0  26         23.99         23.12         2.98 o
  -2   1  26         26.29         23.11         2.78 o
  -1   1  26          0.57          1.84         1.75 o
   0   1  26         16.75         14.29         1.63 o
   1   1  26         98.25        102.15         2.78 o
  -2   2  26         26.89         22.59         2.78 o
  -1   2  26          0.85         -0.49         1.74 o
   0   2  26         62.40         58.41         3.78 o
   1   2  26        382.28        376.48         6.70 o
  -2   3  26        158.08        148.13         6.55 o
  -1   3  26         45.51         50.12         2.70 o
   0   3  26         28.50         27.26         2.49 o
   1   3  26        113.31        116.07         3.47 o
  -1   4  26         69.07         63.36         3.93 o
   0   4  26          0.06          0.98         1.68 o
  -1   5  26         35.40         38.02         3.15 o
   0   5  26        133.11        136.79         7.87 o
                                                
